# Supplementary material for: Biased eviction of variant histone H3 nucleosomes triggers biofilm growth in Candida albicans
Source: mBio. 2023 Sep 28;14(5):e02063-23. doi: 10.1128/mbio.02063-23 (PMC10653867; doi:10.1128/mbio.02063-23)
Supplement: Table S1 — Genome-wide analysis of H3VCTG occupancy in planktonic cells. [file mbio.02063-23-s0007.xlsx]

## Sheet: Table S1A 
MACS2 peaks obtained from H3VCTG Mnase ChIP-seq
chr	start	end	length
Ca22chr1_C_albicans_SC5314	7538	7841	304
Ca22chr1_C_albicans_SC5314	32810	33134	325
Ca22chr1_C_albicans_SC5314	35887	37940	2054
Ca22chr1_C_albicans_SC5314	57521	58659	1139
Ca22chr1_C_albicans_SC5314	66918	67376	459
Ca22chr1_C_albicans_SC5314	81828	82247	420
Ca22chr1_C_albicans_SC5314	107146	107440	295
Ca22chr1_C_albicans_SC5314	126144	127024	881
Ca22chr1_C_albicans_SC5314	129362	129689	328
Ca22chr1_C_albicans_SC5314	131413	131643	231
Ca22chr1_C_albicans_SC5314	135966	136342	377
Ca22chr1_C_albicans_SC5314	141948	143791	1844
Ca22chr1_C_albicans_SC5314	146606	150051	3446
Ca22chr1_C_albicans_SC5314	152083	153827	1745
Ca22chr1_C_albicans_SC5314	162699	164665	1967
Ca22chr1_C_albicans_SC5314	165469	166731	1263
Ca22chr1_C_albicans_SC5314	169202	169574	373
Ca22chr1_C_albicans_SC5314	172737	174237	1501
Ca22chr1_C_albicans_SC5314	184733	186034	1302
Ca22chr1_C_albicans_SC5314	190953	191758	806
Ca22chr1_C_albicans_SC5314	194142	194707	566
Ca22chr1_C_albicans_SC5314	219479	221098	1620
Ca22chr1_C_albicans_SC5314	222639	222997	359
Ca22chr1_C_albicans_SC5314	226761	228023	1263
Ca22chr1_C_albicans_SC5314	230137	233237	3101
Ca22chr1_C_albicans_SC5314	238816	239659	844
Ca22chr1_C_albicans_SC5314	252341	253319	979
Ca22chr1_C_albicans_SC5314	265287	265519	233
Ca22chr1_C_albicans_SC5314	267489	269171	1683
Ca22chr1_C_albicans_SC5314	281144	281659	516
Ca22chr1_C_albicans_SC5314	288969	289340	372
Ca22chr1_C_albicans_SC5314	290767	291385	619
Ca22chr1_C_albicans_SC5314	294255	294640	386
Ca22chr1_C_albicans_SC5314	298621	299330	710
Ca22chr1_C_albicans_SC5314	301674	303000	1327
Ca22chr1_C_albicans_SC5314	304656	304935	280
Ca22chr1_C_albicans_SC5314	328345	330495	2151
Ca22chr1_C_albicans_SC5314	331811	332345	535
Ca22chr1_C_albicans_SC5314	333433	334026	594
Ca22chr1_C_albicans_SC5314	335861	340546	4686
Ca22chr1_C_albicans_SC5314	347963	351248	3286
Ca22chr1_C_albicans_SC5314	353006	353514	509
Ca22chr1_C_albicans_SC5314	354413	355312	900
Ca22chr1_C_albicans_SC5314	359215	361093	1879
Ca22chr1_C_albicans_SC5314	369994	370994	1001
Ca22chr1_C_albicans_SC5314	375124	375550	427
Ca22chr1_C_albicans_SC5314	382193	382882	690
Ca22chr1_C_albicans_SC5314	397945	400282	2338
Ca22chr1_C_albicans_SC5314	404266	406875	2610
Ca22chr1_C_albicans_SC5314	409045	409433	389
Ca22chr1_C_albicans_SC5314	420457	421621	1165
Ca22chr1_C_albicans_SC5314	426429	427150	722
Ca22chr1_C_albicans_SC5314	430345	431031	687
Ca22chr1_C_albicans_SC5314	436566	440770	4205
Ca22chr1_C_albicans_SC5314	441613	442878	1266
Ca22chr1_C_albicans_SC5314	443991	448865	4875
Ca22chr1_C_albicans_SC5314	451553	452074	522
Ca22chr1_C_albicans_SC5314	455541	456077	537
Ca22chr1_C_albicans_SC5314	458951	461050	2100
Ca22chr1_C_albicans_SC5314	462993	464571	1579
Ca22chr1_C_albicans_SC5314	467214	467657	444
Ca22chr1_C_albicans_SC5314	470737	474772	4036
Ca22chr1_C_albicans_SC5314	492659	493373	715
Ca22chr1_C_albicans_SC5314	496918	498369	1452
Ca22chr1_C_albicans_SC5314	501233	501864	632
Ca22chr1_C_albicans_SC5314	505979	508185	2207
Ca22chr1_C_albicans_SC5314	511918	512965	1048
Ca22chr1_C_albicans_SC5314	514126	514582	457
Ca22chr1_C_albicans_SC5314	525004	525245	242
Ca22chr1_C_albicans_SC5314	534179	538875	4697
Ca22chr1_C_albicans_SC5314	539855	544156	4302
Ca22chr1_C_albicans_SC5314	548456	549293	838
Ca22chr1_C_albicans_SC5314	558935	559215	281
Ca22chr1_C_albicans_SC5314	563666	565324	1659
Ca22chr1_C_albicans_SC5314	568583	570882	2300
Ca22chr1_C_albicans_SC5314	572562	573639	1078
Ca22chr1_C_albicans_SC5314	584293	585661	1369
Ca22chr1_C_albicans_SC5314	592917	593170	254
Ca22chr1_C_albicans_SC5314	595334	597514	2181
Ca22chr1_C_albicans_SC5314	599697	600131	435
Ca22chr1_C_albicans_SC5314	617948	618170	223
Ca22chr1_C_albicans_SC5314	621612	621827	216
Ca22chr1_C_albicans_SC5314	623912	626261	2350
Ca22chr1_C_albicans_SC5314	651299	651589	291
Ca22chr1_C_albicans_SC5314	661265	662845	1581
Ca22chr1_C_albicans_SC5314	665181	668218	3038
Ca22chr1_C_albicans_SC5314	708321	709069	749
Ca22chr1_C_albicans_SC5314	712098	718518	6421
Ca22chr1_C_albicans_SC5314	719593	721441	1849
Ca22chr1_C_albicans_SC5314	722929	724125	1197
Ca22chr1_C_albicans_SC5314	735867	736463	597
Ca22chr1_C_albicans_SC5314	739608	740286	679
Ca22chr1_C_albicans_SC5314	759847	761431	1585
Ca22chr1_C_albicans_SC5314	764550	764897	348
Ca22chr1_C_albicans_SC5314	771636	772917	1282
Ca22chr1_C_albicans_SC5314	775651	777161	1511
Ca22chr1_C_albicans_SC5314	787560	788524	965
Ca22chr1_C_albicans_SC5314	789530	790409	880
Ca22chr1_C_albicans_SC5314	794005	795316	1312
Ca22chr1_C_albicans_SC5314	801672	801900	229
Ca22chr1_C_albicans_SC5314	806479	807040	562
Ca22chr1_C_albicans_SC5314	812373	814119	1747
Ca22chr1_C_albicans_SC5314	815148	822469	7322
Ca22chr1_C_albicans_SC5314	825829	826430	602
Ca22chr1_C_albicans_SC5314	834601	835072	472
Ca22chr1_C_albicans_SC5314	840445	841081	637
Ca22chr1_C_albicans_SC5314	848163	849467	1305
Ca22chr1_C_albicans_SC5314	863128	863824	697
Ca22chr1_C_albicans_SC5314	865822	866739	918
Ca22chr1_C_albicans_SC5314	887930	888696	767
Ca22chr1_C_albicans_SC5314	889512	891145	1634
Ca22chr1_C_albicans_SC5314	895673	897719	2047
Ca22chr1_C_albicans_SC5314	908559	908922	364
Ca22chr1_C_albicans_SC5314	913583	914697	1115
Ca22chr1_C_albicans_SC5314	920197	922168	1972
Ca22chr1_C_albicans_SC5314	936298	937148	851
Ca22chr1_C_albicans_SC5314	943967	945723	1757
Ca22chr1_C_albicans_SC5314	946778	947206	429
Ca22chr1_C_albicans_SC5314	953875	954418	544
Ca22chr1_C_albicans_SC5314	964533	964817	285
Ca22chr1_C_albicans_SC5314	972520	973627	1108
Ca22chr1_C_albicans_SC5314	982011	982890	880
Ca22chr1_C_albicans_SC5314	985826	987194	1369
Ca22chr1_C_albicans_SC5314	990738	991397	660
Ca22chr1_C_albicans_SC5314	992823	995299	2477
Ca22chr1_C_albicans_SC5314	1007049	1007603	555
Ca22chr1_C_albicans_SC5314	1011013	1012276	1264
Ca22chr1_C_albicans_SC5314	1016678	1017672	995
Ca22chr1_C_albicans_SC5314	1019229	1021763	2535
Ca22chr1_C_albicans_SC5314	1027608	1028995	1388
Ca22chr1_C_albicans_SC5314	1032398	1034452	2055
Ca22chr1_C_albicans_SC5314	1040067	1041866	1800
Ca22chr1_C_albicans_SC5314	1043232	1043926	695
Ca22chr1_C_albicans_SC5314	1045914	1046630	717
Ca22chr1_C_albicans_SC5314	1047562	1048379	818
Ca22chr1_C_albicans_SC5314	1049961	1052327	2367
Ca22chr1_C_albicans_SC5314	1062443	1063614	1172
Ca22chr1_C_albicans_SC5314	1071355	1076736	5382
Ca22chr1_C_albicans_SC5314	1080186	1082502	2317
Ca22chr1_C_albicans_SC5314	1084941	1092757	7817
Ca22chr1_C_albicans_SC5314	1094229	1094534	306
Ca22chr1_C_albicans_SC5314	1096611	1096857	247
Ca22chr1_C_albicans_SC5314	1100581	1100862	282
Ca22chr1_C_albicans_SC5314	1112839	1115350	2512
Ca22chr1_C_albicans_SC5314	1156331	1158909	2579
Ca22chr1_C_albicans_SC5314	1160764	1161501	738
Ca22chr1_C_albicans_SC5314	1163611	1167459	3849
Ca22chr1_C_albicans_SC5314	1168433	1169712	1280
Ca22chr1_C_albicans_SC5314	1170896	1171494	599
Ca22chr1_C_albicans_SC5314	1176332	1177899	1568
Ca22chr1_C_albicans_SC5314	1183046	1184442	1397
Ca22chr1_C_albicans_SC5314	1197044	1199536	2493
Ca22chr1_C_albicans_SC5314	1221282	1221616	335
Ca22chr1_C_albicans_SC5314	1224688	1226526	1839
Ca22chr1_C_albicans_SC5314	1229570	1230856	1287
Ca22chr1_C_albicans_SC5314	1233215	1234365	1151
Ca22chr1_C_albicans_SC5314	1242390	1244851	2462
Ca22chr1_C_albicans_SC5314	1246443	1250815	4373
Ca22chr1_C_albicans_SC5314	1269875	1271010	1136
Ca22chr1_C_albicans_SC5314	1275141	1275782	642
Ca22chr1_C_albicans_SC5314	1286074	1288068	1995
Ca22chr1_C_albicans_SC5314	1291003	1291391	389
Ca22chr1_C_albicans_SC5314	1295285	1295882	598
Ca22chr1_C_albicans_SC5314	1303240	1303559	320
Ca22chr1_C_albicans_SC5314	1308326	1309145	820
Ca22chr1_C_albicans_SC5314	1321406	1334753	13348
Ca22chr1_C_albicans_SC5314	1339489	1340151	663
Ca22chr1_C_albicans_SC5314	1341651	1343720	2070
Ca22chr1_C_albicans_SC5314	1348964	1349682	719
Ca22chr1_C_albicans_SC5314	1352699	1352971	273
Ca22chr1_C_albicans_SC5314	1355482	1356270	789
Ca22chr1_C_albicans_SC5314	1357397	1358435	1039
Ca22chr1_C_albicans_SC5314	1361034	1361288	255
Ca22chr1_C_albicans_SC5314	1378673	1378940	268
Ca22chr1_C_albicans_SC5314	1383213	1383730	518
Ca22chr1_C_albicans_SC5314	1390208	1390868	661
Ca22chr1_C_albicans_SC5314	1396433	1397129	697
Ca22chr1_C_albicans_SC5314	1407628	1408153	526
Ca22chr1_C_albicans_SC5314	1409889	1410297	409
Ca22chr1_C_albicans_SC5314	1416065	1417326	1262
Ca22chr1_C_albicans_SC5314	1424502	1425474	973
Ca22chr1_C_albicans_SC5314	1430714	1431668	955
Ca22chr1_C_albicans_SC5314	1434272	1435063	792
Ca22chr1_C_albicans_SC5314	1438581	1439587	1007
Ca22chr1_C_albicans_SC5314	1452201	1452637	437
Ca22chr1_C_albicans_SC5314	1457729	1458461	733
Ca22chr1_C_albicans_SC5314	1461245	1462260	1016
Ca22chr1_C_albicans_SC5314	1463926	1465674	1749
Ca22chr1_C_albicans_SC5314	1466872	1468222	1351
Ca22chr1_C_albicans_SC5314	1479273	1479996	724
Ca22chr1_C_albicans_SC5314	1482964	1483865	902
Ca22chr1_C_albicans_SC5314	1499703	1500865	1163
Ca22chr1_C_albicans_SC5314	1504157	1504883	727
Ca22chr1_C_albicans_SC5314	1514130	1514681	552
Ca22chr1_C_albicans_SC5314	1522249	1525528	3280
Ca22chr1_C_albicans_SC5314	1535047	1536870	1824
Ca22chr1_C_albicans_SC5314	1539349	1540124	776
Ca22chr1_C_albicans_SC5314	1541308	1541571	264
Ca22chr1_C_albicans_SC5314	1548996	1549873	878
Ca22chr1_C_albicans_SC5314	1552516	1553232	717
Ca22chr1_C_albicans_SC5314	1557372	1562792	5421
Ca22chr1_C_albicans_SC5314	1566468	1578756	12289
Ca22chr1_C_albicans_SC5314	1584184	1585156	973
Ca22chr1_C_albicans_SC5314	1589289	1590529	1241
Ca22chr1_C_albicans_SC5314	1592357	1597017	4661
Ca22chr1_C_albicans_SC5314	1599600	1599799	200
Ca22chr1_C_albicans_SC5314	1615440	1616234	795
Ca22chr1_C_albicans_SC5314	1629036	1630759	1724
Ca22chr1_C_albicans_SC5314	1641670	1642340	671
Ca22chr1_C_albicans_SC5314	1654421	1657224	2804
Ca22chr1_C_albicans_SC5314	1664435	1665428	994
Ca22chr1_C_albicans_SC5314	1669003	1670126	1124
Ca22chr1_C_albicans_SC5314	1675016	1677438	2423
Ca22chr1_C_albicans_SC5314	1680622	1681068	447
Ca22chr1_C_albicans_SC5314	1694002	1694654	653
Ca22chr1_C_albicans_SC5314	1713953	1714956	1004
Ca22chr1_C_albicans_SC5314	1717566	1718929	1364
Ca22chr1_C_albicans_SC5314	1721373	1723408	2036
Ca22chr1_C_albicans_SC5314	1728152	1728893	742
Ca22chr1_C_albicans_SC5314	1731126	1732451	1326
Ca22chr1_C_albicans_SC5314	1738248	1741555	3308
Ca22chr1_C_albicans_SC5314	1743377	1746193	2817
Ca22chr1_C_albicans_SC5314	1756152	1758121	1970
Ca22chr1_C_albicans_SC5314	1762009	1762828	820
Ca22chr1_C_albicans_SC5314	1771900	1772237	338
Ca22chr1_C_albicans_SC5314	1780556	1780970	415
Ca22chr1_C_albicans_SC5314	1789876	1790809	934
Ca22chr1_C_albicans_SC5314	1794762	1796428	1667
Ca22chr1_C_albicans_SC5314	1803487	1803838	352
Ca22chr1_C_albicans_SC5314	1814334	1816405	2072
Ca22chr1_C_albicans_SC5314	1831091	1831834	744
Ca22chr1_C_albicans_SC5314	1832735	1834495	1761
Ca22chr1_C_albicans_SC5314	1836652	1838977	2326
Ca22chr1_C_albicans_SC5314	1850130	1850572	443
Ca22chr1_C_albicans_SC5314	1854145	1854529	385
Ca22chr1_C_albicans_SC5314	1857815	1858515	701
Ca22chr1_C_albicans_SC5314	1860476	1860974	499
Ca22chr1_C_albicans_SC5314	1863424	1863910	487
Ca22chr1_C_albicans_SC5314	1874630	1875020	391
Ca22chr1_C_albicans_SC5314	1876260	1877801	1542
Ca22chr1_C_albicans_SC5314	1894735	1895430	696
Ca22chr1_C_albicans_SC5314	1900067	1901159	1093
Ca22chr1_C_albicans_SC5314	1902344	1902764	421
Ca22chr1_C_albicans_SC5314	1913675	1914349	675
Ca22chr1_C_albicans_SC5314	1916088	1916525	438
Ca22chr1_C_albicans_SC5314	1917937	1918968	1032
Ca22chr1_C_albicans_SC5314	1930822	1931406	585
Ca22chr1_C_albicans_SC5314	1940497	1940763	267
Ca22chr1_C_albicans_SC5314	1942559	1946290	3732
Ca22chr1_C_albicans_SC5314	1947304	1947748	445
Ca22chr1_C_albicans_SC5314	1950691	1951838	1148
Ca22chr1_C_albicans_SC5314	1953207	1954318	1112
Ca22chr1_C_albicans_SC5314	1955650	1956523	874
Ca22chr1_C_albicans_SC5314	1964980	1965511	532
Ca22chr1_C_albicans_SC5314	1972487	1973420	934
Ca22chr1_C_albicans_SC5314	1976130	1977117	988
Ca22chr1_C_albicans_SC5314	1979875	1981188	1314
Ca22chr1_C_albicans_SC5314	1984754	1985199	446
Ca22chr1_C_albicans_SC5314	1987904	1997259	9356
Ca22chr1_C_albicans_SC5314	2003591	2004962	1372
Ca22chr1_C_albicans_SC5314	2008167	2009694	1528
Ca22chr1_C_albicans_SC5314	2012427	2013449	1023
Ca22chr1_C_albicans_SC5314	2016828	2017693	866
Ca22chr1_C_albicans_SC5314	2021649	2023206	1558
Ca22chr1_C_albicans_SC5314	2024622	2025949	1328
Ca22chr1_C_albicans_SC5314	2034438	2034837	400
Ca22chr1_C_albicans_SC5314	2052381	2053366	986
Ca22chr1_C_albicans_SC5314	2055511	2056287	777
Ca22chr1_C_albicans_SC5314	2061255	2061933	679
Ca22chr1_C_albicans_SC5314	2069770	2070255	486
Ca22chr1_C_albicans_SC5314	2081852	2083565	1714
Ca22chr1_C_albicans_SC5314	2098894	2101909	3016
Ca22chr1_C_albicans_SC5314	2103956	2106779	2824
Ca22chr1_C_albicans_SC5314	2116199	2117207	1009
Ca22chr1_C_albicans_SC5314	2185610	2186381	772
Ca22chr1_C_albicans_SC5314	2187744	2188163	420
Ca22chr1_C_albicans_SC5314	2189084	2189545	462
Ca22chr1_C_albicans_SC5314	2192889	2194878	1990
Ca22chr1_C_albicans_SC5314	2198574	2199316	743
Ca22chr1_C_albicans_SC5314	2201540	2202525	986
Ca22chr1_C_albicans_SC5314	2204556	2205727	1172
Ca22chr1_C_albicans_SC5314	2207633	2208277	645
Ca22chr1_C_albicans_SC5314	2218101	2218333	233
Ca22chr1_C_albicans_SC5314	2220429	2222515	2087
Ca22chr1_C_albicans_SC5314	2226521	2226866	346
Ca22chr1_C_albicans_SC5314	2233079	2233405	327
Ca22chr1_C_albicans_SC5314	2237660	2239637	1978
Ca22chr1_C_albicans_SC5314	2243024	2244632	1609
Ca22chr1_C_albicans_SC5314	2245941	2246900	960
Ca22chr1_C_albicans_SC5314	2249316	2250483	1168
Ca22chr1_C_albicans_SC5314	2253640	2255612	1973
Ca22chr1_C_albicans_SC5314	2257195	2258964	1770
Ca22chr1_C_albicans_SC5314	2269543	2271053	1511
Ca22chr1_C_albicans_SC5314	2274462	2276222	1761
Ca22chr1_C_albicans_SC5314	2278182	2278615	434
Ca22chr1_C_albicans_SC5314	2281274	2281614	341
Ca22chr1_C_albicans_SC5314	2289226	2292635	3410
Ca22chr1_C_albicans_SC5314	2294710	2297364	2655
Ca22chr1_C_albicans_SC5314	2301150	2303704	2555
Ca22chr1_C_albicans_SC5314	2312975	2316114	3140
Ca22chr1_C_albicans_SC5314	2323445	2323705	261
Ca22chr1_C_albicans_SC5314	2328529	2328773	245
Ca22chr1_C_albicans_SC5314	2342829	2343045	217
Ca22chr1_C_albicans_SC5314	2344158	2346405	2248
Ca22chr1_C_albicans_SC5314	2347208	2349403	2196
Ca22chr1_C_albicans_SC5314	2357275	2357757	483
Ca22chr1_C_albicans_SC5314	2359958	2360186	229
Ca22chr1_C_albicans_SC5314	2363621	2364598	978
Ca22chr1_C_albicans_SC5314	2377986	2378194	209
Ca22chr1_C_albicans_SC5314	2384884	2385777	894
Ca22chr1_C_albicans_SC5314	2395034	2395994	961
Ca22chr1_C_albicans_SC5314	2399292	2399743	452
Ca22chr1_C_albicans_SC5314	2401760	2404504	2745
Ca22chr1_C_albicans_SC5314	2421405	2422157	753
Ca22chr1_C_albicans_SC5314	2433198	2433450	253
Ca22chr1_C_albicans_SC5314	2434652	2435499	848
Ca22chr1_C_albicans_SC5314	2439604	2440142	539
Ca22chr1_C_albicans_SC5314	2448055	2448444	390
Ca22chr1_C_albicans_SC5314	2455553	2456524	972
Ca22chr1_C_albicans_SC5314	2470747	2472351	1605
Ca22chr1_C_albicans_SC5314	2473895	2476556	2662
Ca22chr1_C_albicans_SC5314	2485015	2486558	1544
Ca22chr1_C_albicans_SC5314	2493371	2493959	589
Ca22chr1_C_albicans_SC5314	2497415	2498213	799
Ca22chr1_C_albicans_SC5314	2507842	2508512	671
Ca22chr1_C_albicans_SC5314	2512092	2512788	697
Ca22chr1_C_albicans_SC5314	2514358	2515373	1016
Ca22chr1_C_albicans_SC5314	2518651	2521149	2499
Ca22chr1_C_albicans_SC5314	2522206	2522532	327
Ca22chr1_C_albicans_SC5314	2524076	2524520	445
Ca22chr1_C_albicans_SC5314	2554594	2555868	1275
Ca22chr1_C_albicans_SC5314	2557128	2558416	1289
Ca22chr1_C_albicans_SC5314	2559601	2560635	1035
Ca22chr1_C_albicans_SC5314	2563647	2563864	218
Ca22chr1_C_albicans_SC5314	2566168	2567642	1475
Ca22chr1_C_albicans_SC5314	2571373	2572341	969
Ca22chr1_C_albicans_SC5314	2581486	2588080	6595
Ca22chr1_C_albicans_SC5314	2589224	2592600	3377
Ca22chr1_C_albicans_SC5314	2597685	2599612	1928
Ca22chr1_C_albicans_SC5314	2608348	2610279	1932
Ca22chr1_C_albicans_SC5314	2621414	2623992	2579
Ca22chr1_C_albicans_SC5314	2629836	2631800	1965
Ca22chr1_C_albicans_SC5314	2637878	2638975	1098
Ca22chr1_C_albicans_SC5314	2666066	2666535	470
Ca22chr1_C_albicans_SC5314	2668253	2668804	552
Ca22chr1_C_albicans_SC5314	2671863	2672921	1059
Ca22chr1_C_albicans_SC5314	2676568	2677076	509
Ca22chr1_C_albicans_SC5314	2684886	2685456	571
Ca22chr1_C_albicans_SC5314	2693512	2696209	2698
Ca22chr1_C_albicans_SC5314	2699695	2700491	797
Ca22chr1_C_albicans_SC5314	2703255	2703807	553
Ca22chr1_C_albicans_SC5314	2708554	2710071	1518
Ca22chr1_C_albicans_SC5314	2717561	2720398	2838
Ca22chr1_C_albicans_SC5314	2721554	2721821	268
Ca22chr1_C_albicans_SC5314	2723383	2728134	4752
Ca22chr1_C_albicans_SC5314	2729403	2733262	3860
Ca22chr1_C_albicans_SC5314	2735482	2736714	1233
Ca22chr1_C_albicans_SC5314	2738826	2739245	420
Ca22chr1_C_albicans_SC5314	2750566	2752125	1560
Ca22chr1_C_albicans_SC5314	2756539	2757138	600
Ca22chr1_C_albicans_SC5314	2773060	2773259	200
Ca22chr1_C_albicans_SC5314	2784843	2785255	413
Ca22chr1_C_albicans_SC5314	2786406	2787126	721
Ca22chr1_C_albicans_SC5314	2793072	2793713	642
Ca22chr1_C_albicans_SC5314	2798471	2800427	1957
Ca22chr1_C_albicans_SC5314	2810220	2811337	1118
Ca22chr1_C_albicans_SC5314	2819367	2821113	1747
Ca22chr1_C_albicans_SC5314	2825520	2827539	2020
Ca22chr1_C_albicans_SC5314	2834810	2835677	868
Ca22chr1_C_albicans_SC5314	2844423	2844795	373
Ca22chr1_C_albicans_SC5314	2846437	2847216	780
Ca22chr1_C_albicans_SC5314	2850372	2851232	861
Ca22chr1_C_albicans_SC5314	2852634	2854505	1872
Ca22chr1_C_albicans_SC5314	2855334	2856687	1354
Ca22chr1_C_albicans_SC5314	2861143	2861547	405
Ca22chr1_C_albicans_SC5314	2866410	2867042	633
Ca22chr1_C_albicans_SC5314	2868164	2873482	5319
Ca22chr1_C_albicans_SC5314	2881185	2882732	1548
Ca22chr1_C_albicans_SC5314	2883616	2885468	1853
Ca22chr1_C_albicans_SC5314	2886301	2888356	2056
Ca22chr1_C_albicans_SC5314	2889491	2890401	911
Ca22chr1_C_albicans_SC5314	2897918	2898566	649
Ca22chr1_C_albicans_SC5314	2908813	2910241	1429
Ca22chr1_C_albicans_SC5314	2924302	2924866	565
Ca22chr1_C_albicans_SC5314	2925678	2927066	1389
Ca22chr1_C_albicans_SC5314	2941912	2943643	1732
Ca22chr1_C_albicans_SC5314	2950000	2951867	1868
Ca22chr1_C_albicans_SC5314	2953859	2954709	851
Ca22chr1_C_albicans_SC5314	2956987	2960171	3185
Ca22chr1_C_albicans_SC5314	2968083	2968349	267
Ca22chr1_C_albicans_SC5314	2971352	2974456	3105
Ca22chr1_C_albicans_SC5314	2989768	2992860	3093
Ca22chr1_C_albicans_SC5314	2995500	2997396	1897
Ca22chr1_C_albicans_SC5314	2998883	2999394	512
Ca22chr1_C_albicans_SC5314	3001071	3002073	1003
Ca22chr1_C_albicans_SC5314	3005299	3005821	523
Ca22chr1_C_albicans_SC5314	3009321	3010850	1530
Ca22chr1_C_albicans_SC5314	3024855	3025138	284
Ca22chr1_C_albicans_SC5314	3029840	3030628	789
Ca22chr1_C_albicans_SC5314	3033991	3035114	1124
Ca22chr1_C_albicans_SC5314	3045401	3046128	728
Ca22chr1_C_albicans_SC5314	3048660	3051006	2347
Ca22chr1_C_albicans_SC5314	3052872	3054375	1504
Ca22chr1_C_albicans_SC5314	3057591	3058683	1093
Ca22chr1_C_albicans_SC5314	3059572	3060627	1056
Ca22chr1_C_albicans_SC5314	3066638	3067140	503
Ca22chr1_C_albicans_SC5314	3068909	3072966	4058
Ca22chr1_C_albicans_SC5314	3075566	3075856	291
Ca22chr1_C_albicans_SC5314	3104102	3104310	209
Ca22chr1_C_albicans_SC5314	3106081	3106355	275
Ca22chr1_C_albicans_SC5314	3108763	3116047	7285
Ca22chr1_C_albicans_SC5314	3118947	3120582	1636
Ca22chr1_C_albicans_SC5314	3132174	3133007	834
Ca22chr1_C_albicans_SC5314	3134408	3135968	1561
Ca22chr2_C_albicans_SC5314	1983	3012	1030
Ca22chr2_C_albicans_SC5314	33002	33395	394
Ca22chr2_C_albicans_SC5314	52798	53150	353
Ca22chr2_C_albicans_SC5314	59130	59409	280
Ca22chr2_C_albicans_SC5314	74139	74744	606
Ca22chr2_C_albicans_SC5314	86518	86861	344
Ca22chr2_C_albicans_SC5314	113082	114296	1215
Ca22chr2_C_albicans_SC5314	127971	128363	393
Ca22chr2_C_albicans_SC5314	131303	131641	339
Ca22chr2_C_albicans_SC5314	132598	132893	296
Ca22chr2_C_albicans_SC5314	147847	148244	398
Ca22chr2_C_albicans_SC5314	160802	162853	2052
Ca22chr2_C_albicans_SC5314	164342	167398	3057
Ca22chr2_C_albicans_SC5314	168849	170925	2077
Ca22chr2_C_albicans_SC5314	173124	173422	299
Ca22chr2_C_albicans_SC5314	175315	176606	1292
Ca22chr2_C_albicans_SC5314	177409	178209	801
Ca22chr2_C_albicans_SC5314	185214	185808	595
Ca22chr2_C_albicans_SC5314	189130	190212	1083
Ca22chr2_C_albicans_SC5314	199138	201317	2180
Ca22chr2_C_albicans_SC5314	203488	204535	1048
Ca22chr2_C_albicans_SC5314	213601	216451	2851
Ca22chr2_C_albicans_SC5314	221256	223671	2416
Ca22chr2_C_albicans_SC5314	229756	230013	258
Ca22chr2_C_albicans_SC5314	231840	232491	652
Ca22chr2_C_albicans_SC5314	236232	236721	490
Ca22chr2_C_albicans_SC5314	240002	241206	1205
Ca22chr2_C_albicans_SC5314	242882	243578	697
Ca22chr2_C_albicans_SC5314	250527	254526	4000
Ca22chr2_C_albicans_SC5314	281605	281994	390
Ca22chr2_C_albicans_SC5314	286807	287499	693
Ca22chr2_C_albicans_SC5314	306134	306542	409
Ca22chr2_C_albicans_SC5314	309077	309392	316
Ca22chr2_C_albicans_SC5314	312858	313491	634
Ca22chr2_C_albicans_SC5314	316071	320854	4784
Ca22chr2_C_albicans_SC5314	321792	322286	495
Ca22chr2_C_albicans_SC5314	323848	326113	2266
Ca22chr2_C_albicans_SC5314	338332	339230	899
Ca22chr2_C_albicans_SC5314	347964	350255	2292
Ca22chr2_C_albicans_SC5314	361829	365595	3767
Ca22chr2_C_albicans_SC5314	367129	370597	3469
Ca22chr2_C_albicans_SC5314	373268	374260	993
Ca22chr2_C_albicans_SC5314	377580	378078	499
Ca22chr2_C_albicans_SC5314	391722	392292	571
Ca22chr2_C_albicans_SC5314	397054	398246	1193
Ca22chr2_C_albicans_SC5314	401154	402502	1349
Ca22chr2_C_albicans_SC5314	413731	415267	1537
Ca22chr2_C_albicans_SC5314	417873	418210	338
Ca22chr2_C_albicans_SC5314	419797	420050	254
Ca22chr2_C_albicans_SC5314	431688	432466	779
Ca22chr2_C_albicans_SC5314	434341	435321	981
Ca22chr2_C_albicans_SC5314	438611	443260	4650
Ca22chr2_C_albicans_SC5314	448823	449111	289
Ca22chr2_C_albicans_SC5314	462077	462338	262
Ca22chr2_C_albicans_SC5314	464531	465209	679
Ca22chr2_C_albicans_SC5314	473058	476348	3291
Ca22chr2_C_albicans_SC5314	483695	484092	398
Ca22chr2_C_albicans_SC5314	486605	488665	2061
Ca22chr2_C_albicans_SC5314	496861	497085	225
Ca22chr2_C_albicans_SC5314	513703	514856	1154
Ca22chr2_C_albicans_SC5314	522307	523642	1336
Ca22chr2_C_albicans_SC5314	539635	540195	561
Ca22chr2_C_albicans_SC5314	543910	545322	1413
Ca22chr2_C_albicans_SC5314	552541	553023	483
Ca22chr2_C_albicans_SC5314	565080	565623	544
Ca22chr2_C_albicans_SC5314	571729	572313	585
Ca22chr2_C_albicans_SC5314	577051	577315	265
Ca22chr2_C_albicans_SC5314	580740	583282	2543
Ca22chr2_C_albicans_SC5314	593352	595124	1773
Ca22chr2_C_albicans_SC5314	597477	597838	362
Ca22chr2_C_albicans_SC5314	603411	603610	200
Ca22chr2_C_albicans_SC5314	605862	606443	582
Ca22chr2_C_albicans_SC5314	609123	610369	1247
Ca22chr2_C_albicans_SC5314	626011	629882	3872
Ca22chr2_C_albicans_SC5314	638915	640192	1278
Ca22chr2_C_albicans_SC5314	642212	645562	3351
Ca22chr2_C_albicans_SC5314	654688	655063	376
Ca22chr2_C_albicans_SC5314	657277	663364	6088
Ca22chr2_C_albicans_SC5314	665116	666467	1352
Ca22chr2_C_albicans_SC5314	669363	671149	1787
Ca22chr2_C_albicans_SC5314	674382	675477	1096
Ca22chr2_C_albicans_SC5314	686631	686849	219
Ca22chr2_C_albicans_SC5314	699990	700374	385
Ca22chr2_C_albicans_SC5314	731174	740945	9772
Ca22chr2_C_albicans_SC5314	743223	746487	3265
Ca22chr2_C_albicans_SC5314	748622	749449	828
Ca22chr2_C_albicans_SC5314	750636	751945	1310
Ca22chr2_C_albicans_SC5314	780474	781750	1277
Ca22chr2_C_albicans_SC5314	784018	784447	430
Ca22chr2_C_albicans_SC5314	790375	792329	1955
Ca22chr2_C_albicans_SC5314	795504	795922	419
Ca22chr2_C_albicans_SC5314	801117	801994	878
Ca22chr2_C_albicans_SC5314	805572	806126	555
Ca22chr2_C_albicans_SC5314	809110	809345	236
Ca22chr2_C_albicans_SC5314	815961	816753	793
Ca22chr2_C_albicans_SC5314	819672	819962	291
Ca22chr2_C_albicans_SC5314	828371	829420	1050
Ca22chr2_C_albicans_SC5314	834372	834707	336
Ca22chr2_C_albicans_SC5314	841468	841976	509
Ca22chr2_C_albicans_SC5314	847840	848681	842
Ca22chr2_C_albicans_SC5314	853448	855045	1598
Ca22chr2_C_albicans_SC5314	887497	887866	370
Ca22chr2_C_albicans_SC5314	892294	892509	216
Ca22chr2_C_albicans_SC5314	899943	900671	729
Ca22chr2_C_albicans_SC5314	908664	909391	728
Ca22chr2_C_albicans_SC5314	916086	916470	385
Ca22chr2_C_albicans_SC5314	924830	925209	380
Ca22chr2_C_albicans_SC5314	927753	928094	342
Ca22chr2_C_albicans_SC5314	933350	935104	1755
Ca22chr2_C_albicans_SC5314	939955	940154	200
Ca22chr2_C_albicans_SC5314	944382	946537	2156
Ca22chr2_C_albicans_SC5314	950012	950479	468
Ca22chr2_C_albicans_SC5314	951924	952600	677
Ca22chr2_C_albicans_SC5314	960647	960888	242
Ca22chr2_C_albicans_SC5314	962492	964176	1685
Ca22chr2_C_albicans_SC5314	967726	968626	901
Ca22chr2_C_albicans_SC5314	971765	972348	584
Ca22chr2_C_albicans_SC5314	980217	980420	204
Ca22chr2_C_albicans_SC5314	1003300	1004191	892
Ca22chr2_C_albicans_SC5314	1009585	1010173	589
Ca22chr2_C_albicans_SC5314	1012347	1012580	234
Ca22chr2_C_albicans_SC5314	1014868	1015548	681
Ca22chr2_C_albicans_SC5314	1016443	1017235	793
Ca22chr2_C_albicans_SC5314	1024121	1026962	2842
Ca22chr2_C_albicans_SC5314	1035468	1037961	2494
Ca22chr2_C_albicans_SC5314	1040023	1041332	1310
Ca22chr2_C_albicans_SC5314	1045952	1046382	431
Ca22chr2_C_albicans_SC5314	1067724	1069167	1444
Ca22chr2_C_albicans_SC5314	1072356	1073194	839
Ca22chr2_C_albicans_SC5314	1077839	1078586	748
Ca22chr2_C_albicans_SC5314	1079872	1083660	3789
Ca22chr2_C_albicans_SC5314	1088973	1089610	638
Ca22chr2_C_albicans_SC5314	1091726	1091967	242
Ca22chr2_C_albicans_SC5314	1105060	1106037	978
Ca22chr2_C_albicans_SC5314	1117278	1118065	788
Ca22chr2_C_albicans_SC5314	1119456	1120105	650
Ca22chr2_C_albicans_SC5314	1133131	1134465	1335
Ca22chr2_C_albicans_SC5314	1138267	1141185	2919
Ca22chr2_C_albicans_SC5314	1143194	1149774	6581
Ca22chr2_C_albicans_SC5314	1155552	1156954	1403
Ca22chr2_C_albicans_SC5314	1159756	1160121	366
Ca22chr2_C_albicans_SC5314	1163493	1163814	322
Ca22chr2_C_albicans_SC5314	1166028	1166815	788
Ca22chr2_C_albicans_SC5314	1168502	1168753	252
Ca22chr2_C_albicans_SC5314	1187657	1188944	1288
Ca22chr2_C_albicans_SC5314	1191496	1191735	240
Ca22chr2_C_albicans_SC5314	1200673	1203373	2701
Ca22chr2_C_albicans_SC5314	1230087	1232962	2876
Ca22chr2_C_albicans_SC5314	1234070	1234441	372
Ca22chr2_C_albicans_SC5314	1236769	1237504	736
Ca22chr2_C_albicans_SC5314	1255597	1256010	414
Ca22chr2_C_albicans_SC5314	1264422	1264658	237
Ca22chr2_C_albicans_SC5314	1282416	1283746	1331
Ca22chr2_C_albicans_SC5314	1288675	1288913	239
Ca22chr2_C_albicans_SC5314	1309065	1309428	364
Ca22chr2_C_albicans_SC5314	1310709	1311685	977
Ca22chr2_C_albicans_SC5314	1313534	1313741	208
Ca22chr2_C_albicans_SC5314	1314620	1317721	3102
Ca22chr2_C_albicans_SC5314	1319232	1321031	1800
Ca22chr2_C_albicans_SC5314	1325163	1326805	1643
Ca22chr2_C_albicans_SC5314	1329794	1330228	435
Ca22chr2_C_albicans_SC5314	1331767	1334968	3202
Ca22chr2_C_albicans_SC5314	1337771	1338017	247
Ca22chr2_C_albicans_SC5314	1339011	1341052	2042
Ca22chr2_C_albicans_SC5314	1343252	1344180	929
Ca22chr2_C_albicans_SC5314	1350345	1351249	905
Ca22chr2_C_albicans_SC5314	1357799	1358191	393
Ca22chr2_C_albicans_SC5314	1359823	1361398	1576
Ca22chr2_C_albicans_SC5314	1362202	1365490	3289
Ca22chr2_C_albicans_SC5314	1368314	1370306	1993
Ca22chr2_C_albicans_SC5314	1377149	1378252	1104
Ca22chr2_C_albicans_SC5314	1379403	1380217	815
Ca22chr2_C_albicans_SC5314	1394003	1395230	1228
Ca22chr2_C_albicans_SC5314	1405519	1406441	923
Ca22chr2_C_albicans_SC5314	1412975	1413683	709
Ca22chr2_C_albicans_SC5314	1421090	1422347	1258
Ca22chr2_C_albicans_SC5314	1424632	1425565	934
Ca22chr2_C_albicans_SC5314	1430135	1430919	785
Ca22chr2_C_albicans_SC5314	1455263	1457475	2213
Ca22chr2_C_albicans_SC5314	1461220	1462453	1234
Ca22chr2_C_albicans_SC5314	1465268	1465633	366
Ca22chr2_C_albicans_SC5314	1466590	1466965	376
Ca22chr2_C_albicans_SC5314	1471359	1471967	609
Ca22chr2_C_albicans_SC5314	1496854	1497614	761
Ca22chr2_C_albicans_SC5314	1509146	1509914	769
Ca22chr2_C_albicans_SC5314	1511029	1512070	1042
Ca22chr2_C_albicans_SC5314	1514075	1514292	218
Ca22chr2_C_albicans_SC5314	1530072	1530566	495
Ca22chr2_C_albicans_SC5314	1532164	1532502	339
Ca22chr2_C_albicans_SC5314	1544974	1545771	798
Ca22chr2_C_albicans_SC5314	1547169	1548240	1072
Ca22chr2_C_albicans_SC5314	1549705	1549977	273
Ca22chr2_C_albicans_SC5314	1556448	1557911	1464
Ca22chr2_C_albicans_SC5314	1574120	1576919	2800
Ca22chr2_C_albicans_SC5314	1584732	1585098	367
Ca22chr2_C_albicans_SC5314	1599875	1600160	286
Ca22chr2_C_albicans_SC5314	1605870	1607241	1372
Ca22chr2_C_albicans_SC5314	1621236	1622183	948
Ca22chr2_C_albicans_SC5314	1637262	1638092	831
Ca22chr2_C_albicans_SC5314	1642100	1642565	466
Ca22chr2_C_albicans_SC5314	1648047	1649464	1418
Ca22chr2_C_albicans_SC5314	1652200	1654660	2461
Ca22chr2_C_albicans_SC5314	1655605	1656651	1047
Ca22chr2_C_albicans_SC5314	1658349	1658567	219
Ca22chr2_C_albicans_SC5314	1661854	1662418	565
Ca22chr2_C_albicans_SC5314	1666126	1666339	214
Ca22chr2_C_albicans_SC5314	1675263	1678100	2838
Ca22chr2_C_albicans_SC5314	1688855	1690550	1696
Ca22chr2_C_albicans_SC5314	1692274	1692511	238
Ca22chr2_C_albicans_SC5314	1702352	1703994	1643
Ca22chr2_C_albicans_SC5314	1708978	1709322	345
Ca22chr2_C_albicans_SC5314	1713381	1715202	1822
Ca22chr2_C_albicans_SC5314	1717282	1718115	834
Ca22chr2_C_albicans_SC5314	1721227	1722288	1062
Ca22chr2_C_albicans_SC5314	1728327	1729001	675
Ca22chr2_C_albicans_SC5314	1734868	1735975	1108
Ca22chr2_C_albicans_SC5314	1739461	1741858	2398
Ca22chr2_C_albicans_SC5314	1743144	1745759	2616
Ca22chr2_C_albicans_SC5314	1746833	1747079	247
Ca22chr2_C_albicans_SC5314	1750942	1751182	241
Ca22chr2_C_albicans_SC5314	1753807	1755523	1717
Ca22chr2_C_albicans_SC5314	1776244	1776704	461
Ca22chr2_C_albicans_SC5314	1779363	1780504	1142
Ca22chr2_C_albicans_SC5314	1783613	1783821	209
Ca22chr2_C_albicans_SC5314	1791458	1793270	1813
Ca22chr2_C_albicans_SC5314	1795250	1797270	2021
Ca22chr2_C_albicans_SC5314	1799654	1808703	9050
Ca22chr2_C_albicans_SC5314	1811612	1811981	370
Ca22chr2_C_albicans_SC5314	1814344	1816023	1680
Ca22chr2_C_albicans_SC5314	1835896	1840835	4940
Ca22chr2_C_albicans_SC5314	1841759	1842984	1226
Ca22chr2_C_albicans_SC5314	1850811	1851914	1104
Ca22chr2_C_albicans_SC5314	1853324	1853994	671
Ca22chr2_C_albicans_SC5314	1870578	1871628	1051
Ca22chr2_C_albicans_SC5314	1878115	1880389	2275
Ca22chr2_C_albicans_SC5314	1882983	1883313	331
Ca22chr2_C_albicans_SC5314	1884501	1889618	5118
Ca22chr2_C_albicans_SC5314	1907309	1908303	995
Ca22chr2_C_albicans_SC5314	1912650	1921286	8637
Ca22chr2_C_albicans_SC5314	1929255	1931406	2152
Ca22chr2_C_albicans_SC5314	1933069	1938815	5747
Ca22chr2_C_albicans_SC5314	1939879	1941230	1352
Ca22chr2_C_albicans_SC5314	1942813	1950700	7888
Ca22chr2_C_albicans_SC5314	1954723	1955783	1061
Ca22chr2_C_albicans_SC5314	1959221	1959953	733
Ca22chr2_C_albicans_SC5314	1962968	1963328	361
Ca22chr2_C_albicans_SC5314	1989097	1989362	266
Ca22chr2_C_albicans_SC5314	1990645	1992185	1541
Ca22chr2_C_albicans_SC5314	2002762	2003351	590
Ca22chr2_C_albicans_SC5314	2007689	2009302	1614
Ca22chr2_C_albicans_SC5314	2010635	2011570	936
Ca22chr2_C_albicans_SC5314	2021287	2021946	660
Ca22chr2_C_albicans_SC5314	2023028	2023607	580
Ca22chr2_C_albicans_SC5314	2029110	2029818	709
Ca22chr2_C_albicans_SC5314	2031370	2032852	1483
Ca22chr2_C_albicans_SC5314	2033694	2034973	1280
Ca22chr2_C_albicans_SC5314	2040230	2042010	1781
Ca22chr2_C_albicans_SC5314	2043087	2043874	788
Ca22chr2_C_albicans_SC5314	2047783	2049723	1941
Ca22chr2_C_albicans_SC5314	2052405	2053596	1192
Ca22chr2_C_albicans_SC5314	2054530	2056821	2292
Ca22chr2_C_albicans_SC5314	2061338	2062249	912
Ca22chr2_C_albicans_SC5314	2068122	2068602	481
Ca22chr2_C_albicans_SC5314	2073241	2074844	1604
Ca22chr2_C_albicans_SC5314	2079855	2080350	496
Ca22chr2_C_albicans_SC5314	2082220	2083698	1479
Ca22chr2_C_albicans_SC5314	2084775	2085809	1035
Ca22chr2_C_albicans_SC5314	2087191	2087977	787
Ca22chr2_C_albicans_SC5314	2089438	2089768	331
Ca22chr2_C_albicans_SC5314	2092522	2094028	1507
Ca22chr2_C_albicans_SC5314	2097506	2098829	1324
Ca22chr2_C_albicans_SC5314	2104678	2109661	4984
Ca22chr2_C_albicans_SC5314	2116367	2116650	284
Ca22chr2_C_albicans_SC5314	2119814	2120340	527
Ca22chr2_C_albicans_SC5314	2134714	2136747	2034
Ca22chr2_C_albicans_SC5314	2141200	2141810	611
Ca22chr2_C_albicans_SC5314	2159420	2160858	1439
Ca22chr2_C_albicans_SC5314	2166559	2167435	877
Ca22chr2_C_albicans_SC5314	2168669	2170089	1421
Ca22chr2_C_albicans_SC5314	2171506	2171876	371
Ca22chr2_C_albicans_SC5314	2193104	2194140	1037
Ca22chr2_C_albicans_SC5314	2197910	2198249	340
Ca22chr2_C_albicans_SC5314	2216660	2217341	682
Ca22chr3_C_albicans_SC5314	12913	13934	1022
Ca22chr3_C_albicans_SC5314	44132	44771	640
Ca22chr3_C_albicans_SC5314	49519	51225	1707
Ca22chr3_C_albicans_SC5314	69184	69838	655
Ca22chr3_C_albicans_SC5314	80795	81848	1054
Ca22chr3_C_albicans_SC5314	86763	87370	608
Ca22chr3_C_albicans_SC5314	102790	103344	555
Ca22chr3_C_albicans_SC5314	111706	113593	1888
Ca22chr3_C_albicans_SC5314	121949	123471	1523
Ca22chr3_C_albicans_SC5314	126273	132428	6156
Ca22chr3_C_albicans_SC5314	134747	136880	2134
Ca22chr3_C_albicans_SC5314	139214	140515	1302
Ca22chr3_C_albicans_SC5314	142827	143297	471
Ca22chr3_C_albicans_SC5314	151112	154027	2916
Ca22chr3_C_albicans_SC5314	164850	165587	738
Ca22chr3_C_albicans_SC5314	171616	172605	990
Ca22chr3_C_albicans_SC5314	173783	174428	646
Ca22chr3_C_albicans_SC5314	185197	186008	812
Ca22chr3_C_albicans_SC5314	188895	189796	902
Ca22chr3_C_albicans_SC5314	196286	196576	291
Ca22chr3_C_albicans_SC5314	200969	201785	817
Ca22chr3_C_albicans_SC5314	205332	206625	1294
Ca22chr3_C_albicans_SC5314	207469	209799	2331
Ca22chr3_C_albicans_SC5314	233990	234486	497
Ca22chr3_C_albicans_SC5314	235850	236051	202
Ca22chr3_C_albicans_SC5314	245019	248320	3302
Ca22chr3_C_albicans_SC5314	255510	258073	2564
Ca22chr3_C_albicans_SC5314	260432	262505	2074
Ca22chr3_C_albicans_SC5314	263358	265012	1655
Ca22chr3_C_albicans_SC5314	279652	280031	380
Ca22chr3_C_albicans_SC5314	282673	284987	2315
Ca22chr3_C_albicans_SC5314	290303	290620	318
Ca22chr3_C_albicans_SC5314	293122	293851	730
Ca22chr3_C_albicans_SC5314	296277	297104	828
Ca22chr3_C_albicans_SC5314	313809	315693	1885
Ca22chr3_C_albicans_SC5314	332967	334744	1778
Ca22chr3_C_albicans_SC5314	336802	337153	352
Ca22chr3_C_albicans_SC5314	338201	342162	3962
Ca22chr3_C_albicans_SC5314	363621	364572	952
Ca22chr3_C_albicans_SC5314	366256	366682	427
Ca22chr3_C_albicans_SC5314	369200	370068	869
Ca22chr3_C_albicans_SC5314	372082	372805	724
Ca22chr3_C_albicans_SC5314	377792	378302	511
Ca22chr3_C_albicans_SC5314	397079	398640	1562
Ca22chr3_C_albicans_SC5314	400734	402208	1475
Ca22chr3_C_albicans_SC5314	404038	407722	3685
Ca22chr3_C_albicans_SC5314	408600	410587	1988
Ca22chr3_C_albicans_SC5314	412561	414192	1632
Ca22chr3_C_albicans_SC5314	416116	416607	492
Ca22chr3_C_albicans_SC5314	419785	423339	3555
Ca22chr3_C_albicans_SC5314	432595	435269	2675
Ca22chr3_C_albicans_SC5314	462765	463918	1154
Ca22chr3_C_albicans_SC5314	466358	467036	679
Ca22chr3_C_albicans_SC5314	469967	470569	603
Ca22chr3_C_albicans_SC5314	475065	475677	613
Ca22chr3_C_albicans_SC5314	480298	481332	1035
Ca22chr3_C_albicans_SC5314	484767	484992	226
Ca22chr3_C_albicans_SC5314	486977	487982	1006
Ca22chr3_C_albicans_SC5314	493088	493662	575
Ca22chr3_C_albicans_SC5314	496317	497135	819
Ca22chr3_C_albicans_SC5314	497972	498619	648
Ca22chr3_C_albicans_SC5314	503448	504224	777
Ca22chr3_C_albicans_SC5314	511971	512558	588
Ca22chr3_C_albicans_SC5314	514683	515058	376
Ca22chr3_C_albicans_SC5314	517250	518209	960
Ca22chr3_C_albicans_SC5314	521961	522997	1037
Ca22chr3_C_albicans_SC5314	537158	538008	851
Ca22chr3_C_albicans_SC5314	540587	542421	1835
Ca22chr3_C_albicans_SC5314	543327	543647	321
Ca22chr3_C_albicans_SC5314	549965	550388	424
Ca22chr3_C_albicans_SC5314	555638	556375	738
Ca22chr3_C_albicans_SC5314	562611	563357	747
Ca22chr3_C_albicans_SC5314	565011	565341	331
Ca22chr3_C_albicans_SC5314	573188	573708	521
Ca22chr3_C_albicans_SC5314	574833	575840	1008
Ca22chr3_C_albicans_SC5314	577986	578942	957
Ca22chr3_C_albicans_SC5314	581075	581505	431
Ca22chr3_C_albicans_SC5314	585541	588587	3047
Ca22chr3_C_albicans_SC5314	590418	591147	730
Ca22chr3_C_albicans_SC5314	593152	595783	2632
Ca22chr3_C_albicans_SC5314	630473	631087	615
Ca22chr3_C_albicans_SC5314	647348	649069	1722
Ca22chr3_C_albicans_SC5314	650030	651006	977
Ca22chr3_C_albicans_SC5314	659905	660264	360
Ca22chr3_C_albicans_SC5314	684085	684322	238
Ca22chr3_C_albicans_SC5314	699580	700959	1380
Ca22chr3_C_albicans_SC5314	703289	706586	3298
Ca22chr3_C_albicans_SC5314	707390	708152	763
Ca22chr3_C_albicans_SC5314	709689	711612	1924
Ca22chr3_C_albicans_SC5314	725080	725696	617
Ca22chr3_C_albicans_SC5314	728894	730405	1512
Ca22chr3_C_albicans_SC5314	734497	735514	1018
Ca22chr3_C_albicans_SC5314	741316	743299	1984
Ca22chr3_C_albicans_SC5314	744357	745534	1178
Ca22chr3_C_albicans_SC5314	748360	748840	481
Ca22chr3_C_albicans_SC5314	776062	777487	1426
Ca22chr3_C_albicans_SC5314	780903	782124	1222
Ca22chr3_C_albicans_SC5314	783458	784150	693
Ca22chr3_C_albicans_SC5314	790285	792717	2433
Ca22chr3_C_albicans_SC5314	793577	793965	389
Ca22chr3_C_albicans_SC5314	801952	802684	733
Ca22chr3_C_albicans_SC5314	806335	809016	2682
Ca22chr3_C_albicans_SC5314	810880	812030	1151
Ca22chr3_C_albicans_SC5314	817614	817981	368
Ca22chr3_C_albicans_SC5314	820746	823028	2283
Ca22chr3_C_albicans_SC5314	827815	835319	7505
Ca22chr3_C_albicans_SC5314	837175	839177	2003
Ca22chr3_C_albicans_SC5314	840281	842841	2561
Ca22chr3_C_albicans_SC5314	844556	848804	4249
Ca22chr3_C_albicans_SC5314	853444	854349	906
Ca22chr3_C_albicans_SC5314	856026	860029	4004
Ca22chr3_C_albicans_SC5314	862626	863124	499
Ca22chr3_C_albicans_SC5314	880145	880939	795
Ca22chr3_C_albicans_SC5314	882013	883036	1024
Ca22chr3_C_albicans_SC5314	901152	901543	392
Ca22chr3_C_albicans_SC5314	913177	913530	354
Ca22chr3_C_albicans_SC5314	915758	916314	557
Ca22chr3_C_albicans_SC5314	918858	919438	581
Ca22chr3_C_albicans_SC5314	921763	921990	228
Ca22chr3_C_albicans_SC5314	936247	938554	2308
Ca22chr3_C_albicans_SC5314	940122	940963	842
Ca22chr3_C_albicans_SC5314	946099	947424	1326
Ca22chr3_C_albicans_SC5314	948459	948854	396
Ca22chr3_C_albicans_SC5314	952943	953232	290
Ca22chr3_C_albicans_SC5314	954135	958279	4145
Ca22chr3_C_albicans_SC5314	968250	968742	493
Ca22chr3_C_albicans_SC5314	971043	973018	1976
Ca22chr3_C_albicans_SC5314	975604	976020	417
Ca22chr3_C_albicans_SC5314	983309	984551	1243
Ca22chr3_C_albicans_SC5314	989981	991357	1377
Ca22chr3_C_albicans_SC5314	1008532	1009075	544
Ca22chr3_C_albicans_SC5314	1030725	1031754	1030
Ca22chr3_C_albicans_SC5314	1037305	1040813	3509
Ca22chr3_C_albicans_SC5314	1054631	1055211	581
Ca22chr3_C_albicans_SC5314	1056905	1059727	2823
Ca22chr3_C_albicans_SC5314	1066559	1067367	809
Ca22chr3_C_albicans_SC5314	1068894	1069799	906
Ca22chr3_C_albicans_SC5314	1074371	1075084	714
Ca22chr3_C_albicans_SC5314	1108363	1110517	2155
Ca22chr3_C_albicans_SC5314	1111324	1118583	7260
Ca22chr3_C_albicans_SC5314	1120234	1126001	5768
Ca22chr3_C_albicans_SC5314	1129039	1129777	739
Ca22chr3_C_albicans_SC5314	1131307	1132510	1204
Ca22chr3_C_albicans_SC5314	1144079	1145595	1517
Ca22chr3_C_albicans_SC5314	1150087	1150546	460
Ca22chr3_C_albicans_SC5314	1151660	1152902	1243
Ca22chr3_C_albicans_SC5314	1156541	1158640	2100
Ca22chr3_C_albicans_SC5314	1162437	1164534	2098
Ca22chr3_C_albicans_SC5314	1166524	1168540	2017
Ca22chr3_C_albicans_SC5314	1170573	1171193	621
Ca22chr3_C_albicans_SC5314	1174072	1177476	3405
Ca22chr3_C_albicans_SC5314	1181213	1182011	799
Ca22chr3_C_albicans_SC5314	1184265	1184766	502
Ca22chr3_C_albicans_SC5314	1187170	1187585	416
Ca22chr3_C_albicans_SC5314	1191319	1191962	644
Ca22chr3_C_albicans_SC5314	1204991	1205238	248
Ca22chr3_C_albicans_SC5314	1215060	1215689	630
Ca22chr3_C_albicans_SC5314	1218571	1219315	745
Ca22chr3_C_albicans_SC5314	1220169	1226083	5915
Ca22chr3_C_albicans_SC5314	1228184	1238106	9923
Ca22chr3_C_albicans_SC5314	1239328	1239641	314
Ca22chr3_C_albicans_SC5314	1241279	1241528	250
Ca22chr3_C_albicans_SC5314	1249172	1252389	3218
Ca22chr3_C_albicans_SC5314	1258000	1259100	1101
Ca22chr3_C_albicans_SC5314	1261902	1262812	911
Ca22chr3_C_albicans_SC5314	1271811	1273580	1770
Ca22chr3_C_albicans_SC5314	1276953	1279054	2102
Ca22chr3_C_albicans_SC5314	1279988	1280319	332
Ca22chr3_C_albicans_SC5314	1295449	1297933	2485
Ca22chr3_C_albicans_SC5314	1300389	1300699	311
Ca22chr3_C_albicans_SC5314	1303835	1304185	351
Ca22chr3_C_albicans_SC5314	1305060	1305736	677
Ca22chr3_C_albicans_SC5314	1307885	1308922	1038
Ca22chr3_C_albicans_SC5314	1315380	1315789	410
Ca22chr3_C_albicans_SC5314	1322831	1324138	1308
Ca22chr3_C_albicans_SC5314	1327789	1328360	572
Ca22chr3_C_albicans_SC5314	1333194	1333854	661
Ca22chr3_C_albicans_SC5314	1352758	1354249	1492
Ca22chr3_C_albicans_SC5314	1356072	1356820	749
Ca22chr3_C_albicans_SC5314	1357743	1360442	2700
Ca22chr3_C_albicans_SC5314	1363721	1365917	2197
Ca22chr3_C_albicans_SC5314	1367929	1368150	222
Ca22chr3_C_albicans_SC5314	1372459	1373165	707
Ca22chr3_C_albicans_SC5314	1390409	1390665	257
Ca22chr3_C_albicans_SC5314	1401953	1402219	267
Ca22chr3_C_albicans_SC5314	1414116	1416205	2090
Ca22chr3_C_albicans_SC5314	1432946	1433281	336
Ca22chr3_C_albicans_SC5314	1437285	1438622	1338
Ca22chr3_C_albicans_SC5314	1466158	1476512	10355
Ca22chr3_C_albicans_SC5314	1479215	1481252	2038
Ca22chr3_C_albicans_SC5314	1495408	1495911	504
Ca22chr3_C_albicans_SC5314	1514491	1514909	419
Ca22chr3_C_albicans_SC5314	1522454	1523219	766
Ca22chr3_C_albicans_SC5314	1527099	1527826	728
Ca22chr3_C_albicans_SC5314	1529893	1530786	894
Ca22chr3_C_albicans_SC5314	1556940	1559282	2343
Ca22chr3_C_albicans_SC5314	1561843	1574413	12571
Ca22chr3_C_albicans_SC5314	1576175	1576760	586
Ca22chr3_C_albicans_SC5314	1583566	1584118	553
Ca22chr3_C_albicans_SC5314	1588522	1591425	2904
Ca22chr3_C_albicans_SC5314	1592909	1594863	1955
Ca22chr3_C_albicans_SC5314	1598849	1599051	203
Ca22chr3_C_albicans_SC5314	1602590	1603217	628
Ca22chr3_C_albicans_SC5314	1604703	1607571	2869
Ca22chr3_C_albicans_SC5314	1611009	1611747	739
Ca22chr3_C_albicans_SC5314	1618634	1619288	655
Ca22chr3_C_albicans_SC5314	1621937	1622416	480
Ca22chr3_C_albicans_SC5314	1626903	1627775	873
Ca22chr3_C_albicans_SC5314	1638872	1639914	1043
Ca22chr3_C_albicans_SC5314	1642240	1642447	208
Ca22chr3_C_albicans_SC5314	1645242	1649911	4670
Ca22chr3_C_albicans_SC5314	1662582	1663200	619
Ca22chr3_C_albicans_SC5314	1671265	1672315	1051
Ca22chr3_C_albicans_SC5314	1676269	1677255	987
Ca22chr3_C_albicans_SC5314	1681666	1682577	912
Ca22chr3_C_albicans_SC5314	1688039	1688590	552
Ca22chr3_C_albicans_SC5314	1702980	1703582	603
Ca22chr3_C_albicans_SC5314	1706189	1707803	1615
Ca22chr3_C_albicans_SC5314	1712304	1714596	2293
Ca22chr3_C_albicans_SC5314	1715968	1726442	10475
Ca22chr3_C_albicans_SC5314	1727420	1729830	2411
Ca22chr3_C_albicans_SC5314	1733182	1734172	991
Ca22chr3_C_albicans_SC5314	1752980	1753744	765
Ca22chr3_C_albicans_SC5314	1757446	1760573	3128
Ca22chr3_C_albicans_SC5314	1790040	1790620	581
Ca22chr3_C_albicans_SC5314	1792952	1793273	322
Ca22chr4_C_albicans_SC5314	55653	55867	215
Ca22chr4_C_albicans_SC5314	88741	89121	381
Ca22chr4_C_albicans_SC5314	93253	94367	1115
Ca22chr4_C_albicans_SC5314	96982	97192	211
Ca22chr4_C_albicans_SC5314	127171	131496	4326
Ca22chr4_C_albicans_SC5314	135565	136181	617
Ca22chr4_C_albicans_SC5314	140343	140621	279
Ca22chr4_C_albicans_SC5314	162516	165519	3004
Ca22chr4_C_albicans_SC5314	166322	166688	367
Ca22chr4_C_albicans_SC5314	169416	169750	335
Ca22chr4_C_albicans_SC5314	171909	175214	3306
Ca22chr4_C_albicans_SC5314	176087	177160	1074
Ca22chr4_C_albicans_SC5314	193583	194737	1155
Ca22chr4_C_albicans_SC5314	198105	203170	5066
Ca22chr4_C_albicans_SC5314	205918	207293	1376
Ca22chr4_C_albicans_SC5314	213157	216670	3514
Ca22chr4_C_albicans_SC5314	222227	222943	717
Ca22chr4_C_albicans_SC5314	226628	228792	2165
Ca22chr4_C_albicans_SC5314	232269	234498	2230
Ca22chr4_C_albicans_SC5314	237949	240201	2253
Ca22chr4_C_albicans_SC5314	243201	244789	1589
Ca22chr4_C_albicans_SC5314	246366	246804	439
Ca22chr4_C_albicans_SC5314	248213	248504	292
Ca22chr4_C_albicans_SC5314	257138	257638	501
Ca22chr4_C_albicans_SC5314	260970	263556	2587
Ca22chr4_C_albicans_SC5314	277452	278328	877
Ca22chr4_C_albicans_SC5314	281071	283229	2159
Ca22chr4_C_albicans_SC5314	286472	287134	663
Ca22chr4_C_albicans_SC5314	289232	291178	1947
Ca22chr4_C_albicans_SC5314	301649	301848	200
Ca22chr4_C_albicans_SC5314	314395	315299	905
Ca22chr4_C_albicans_SC5314	317242	317685	444
Ca22chr4_C_albicans_SC5314	318787	320461	1675
Ca22chr4_C_albicans_SC5314	321783	322067	285
Ca22chr4_C_albicans_SC5314	324942	326040	1099
Ca22chr4_C_albicans_SC5314	332391	333089	699
Ca22chr4_C_albicans_SC5314	339059	339466	408
Ca22chr4_C_albicans_SC5314	343006	343247	242
Ca22chr4_C_albicans_SC5314	345441	346153	713
Ca22chr4_C_albicans_SC5314	347639	349712	2074
Ca22chr4_C_albicans_SC5314	388227	388738	512
Ca22chr4_C_albicans_SC5314	392651	393546	896
Ca22chr4_C_albicans_SC5314	396969	397376	408
Ca22chr4_C_albicans_SC5314	400178	403150	2973
Ca22chr4_C_albicans_SC5314	404039	404393	355
Ca22chr4_C_albicans_SC5314	452953	453434	482
Ca22chr4_C_albicans_SC5314	459880	461723	1844
Ca22chr4_C_albicans_SC5314	462765	468209	5445
Ca22chr4_C_albicans_SC5314	469016	470205	1190
Ca22chr4_C_albicans_SC5314	472393	479628	7236
Ca22chr4_C_albicans_SC5314	481700	482721	1022
Ca22chr4_C_albicans_SC5314	485865	487767	1903
Ca22chr4_C_albicans_SC5314	492497	493766	1270
Ca22chr4_C_albicans_SC5314	495364	497167	1804
Ca22chr4_C_albicans_SC5314	500893	501132	240
Ca22chr4_C_albicans_SC5314	503963	504960	998
Ca22chr4_C_albicans_SC5314	509208	509422	215
Ca22chr4_C_albicans_SC5314	520177	523922	3746
Ca22chr4_C_albicans_SC5314	542145	543578	1434
Ca22chr4_C_albicans_SC5314	546219	546611	393
Ca22chr4_C_albicans_SC5314	547973	548230	258
Ca22chr4_C_albicans_SC5314	559481	570477	10997
Ca22chr4_C_albicans_SC5314	573667	577403	3737
Ca22chr4_C_albicans_SC5314	600807	602729	1923
Ca22chr4_C_albicans_SC5314	605155	605724	570
Ca22chr4_C_albicans_SC5314	614139	615708	1570
Ca22chr4_C_albicans_SC5314	622873	627778	4906
Ca22chr4_C_albicans_SC5314	628935	630890	1956
Ca22chr4_C_albicans_SC5314	637146	638948	1803
Ca22chr4_C_albicans_SC5314	643755	644141	387
Ca22chr4_C_albicans_SC5314	647529	648798	1270
Ca22chr4_C_albicans_SC5314	666755	667389	635
Ca22chr4_C_albicans_SC5314	670551	670770	220
Ca22chr4_C_albicans_SC5314	674564	675019	456
Ca22chr4_C_albicans_SC5314	688629	689274	646
Ca22chr4_C_albicans_SC5314	690174	691414	1241
Ca22chr4_C_albicans_SC5314	707118	708155	1038
Ca22chr4_C_albicans_SC5314	709574	710039	466
Ca22chr4_C_albicans_SC5314	713243	717108	3866
Ca22chr4_C_albicans_SC5314	718965	719533	569
Ca22chr4_C_albicans_SC5314	743100	744666	1567
Ca22chr4_C_albicans_SC5314	747629	749903	2275
Ca22chr4_C_albicans_SC5314	766530	767294	765
Ca22chr4_C_albicans_SC5314	769361	772003	2643
Ca22chr4_C_albicans_SC5314	772884	776528	3645
Ca22chr4_C_albicans_SC5314	777439	787178	9740
Ca22chr4_C_albicans_SC5314	791233	791946	714
Ca22chr4_C_albicans_SC5314	811442	811673	232
Ca22chr4_C_albicans_SC5314	815878	816290	413
Ca22chr4_C_albicans_SC5314	825106	826344	1239
Ca22chr4_C_albicans_SC5314	837861	838765	905
Ca22chr4_C_albicans_SC5314	841962	842836	875
Ca22chr4_C_albicans_SC5314	844226	845154	929
Ca22chr4_C_albicans_SC5314	846657	847127	471
Ca22chr4_C_albicans_SC5314	848292	849628	1337
Ca22chr4_C_albicans_SC5314	852124	853335	1212
Ca22chr4_C_albicans_SC5314	856321	856663	343
Ca22chr4_C_albicans_SC5314	857512	857756	245
Ca22chr4_C_albicans_SC5314	861651	864344	2694
Ca22chr4_C_albicans_SC5314	866500	866798	299
Ca22chr4_C_albicans_SC5314	868214	869374	1161
Ca22chr4_C_albicans_SC5314	875585	876884	1300
Ca22chr4_C_albicans_SC5314	886917	888707	1791
Ca22chr4_C_albicans_SC5314	894059	895137	1079
Ca22chr4_C_albicans_SC5314	897160	897868	709
Ca22chr4_C_albicans_SC5314	900554	901087	534
Ca22chr4_C_albicans_SC5314	903960	904500	541
Ca22chr4_C_albicans_SC5314	919636	923238	3603
Ca22chr4_C_albicans_SC5314	925116	925633	518
Ca22chr4_C_albicans_SC5314	933967	936411	2445
Ca22chr4_C_albicans_SC5314	938072	938936	865
Ca22chr4_C_albicans_SC5314	942621	943284	664
Ca22chr4_C_albicans_SC5314	946005	947087	1083
Ca22chr4_C_albicans_SC5314	959655	960504	850
Ca22chr4_C_albicans_SC5314	972498	981608	9111
Ca22chr4_C_albicans_SC5314	987963	991600	3638
Ca22chr4_C_albicans_SC5314	998584	999042	459
Ca22chr4_C_albicans_SC5314	1001032	1001839	808
Ca22chr4_C_albicans_SC5314	1005059	1006302	1244
Ca22chr4_C_albicans_SC5314	1007623	1011944	4322
Ca22chr4_C_albicans_SC5314	1020428	1022260	1833
Ca22chr4_C_albicans_SC5314	1024736	1025381	646
Ca22chr4_C_albicans_SC5314	1031758	1032458	701
Ca22chr4_C_albicans_SC5314	1040965	1042106	1142
Ca22chr4_C_albicans_SC5314	1044520	1049930	5411
Ca22chr4_C_albicans_SC5314	1086618	1087119	502
Ca22chr4_C_albicans_SC5314	1092315	1093111	797
Ca22chr4_C_albicans_SC5314	1096705	1097310	606
Ca22chr4_C_albicans_SC5314	1099878	1104363	4486
Ca22chr4_C_albicans_SC5314	1107111	1107644	534
Ca22chr4_C_albicans_SC5314	1108568	1108984	417
Ca22chr4_C_albicans_SC5314	1113024	1114066	1043
Ca22chr4_C_albicans_SC5314	1120966	1121737	772
Ca22chr4_C_albicans_SC5314	1134826	1135059	234
Ca22chr4_C_albicans_SC5314	1137834	1139146	1313
Ca22chr4_C_albicans_SC5314	1143096	1144344	1249
Ca22chr4_C_albicans_SC5314	1149866	1151434	1569
Ca22chr4_C_albicans_SC5314	1153993	1154432	440
Ca22chr4_C_albicans_SC5314	1173042	1173866	825
Ca22chr4_C_albicans_SC5314	1177964	1180680	2717
Ca22chr4_C_albicans_SC5314	1190257	1190675	419
Ca22chr4_C_albicans_SC5314	1194082	1195451	1370
Ca22chr4_C_albicans_SC5314	1206687	1206913	227
Ca22chr4_C_albicans_SC5314	1211933	1212213	281
Ca22chr4_C_albicans_SC5314	1219618	1220815	1198
Ca22chr4_C_albicans_SC5314	1228952	1229364	413
Ca22chr4_C_albicans_SC5314	1247482	1248959	1478
Ca22chr4_C_albicans_SC5314	1260837	1263782	2946
Ca22chr4_C_albicans_SC5314	1264664	1265057	394
Ca22chr4_C_albicans_SC5314	1274996	1276262	1267
Ca22chr4_C_albicans_SC5314	1279233	1280064	832
Ca22chr4_C_albicans_SC5314	1306228	1310222	3995
Ca22chr4_C_albicans_SC5314	1320251	1320583	333
Ca22chr4_C_albicans_SC5314	1323581	1324769	1189
Ca22chr4_C_albicans_SC5314	1357594	1357823	230
Ca22chr4_C_albicans_SC5314	1360361	1362698	2338
Ca22chr4_C_albicans_SC5314	1363739	1364091	353
Ca22chr4_C_albicans_SC5314	1405270	1407072	1803
Ca22chr4_C_albicans_SC5314	1409360	1410389	1030
Ca22chr4_C_albicans_SC5314	1416166	1416646	481
Ca22chr4_C_albicans_SC5314	1418205	1419384	1180
Ca22chr4_C_albicans_SC5314	1422992	1424726	1735
Ca22chr4_C_albicans_SC5314	1425811	1426386	576
Ca22chr4_C_albicans_SC5314	1429116	1430245	1130
Ca22chr4_C_albicans_SC5314	1435389	1437141	1753
Ca22chr4_C_albicans_SC5314	1439250	1441631	2382
Ca22chr4_C_albicans_SC5314	1446499	1448117	1619
Ca22chr4_C_albicans_SC5314	1452228	1456873	4646
Ca22chr4_C_albicans_SC5314	1459015	1460435	1421
Ca22chr4_C_albicans_SC5314	1464618	1465845	1228
Ca22chr4_C_albicans_SC5314	1466906	1468591	1686
Ca22chr4_C_albicans_SC5314	1470501	1471158	658
Ca22chr4_C_albicans_SC5314	1485849	1486698	850
Ca22chr4_C_albicans_SC5314	1488798	1491070	2273
Ca22chr4_C_albicans_SC5314	1505600	1506129	530
Ca22chr4_C_albicans_SC5314	1508749	1509201	453
Ca22chr4_C_albicans_SC5314	1520617	1522236	1620
Ca22chr4_C_albicans_SC5314	1523262	1527896	4635
Ca22chr5_C_albicans_SC5314	22805	24072	1268
Ca22chr5_C_albicans_SC5314	30441	31015	575
Ca22chr5_C_albicans_SC5314	33903	34212	310
Ca22chr5_C_albicans_SC5314	64081	66044	1964
Ca22chr5_C_albicans_SC5314	67013	68208	1196
Ca22chr5_C_albicans_SC5314	72117	72328	212
Ca22chr5_C_albicans_SC5314	73167	74653	1487
Ca22chr5_C_albicans_SC5314	77071	77710	640
Ca22chr5_C_albicans_SC5314	82077	82603	527
Ca22chr5_C_albicans_SC5314	88599	90273	1675
Ca22chr5_C_albicans_SC5314	98145	102741	4597
Ca22chr5_C_albicans_SC5314	108485	109371	887
Ca22chr5_C_albicans_SC5314	112245	112874	630
Ca22chr5_C_albicans_SC5314	114231	115927	1697
Ca22chr5_C_albicans_SC5314	116875	121448	4574
Ca22chr5_C_albicans_SC5314	123083	124501	1419
Ca22chr5_C_albicans_SC5314	129271	130311	1041
Ca22chr5_C_albicans_SC5314	132646	134263	1618
Ca22chr5_C_albicans_SC5314	148087	148515	429
Ca22chr5_C_albicans_SC5314	150442	151671	1230
Ca22chr5_C_albicans_SC5314	153930	156443	2514
Ca22chr5_C_albicans_SC5314	159667	159937	271
Ca22chr5_C_albicans_SC5314	181620	182104	485
Ca22chr5_C_albicans_SC5314	186470	186684	215
Ca22chr5_C_albicans_SC5314	202108	203014	907
Ca22chr5_C_albicans_SC5314	204263	209762	5500
Ca22chr5_C_albicans_SC5314	213587	214264	678
Ca22chr5_C_albicans_SC5314	218162	219688	1527
Ca22chr5_C_albicans_SC5314	221456	224244	2789
Ca22chr5_C_albicans_SC5314	226046	229627	3582
Ca22chr5_C_albicans_SC5314	232653	235006	2354
Ca22chr5_C_albicans_SC5314	236400	237827	1428
Ca22chr5_C_albicans_SC5314	238783	239669	887
Ca22chr5_C_albicans_SC5314	243077	243646	570
Ca22chr5_C_albicans_SC5314	246883	252886	6004
Ca22chr5_C_albicans_SC5314	255113	257370	2258
Ca22chr5_C_albicans_SC5314	258228	258700	473
Ca22chr5_C_albicans_SC5314	259564	260682	1119
Ca22chr5_C_albicans_SC5314	272194	272690	497
Ca22chr5_C_albicans_SC5314	278253	279640	1388
Ca22chr5_C_albicans_SC5314	296312	297315	1004
Ca22chr5_C_albicans_SC5314	301415	303112	1698
Ca22chr5_C_albicans_SC5314	307555	307967	413
Ca22chr5_C_albicans_SC5314	312143	313880	1738
Ca22chr5_C_albicans_SC5314	315457	316403	947
Ca22chr5_C_albicans_SC5314	336467	337970	1504
Ca22chr5_C_albicans_SC5314	338932	339300	369
Ca22chr5_C_albicans_SC5314	344132	348115	3984
Ca22chr5_C_albicans_SC5314	358515	358729	215
Ca22chr5_C_albicans_SC5314	362087	364055	1969
Ca22chr5_C_albicans_SC5314	369442	369661	220
Ca22chr5_C_albicans_SC5314	371875	372095	221
Ca22chr5_C_albicans_SC5314	376298	377284	987
Ca22chr5_C_albicans_SC5314	379547	379942	396
Ca22chr5_C_albicans_SC5314	380822	382884	2063
Ca22chr5_C_albicans_SC5314	388160	388391	232
Ca22chr5_C_albicans_SC5314	402425	403150	726
Ca22chr5_C_albicans_SC5314	404859	407275	2417
Ca22chr5_C_albicans_SC5314	408299	409200	902
Ca22chr5_C_albicans_SC5314	415107	416013	907
Ca22chr5_C_albicans_SC5314	420533	421014	482
Ca22chr5_C_albicans_SC5314	438084	438562	479
Ca22chr5_C_albicans_SC5314	440731	441112	382
Ca22chr5_C_albicans_SC5314	443922	445008	1087
Ca22chr5_C_albicans_SC5314	446210	446675	466
Ca22chr5_C_albicans_SC5314	448915	453158	4244
Ca22chr5_C_albicans_SC5314	459513	462860	3348
Ca22chr5_C_albicans_SC5314	464036	464707	672
Ca22chr5_C_albicans_SC5314	465535	467820	2286
Ca22chr5_C_albicans_SC5314	471549	475577	4029
Ca22chr5_C_albicans_SC5314	481851	482079	229
Ca22chr5_C_albicans_SC5314	487368	487628	261
Ca22chr5_C_albicans_SC5314	488901	491203	2303
Ca22chr5_C_albicans_SC5314	492383	496575	4193
Ca22chr5_C_albicans_SC5314	497438	498198	761
Ca22chr5_C_albicans_SC5314	500422	501628	1207
Ca22chr5_C_albicans_SC5314	517922	518141	220
Ca22chr5_C_albicans_SC5314	527413	528908	1496
Ca22chr5_C_albicans_SC5314	542218	544845	2628
Ca22chr5_C_albicans_SC5314	546451	547920	1470
Ca22chr5_C_albicans_SC5314	552495	553156	662
Ca22chr5_C_albicans_SC5314	561294	562486	1193
Ca22chr5_C_albicans_SC5314	564142	564452	311
Ca22chr5_C_albicans_SC5314	567735	568291	557
Ca22chr5_C_albicans_SC5314	576213	577361	1149
Ca22chr5_C_albicans_SC5314	579587	581450	1864
Ca22chr5_C_albicans_SC5314	589548	589949	402
Ca22chr5_C_albicans_SC5314	591596	595614	4019
Ca22chr5_C_albicans_SC5314	599042	600872	1831
Ca22chr5_C_albicans_SC5314	616532	616958	427
Ca22chr5_C_albicans_SC5314	625221	629076	3856
Ca22chr5_C_albicans_SC5314	636046	640220	4175
Ca22chr5_C_albicans_SC5314	648271	648631	361
Ca22chr5_C_albicans_SC5314	651069	652161	1093
Ca22chr5_C_albicans_SC5314	654195	656404	2210
Ca22chr5_C_albicans_SC5314	666726	667357	632
Ca22chr5_C_albicans_SC5314	671447	671862	416
Ca22chr5_C_albicans_SC5314	677389	678459	1071
Ca22chr5_C_albicans_SC5314	684049	684443	395
Ca22chr5_C_albicans_SC5314	692746	693135	390
Ca22chr5_C_albicans_SC5314	694091	697526	3436
Ca22chr5_C_albicans_SC5314	706636	711922	5287
Ca22chr5_C_albicans_SC5314	715874	716973	1100
Ca22chr5_C_albicans_SC5314	719169	721421	2253
Ca22chr5_C_albicans_SC5314	722706	723478	773
Ca22chr5_C_albicans_SC5314	732163	734392	2230
Ca22chr5_C_albicans_SC5314	736936	737262	327
Ca22chr5_C_albicans_SC5314	751007	753087	2081
Ca22chr5_C_albicans_SC5314	760046	760934	889
Ca22chr5_C_albicans_SC5314	764169	764598	430
Ca22chr5_C_albicans_SC5314	765513	767271	1759
Ca22chr5_C_albicans_SC5314	768263	777853	9591
Ca22chr5_C_albicans_SC5314	786931	787830	900
Ca22chr5_C_albicans_SC5314	789639	792231	2593
Ca22chr5_C_albicans_SC5314	828587	828891	305
Ca22chr5_C_albicans_SC5314	830679	831334	656
Ca22chr5_C_albicans_SC5314	837036	837299	264
Ca22chr5_C_albicans_SC5314	847204	848405	1202
Ca22chr5_C_albicans_SC5314	850876	855703	4828
Ca22chr5_C_albicans_SC5314	857690	858687	998
Ca22chr5_C_albicans_SC5314	862411	863676	1266
Ca22chr5_C_albicans_SC5314	867050	868375	1326
Ca22chr5_C_albicans_SC5314	873179	873489	311
Ca22chr5_C_albicans_SC5314	875578	876705	1128
Ca22chr5_C_albicans_SC5314	878054	878858	805
Ca22chr5_C_albicans_SC5314	885097	887830	2734
Ca22chr5_C_albicans_SC5314	888790	890519	1730
Ca22chr5_C_albicans_SC5314	892267	898743	6477
Ca22chr5_C_albicans_SC5314	913029	913519	491
Ca22chr5_C_albicans_SC5314	914817	917007	2191
Ca22chr5_C_albicans_SC5314	918523	919124	602
Ca22chr5_C_albicans_SC5314	921982	926649	4668
Ca22chr5_C_albicans_SC5314	932032	932733	702
Ca22chr5_C_albicans_SC5314	941988	942934	947
Ca22chr5_C_albicans_SC5314	944484	945463	980
Ca22chr5_C_albicans_SC5314	947681	948299	619
Ca22chr5_C_albicans_SC5314	950528	952045	1518
Ca22chr5_C_albicans_SC5314	954258	954462	205
Ca22chr5_C_albicans_SC5314	977708	979447	1740
Ca22chr5_C_albicans_SC5314	983202	983598	397
Ca22chr5_C_albicans_SC5314	992921	993666	746
Ca22chr5_C_albicans_SC5314	996208	996614	407
Ca22chr5_C_albicans_SC5314	1015043	1015736	694
Ca22chr5_C_albicans_SC5314	1025637	1026847	1211
Ca22chr5_C_albicans_SC5314	1031041	1031532	492
Ca22chr5_C_albicans_SC5314	1032740	1034258	1519
Ca22chr5_C_albicans_SC5314	1035385	1037334	1950
Ca22chr5_C_albicans_SC5314	1038274	1039555	1282
Ca22chr5_C_albicans_SC5314	1043915	1052506	8592
Ca22chr5_C_albicans_SC5314	1055703	1057505	1803
Ca22chr5_C_albicans_SC5314	1067840	1069005	1166
Ca22chr5_C_albicans_SC5314	1076306	1078594	2289
Ca22chr5_C_albicans_SC5314	1080530	1081099	570
Ca22chr5_C_albicans_SC5314	1083248	1088166	4919
Ca22chr5_C_albicans_SC5314	1094278	1095495	1218
Ca22chr5_C_albicans_SC5314	1105468	1109486	4019
Ca22chr5_C_albicans_SC5314	1111963	1113454	1492
Ca22chr5_C_albicans_SC5314	1115124	1118498	3375
Ca22chr5_C_albicans_SC5314	1122867	1123273	407
Ca22chr5_C_albicans_SC5314	1139256	1139458	203
Ca22chr5_C_albicans_SC5314	1142950	1144540	1591
Ca22chr5_C_albicans_SC5314	1154067	1154409	343
Ca22chr5_C_albicans_SC5314	1177776	1178018	243
Ca22chr5_C_albicans_SC5314	1184060	1185750	1691
Ca22chr6_C_albicans_SC5314	1364	1979	616
Ca22chr6_C_albicans_SC5314	34857	39466	4610
Ca22chr6_C_albicans_SC5314	43501	43786	286
Ca22chr6_C_albicans_SC5314	56002	57683	1682
Ca22chr6_C_albicans_SC5314	78524	79077	554
Ca22chr6_C_albicans_SC5314	86240	86890	651
Ca22chr6_C_albicans_SC5314	89193	91944	2752
Ca22chr6_C_albicans_SC5314	106647	108209	1563
Ca22chr6_C_albicans_SC5314	111770	112090	321
Ca22chr6_C_albicans_SC5314	123809	124096	288
Ca22chr6_C_albicans_SC5314	128833	129126	294
Ca22chr6_C_albicans_SC5314	131281	132122	842
Ca22chr6_C_albicans_SC5314	139905	142473	2569
Ca22chr6_C_albicans_SC5314	145076	148883	3808
Ca22chr6_C_albicans_SC5314	150979	157394	6416
Ca22chr6_C_albicans_SC5314	159833	160210	378
Ca22chr6_C_albicans_SC5314	162187	169928	7742
Ca22chr6_C_albicans_SC5314	171750	171962	213
Ca22chr6_C_albicans_SC5314	178328	179016	689
Ca22chr6_C_albicans_SC5314	185503	187858	2356
Ca22chr6_C_albicans_SC5314	189869	191293	1425
Ca22chr6_C_albicans_SC5314	208006	210597	2592
Ca22chr6_C_albicans_SC5314	216293	218442	2150
Ca22chr6_C_albicans_SC5314	222659	223562	904
Ca22chr6_C_albicans_SC5314	225306	226272	967
Ca22chr6_C_albicans_SC5314	229301	232885	3585
Ca22chr6_C_albicans_SC5314	238535	238902	368
Ca22chr6_C_albicans_SC5314	240545	241186	642
Ca22chr6_C_albicans_SC5314	247399	248241	843
Ca22chr6_C_albicans_SC5314	250617	251330	714
Ca22chr6_C_albicans_SC5314	264826	266620	1795
Ca22chr6_C_albicans_SC5314	269724	271062	1339
Ca22chr6_C_albicans_SC5314	272061	275140	3080
Ca22chr6_C_albicans_SC5314	280186	281487	1302
Ca22chr6_C_albicans_SC5314	284213	289201	4989
Ca22chr6_C_albicans_SC5314	290283	292942	2660
Ca22chr6_C_albicans_SC5314	303985	304708	724
Ca22chr6_C_albicans_SC5314	308324	309109	786
Ca22chr6_C_albicans_SC5314	311168	314740	3573
Ca22chr6_C_albicans_SC5314	317912	319231	1320
Ca22chr6_C_albicans_SC5314	325546	325890	345
Ca22chr6_C_albicans_SC5314	326866	327493	628
Ca22chr6_C_albicans_SC5314	329735	330343	609
Ca22chr6_C_albicans_SC5314	333277	334400	1124
Ca22chr6_C_albicans_SC5314	340046	341040	995
Ca22chr6_C_albicans_SC5314	348068	350115	2048
Ca22chr6_C_albicans_SC5314	361429	363670	2242
Ca22chr6_C_albicans_SC5314	364603	365087	485
Ca22chr6_C_albicans_SC5314	375911	377300	1390
Ca22chr6_C_albicans_SC5314	378919	380492	1574
Ca22chr6_C_albicans_SC5314	389532	389742	211
Ca22chr6_C_albicans_SC5314	394747	395067	321
Ca22chr6_C_albicans_SC5314	398859	399230	372
Ca22chr6_C_albicans_SC5314	402224	402448	225
Ca22chr6_C_albicans_SC5314	407900	408603	704
Ca22chr6_C_albicans_SC5314	413204	414687	1484
Ca22chr6_C_albicans_SC5314	417898	418193	296
Ca22chr6_C_albicans_SC5314	420612	421987	1376
Ca22chr6_C_albicans_SC5314	441797	443825	2029
Ca22chr6_C_albicans_SC5314	458895	459405	511
Ca22chr6_C_albicans_SC5314	464196	464959	764
Ca22chr6_C_albicans_SC5314	467090	467316	227
Ca22chr6_C_albicans_SC5314	473028	474448	1421
Ca22chr6_C_albicans_SC5314	475732	476216	485
Ca22chr6_C_albicans_SC5314	483350	488969	5620
Ca22chr6_C_albicans_SC5314	490724	491546	823
Ca22chr6_C_albicans_SC5314	498258	498865	608
Ca22chr6_C_albicans_SC5314	499946	500981	1036
Ca22chr6_C_albicans_SC5314	506251	506998	748
Ca22chr6_C_albicans_SC5314	512863	513556	694
Ca22chr6_C_albicans_SC5314	515199	516252	1054
Ca22chr6_C_albicans_SC5314	523579	524179	601
Ca22chr6_C_albicans_SC5314	546010	546708	699
Ca22chr6_C_albicans_SC5314	548971	552410	3440
Ca22chr6_C_albicans_SC5314	553748	554072	325
Ca22chr6_C_albicans_SC5314	556887	557419	533
Ca22chr6_C_albicans_SC5314	560161	562265	2105
Ca22chr6_C_albicans_SC5314	565550	566246	697
Ca22chr6_C_albicans_SC5314	567502	567742	241
Ca22chr6_C_albicans_SC5314	576473	577352	880
Ca22chr6_C_albicans_SC5314	581240	583877	2638
Ca22chr6_C_albicans_SC5314	592891	593527	637
Ca22chr6_C_albicans_SC5314	598808	599776	969
Ca22chr6_C_albicans_SC5314	605571	606952	1382
Ca22chr6_C_albicans_SC5314	608162	609699	1538
Ca22chr6_C_albicans_SC5314	611511	611799	289
Ca22chr6_C_albicans_SC5314	614072	614542	471
Ca22chr6_C_albicans_SC5314	615964	617453	1490
Ca22chr6_C_albicans_SC5314	619303	619514	212
Ca22chr6_C_albicans_SC5314	632695	634094	1400
Ca22chr6_C_albicans_SC5314	637090	637662	573
Ca22chr6_C_albicans_SC5314	651255	651803	549
Ca22chr6_C_albicans_SC5314	653895	654440	546
Ca22chr6_C_albicans_SC5314	657613	658231	619
Ca22chr6_C_albicans_SC5314	659146	659523	378
Ca22chr6_C_albicans_SC5314	665057	666495	1439
Ca22chr6_C_albicans_SC5314	668742	669460	719
Ca22chr6_C_albicans_SC5314	672279	673863	1585
Ca22chr6_C_albicans_SC5314	674968	675524	557
Ca22chr6_C_albicans_SC5314	677222	677443	222
Ca22chr6_C_albicans_SC5314	680614	682856	2243
Ca22chr6_C_albicans_SC5314	684064	685559	1496
Ca22chr6_C_albicans_SC5314	690454	691261	808
Ca22chr6_C_albicans_SC5314	693207	693628	422
Ca22chr6_C_albicans_SC5314	697220	698131	912
Ca22chr6_C_albicans_SC5314	702236	703776	1541
Ca22chr6_C_albicans_SC5314	706160	708804	2645
Ca22chr6_C_albicans_SC5314	720358	720606	249
Ca22chr6_C_albicans_SC5314	727500	727856	357
Ca22chr6_C_albicans_SC5314	735257	735580	324
Ca22chr6_C_albicans_SC5314	739112	739516	405
Ca22chr6_C_albicans_SC5314	746756	749005	2250
Ca22chr6_C_albicans_SC5314	765682	767147	1466
Ca22chr6_C_albicans_SC5314	774814	775639	826
Ca22chr6_C_albicans_SC5314	778931	779699	769
Ca22chr6_C_albicans_SC5314	789045	789657	613
Ca22chr6_C_albicans_SC5314	806457	807421	965
Ca22chr6_C_albicans_SC5314	810107	810894	788
Ca22chr6_C_albicans_SC5314	814720	815304	585
Ca22chr6_C_albicans_SC5314	819434	819695	262
Ca22chr6_C_albicans_SC5314	820613	822016	1404
Ca22chr6_C_albicans_SC5314	832394	832616	223
Ca22chr6_C_albicans_SC5314	839685	842842	3158
Ca22chr6_C_albicans_SC5314	843928	844453	526
Ca22chr6_C_albicans_SC5314	845778	846592	815
Ca22chr6_C_albicans_SC5314	848210	848680	471
Ca22chr6_C_albicans_SC5314	862324	862598	275
Ca22chr6_C_albicans_SC5314	874732	875754	1023
Ca22chr6_C_albicans_SC5314	883098	884228	1131
Ca22chr6_C_albicans_SC5314	906039	908158	2120
Ca22chr6_C_albicans_SC5314	911466	913709	2244
Ca22chr6_C_albicans_SC5314	922455	927091	4637
Ca22chr6_C_albicans_SC5314	930685	932041	1357
Ca22chr6_C_albicans_SC5314	936998	938536	1539
Ca22chr6_C_albicans_SC5314	944485	945905	1421
Ca22chr6_C_albicans_SC5314	949720	950037	318
Ca22chr6_C_albicans_SC5314	956063	956594	532
Ca22chr6_C_albicans_SC5314	958365	959964	1600
Ca22chr6_C_albicans_SC5314	963389	971936	8548
Ca22chr6_C_albicans_SC5314	992172	992462	291
Ca22chr6_C_albicans_SC5314	993407	994515	1109
Ca22chr6_C_albicans_SC5314	995837	997972	2136
Ca22chr6_C_albicans_SC5314	998800	999424	625
Ca22chr6_C_albicans_SC5314	1031509	1033139	1631
Ca22chr7_C_albicans_SC5314	39585	40499	915
Ca22chr7_C_albicans_SC5314	45589	45930	342
Ca22chr7_C_albicans_SC5314	57727	58569	843
Ca22chr7_C_albicans_SC5314	68668	70239	1572
Ca22chr7_C_albicans_SC5314	88759	88995	237
Ca22chr7_C_albicans_SC5314	95746	96181	436
Ca22chr7_C_albicans_SC5314	106286	111512	5227
Ca22chr7_C_albicans_SC5314	112813	115519	2707
Ca22chr7_C_albicans_SC5314	117789	120255	2467
Ca22chr7_C_albicans_SC5314	122410	124370	1961
Ca22chr7_C_albicans_SC5314	129068	129405	338
Ca22chr7_C_albicans_SC5314	134069	135059	991
Ca22chr7_C_albicans_SC5314	136564	136765	202
Ca22chr7_C_albicans_SC5314	144952	147110	2159
Ca22chr7_C_albicans_SC5314	164967	165357	391
Ca22chr7_C_albicans_SC5314	172855	173922	1068
Ca22chr7_C_albicans_SC5314	181563	182164	602
Ca22chr7_C_albicans_SC5314	182967	183572	606
Ca22chr7_C_albicans_SC5314	185420	187923	2504
Ca22chr7_C_albicans_SC5314	192801	194856	2056
Ca22chr7_C_albicans_SC5314	197221	197822	602
Ca22chr7_C_albicans_SC5314	203266	208633	5368
Ca22chr7_C_albicans_SC5314	212986	214060	1075
Ca22chr7_C_albicans_SC5314	241422	242706	1285
Ca22chr7_C_albicans_SC5314	259356	259789	434
Ca22chr7_C_albicans_SC5314	268124	268813	690
Ca22chr7_C_albicans_SC5314	279303	281422	2120
Ca22chr7_C_albicans_SC5314	283225	285819	2595
Ca22chr7_C_albicans_SC5314	293484	296128	2645
Ca22chr7_C_albicans_SC5314	297462	299584	2123
Ca22chr7_C_albicans_SC5314	312070	312705	636
Ca22chr7_C_albicans_SC5314	315941	316627	687
Ca22chr7_C_albicans_SC5314	319144	320123	980
Ca22chr7_C_albicans_SC5314	321906	322703	798
Ca22chr7_C_albicans_SC5314	327055	329634	2580
Ca22chr7_C_albicans_SC5314	335472	336391	920
Ca22chr7_C_albicans_SC5314	337487	339147	1661
Ca22chr7_C_albicans_SC5314	343552	344589	1038
Ca22chr7_C_albicans_SC5314	362677	363277	601
Ca22chr7_C_albicans_SC5314	364808	369854	5047
Ca22chr7_C_albicans_SC5314	378726	380322	1597
Ca22chr7_C_albicans_SC5314	383925	384261	337
Ca22chr7_C_albicans_SC5314	385703	386240	538
Ca22chr7_C_albicans_SC5314	389259	390061	803
Ca22chr7_C_albicans_SC5314	397591	400178	2588
Ca22chr7_C_albicans_SC5314	402885	404000	1116
Ca22chr7_C_albicans_SC5314	407010	410240	3231
Ca22chr7_C_albicans_SC5314	413635	414022	388
Ca22chr7_C_albicans_SC5314	420623	423314	2692
Ca22chr7_C_albicans_SC5314	424205	425987	1783
Ca22chr7_C_albicans_SC5314	429565	429954	390
Ca22chr7_C_albicans_SC5314	431235	437161	5927
Ca22chr7_C_albicans_SC5314	440880	444455	3576
Ca22chr7_C_albicans_SC5314	445370	449319	3950
Ca22chr7_C_albicans_SC5314	451716	454206	2491
Ca22chr7_C_albicans_SC5314	455138	456724	1587
Ca22chr7_C_albicans_SC5314	458986	462105	3120
Ca22chr7_C_albicans_SC5314	478969	479227	259
Ca22chr7_C_albicans_SC5314	484738	486917	2180
Ca22chr7_C_albicans_SC5314	509098	510175	1078
Ca22chr7_C_albicans_SC5314	537710	538585	876
Ca22chr7_C_albicans_SC5314	544533	545423	891
Ca22chr7_C_albicans_SC5314	551706	552392	687
Ca22chr7_C_albicans_SC5314	554186	555053	868
Ca22chr7_C_albicans_SC5314	564705	565065	361
Ca22chr7_C_albicans_SC5314	574771	575650	880
Ca22chr7_C_albicans_SC5314	590836	592417	1582
Ca22chr7_C_albicans_SC5314	595421	596131	711
Ca22chr7_C_albicans_SC5314	606874	607185	312
Ca22chr7_C_albicans_SC5314	611461	611837	377
Ca22chr7_C_albicans_SC5314	614182	614640	459
Ca22chr7_C_albicans_SC5314	616894	617956	1063
Ca22chr7_C_albicans_SC5314	624011	624932	922
Ca22chr7_C_albicans_SC5314	628246	629535	1290
Ca22chr7_C_albicans_SC5314	631299	632657	1359
Ca22chr7_C_albicans_SC5314	657806	658359	554
Ca22chr7_C_albicans_SC5314	662648	663150	503
Ca22chr7_C_albicans_SC5314	668390	669244	855
Ca22chr7_C_albicans_SC5314	671806	672697	892
Ca22chr7_C_albicans_SC5314	674720	675108	389
Ca22chr7_C_albicans_SC5314	682598	682801	204
Ca22chr7_C_albicans_SC5314	692730	692977	248
Ca22chr7_C_albicans_SC5314	694569	695075	507
Ca22chr7_C_albicans_SC5314	696404	697198	795
Ca22chr7_C_albicans_SC5314	701018	702563	1546
Ca22chr7_C_albicans_SC5314	705216	705743	528
Ca22chr7_C_albicans_SC5314	709410	709759	350
Ca22chr7_C_albicans_SC5314	713135	713877	743
Ca22chr7_C_albicans_SC5314	722610	727507	4898
Ca22chr7_C_albicans_SC5314	729560	733135	3576
Ca22chr7_C_albicans_SC5314	745894	746715	822
Ca22chr7_C_albicans_SC5314	749368	749739	372
Ca22chr7_C_albicans_SC5314	751514	754744	3231
Ca22chr7_C_albicans_SC5314	755552	756522	971
Ca22chr7_C_albicans_SC5314	757679	758193	515
Ca22chr7_C_albicans_SC5314	765518	766825	1308
Ca22chr7_C_albicans_SC5314	767905	769676	1772
Ca22chr7_C_albicans_SC5314	770956	771313	358
Ca22chr7_C_albicans_SC5314	772960	774591	1632
Ca22chr7_C_albicans_SC5314	775744	777482	1739
Ca22chr7_C_albicans_SC5314	778888	779411	524
Ca22chr7_C_albicans_SC5314	781713	781997	285
Ca22chr7_C_albicans_SC5314	786455	788646	2192
Ca22chr7_C_albicans_SC5314	790392	791171	780
Ca22chr7_C_albicans_SC5314	796021	796326	306
Ca22chr7_C_albicans_SC5314	799502	799929	428
Ca22chr7_C_albicans_SC5314	802279	803717	1439
Ca22chr7_C_albicans_SC5314	812180	813054	875
Ca22chr7_C_albicans_SC5314	828077	828370	294
Ca22chr7_C_albicans_SC5314	832919	833280	362
Ca22chr7_C_albicans_SC5314	840049	840331	283
Ca22chr7_C_albicans_SC5314	845998	846915	918
Ca22chr7_C_albicans_SC5314	851877	852260	384
Ca22chr7_C_albicans_SC5314	860760	861099	340
Ca22chr7_C_albicans_SC5314	862073	862610	538
Ca22chr7_C_albicans_SC5314	863414	863732	319
Ca22chr7_C_albicans_SC5314	865199	865434	236
Ca22chr7_C_albicans_SC5314	866451	866959	509
Ca22chr7_C_albicans_SC5314	904441	904702	262
Ca22chr7_C_albicans_SC5314	908671	918416	9746
Ca22chr7_C_albicans_SC5314	919920	924513	4594
Ca22chr7_C_albicans_SC5314	943215	943418	204
Ca22chr7_C_albicans_SC5314	944454	945488	1035
Ca22chr7_C_albicans_SC5314	946957	947819	863
Ca22chrR_C_albicans_SC5314	1511	2411	901
Ca22chrR_C_albicans_SC5314	3707	4876	1170
Ca22chrR_C_albicans_SC5314	6550	7561	1012
Ca22chrR_C_albicans_SC5314	48698	48981	284
Ca22chrR_C_albicans_SC5314	60898	61873	976
Ca22chrR_C_albicans_SC5314	67498	67944	447
Ca22chrR_C_albicans_SC5314	69464	72302	2839
Ca22chrR_C_albicans_SC5314	74205	80350	6146
Ca22chrR_C_albicans_SC5314	81153	81589	437
Ca22chrR_C_albicans_SC5314	87201	87544	344
Ca22chrR_C_albicans_SC5314	89622	90221	600
Ca22chrR_C_albicans_SC5314	101604	102005	402
Ca22chrR_C_albicans_SC5314	108359	108975	617
Ca22chrR_C_albicans_SC5314	113396	114089	694
Ca22chrR_C_albicans_SC5314	119853	120506	654
Ca22chrR_C_albicans_SC5314	122101	122976	876
Ca22chrR_C_albicans_SC5314	129176	130288	1113
Ca22chrR_C_albicans_SC5314	141091	141758	668
Ca22chrR_C_albicans_SC5314	161279	162663	1385
Ca22chrR_C_albicans_SC5314	169049	169777	729
Ca22chrR_C_albicans_SC5314	171198	171860	663
Ca22chrR_C_albicans_SC5314	172934	173296	363
Ca22chrR_C_albicans_SC5314	174305	175753	1449
Ca22chrR_C_albicans_SC5314	184049	186193	2145
Ca22chrR_C_albicans_SC5314	204769	213391	8623
Ca22chrR_C_albicans_SC5314	214375	215420	1046
Ca22chrR_C_albicans_SC5314	219606	220452	847
Ca22chrR_C_albicans_SC5314	221950	222231	282
Ca22chrR_C_albicans_SC5314	226500	227174	675
Ca22chrR_C_albicans_SC5314	233660	234331	672
Ca22chrR_C_albicans_SC5314	246270	247514	1245
Ca22chrR_C_albicans_SC5314	273229	274425	1197
Ca22chrR_C_albicans_SC5314	287341	288121	781
Ca22chrR_C_albicans_SC5314	291339	291793	455
Ca22chrR_C_albicans_SC5314	295797	299406	3610
Ca22chrR_C_albicans_SC5314	303365	303842	478
Ca22chrR_C_albicans_SC5314	307305	307529	225
Ca22chrR_C_albicans_SC5314	313473	314217	745
Ca22chrR_C_albicans_SC5314	316900	317675	776
Ca22chrR_C_albicans_SC5314	336797	342626	5830
Ca22chrR_C_albicans_SC5314	343614	344133	520
Ca22chrR_C_albicans_SC5314	363884	364234	351
Ca22chrR_C_albicans_SC5314	368589	369059	471
Ca22chrR_C_albicans_SC5314	380293	380985	693
Ca22chrR_C_albicans_SC5314	384196	384606	411
Ca22chrR_C_albicans_SC5314	387974	388323	350
Ca22chrR_C_albicans_SC5314	394242	395084	843
Ca22chrR_C_albicans_SC5314	400773	401175	403
Ca22chrR_C_albicans_SC5314	413414	413884	471
Ca22chrR_C_albicans_SC5314	432742	433246	505
Ca22chrR_C_albicans_SC5314	438249	438556	308
Ca22chrR_C_albicans_SC5314	443663	445190	1528
Ca22chrR_C_albicans_SC5314	448713	449862	1150
Ca22chrR_C_albicans_SC5314	454851	456261	1411
Ca22chrR_C_albicans_SC5314	479352	480066	715
Ca22chrR_C_albicans_SC5314	483183	483675	493
Ca22chrR_C_albicans_SC5314	486354	489599	3246
Ca22chrR_C_albicans_SC5314	492930	494604	1675
Ca22chrR_C_albicans_SC5314	497127	498972	1846
Ca22chrR_C_albicans_SC5314	503106	504494	1389
Ca22chrR_C_albicans_SC5314	509603	510304	702
Ca22chrR_C_albicans_SC5314	514506	515556	1051
Ca22chrR_C_albicans_SC5314	517625	520190	2566
Ca22chrR_C_albicans_SC5314	521222	524578	3357
Ca22chrR_C_albicans_SC5314	528034	528533	500
Ca22chrR_C_albicans_SC5314	532662	532953	292
Ca22chrR_C_albicans_SC5314	546943	548451	1509
Ca22chrR_C_albicans_SC5314	554777	557153	2377
Ca22chrR_C_albicans_SC5314	564263	565427	1165
Ca22chrR_C_albicans_SC5314	570076	570462	387
Ca22chrR_C_albicans_SC5314	573359	574531	1173
Ca22chrR_C_albicans_SC5314	575465	576462	998
Ca22chrR_C_albicans_SC5314	587301	593990	6690
Ca22chrR_C_albicans_SC5314	596185	597051	867
Ca22chrR_C_albicans_SC5314	601448	609314	7867
Ca22chrR_C_albicans_SC5314	610754	612931	2178
Ca22chrR_C_albicans_SC5314	622158	622768	611
Ca22chrR_C_albicans_SC5314	624088	626558	2471
Ca22chrR_C_albicans_SC5314	646008	647651	1644
Ca22chrR_C_albicans_SC5314	650249	652529	2281
Ca22chrR_C_albicans_SC5314	656468	658834	2367
Ca22chrR_C_albicans_SC5314	662840	664453	1614
Ca22chrR_C_albicans_SC5314	667395	672246	4852
Ca22chrR_C_albicans_SC5314	678074	679047	974
Ca22chrR_C_albicans_SC5314	682665	683144	480
Ca22chrR_C_albicans_SC5314	688416	689379	964
Ca22chrR_C_albicans_SC5314	713499	713972	474
Ca22chrR_C_albicans_SC5314	716621	718662	2042
Ca22chrR_C_albicans_SC5314	719537	720570	1034
Ca22chrR_C_albicans_SC5314	730082	731498	1417
Ca22chrR_C_albicans_SC5314	761698	761975	278
Ca22chrR_C_albicans_SC5314	765139	766564	1426
Ca22chrR_C_albicans_SC5314	768552	770393	1842
Ca22chrR_C_albicans_SC5314	774110	774644	535
Ca22chrR_C_albicans_SC5314	776563	777198	636
Ca22chrR_C_albicans_SC5314	793525	794400	876
Ca22chrR_C_albicans_SC5314	799753	800320	568
Ca22chrR_C_albicans_SC5314	812708	813306	599
Ca22chrR_C_albicans_SC5314	814951	815151	201
Ca22chrR_C_albicans_SC5314	830734	831398	665
Ca22chrR_C_albicans_SC5314	834817	835405	589
Ca22chrR_C_albicans_SC5314	839536	839846	311
Ca22chrR_C_albicans_SC5314	842717	848108	5392
Ca22chrR_C_albicans_SC5314	874089	878677	4589
Ca22chrR_C_albicans_SC5314	881395	882518	1124
Ca22chrR_C_albicans_SC5314	891482	892970	1489
Ca22chrR_C_albicans_SC5314	940710	941434	725
Ca22chrR_C_albicans_SC5314	942627	943735	1109
Ca22chrR_C_albicans_SC5314	948384	948665	282
Ca22chrR_C_albicans_SC5314	955585	956198	614
Ca22chrR_C_albicans_SC5314	979670	980663	994
Ca22chrR_C_albicans_SC5314	990652	991265	614
Ca22chrR_C_albicans_SC5314	993399	995500	2102
Ca22chrR_C_albicans_SC5314	1012080	1012957	878
Ca22chrR_C_albicans_SC5314	1013852	1015408	1557
Ca22chrR_C_albicans_SC5314	1016446	1016792	347
Ca22chrR_C_albicans_SC5314	1017600	1019772	2173
Ca22chrR_C_albicans_SC5314	1021140	1023011	1872
Ca22chrR_C_albicans_SC5314	1027417	1028079	663
Ca22chrR_C_albicans_SC5314	1034117	1035195	1079
Ca22chrR_C_albicans_SC5314	1042114	1044567	2454
Ca22chrR_C_albicans_SC5314	1050815	1051134	320
Ca22chrR_C_albicans_SC5314	1073410	1076571	3162
Ca22chrR_C_albicans_SC5314	1083384	1083973	590
Ca22chrR_C_albicans_SC5314	1092185	1094749	2565
Ca22chrR_C_albicans_SC5314	1095587	1099317	3731
Ca22chrR_C_albicans_SC5314	1100982	1101786	805
Ca22chrR_C_albicans_SC5314	1103544	1104499	956
Ca22chrR_C_albicans_SC5314	1108640	1108977	338
Ca22chrR_C_albicans_SC5314	1112940	1113233	294
Ca22chrR_C_albicans_SC5314	1120739	1121025	287
Ca22chrR_C_albicans_SC5314	1124236	1127176	2941
Ca22chrR_C_albicans_SC5314	1129286	1129896	611
Ca22chrR_C_albicans_SC5314	1135125	1135440	316
Ca22chrR_C_albicans_SC5314	1141829	1142118	290
Ca22chrR_C_albicans_SC5314	1143480	1146019	2540
Ca22chrR_C_albicans_SC5314	1149988	1152247	2260
Ca22chrR_C_albicans_SC5314	1154944	1155361	418
Ca22chrR_C_albicans_SC5314	1156378	1158474	2097
Ca22chrR_C_albicans_SC5314	1159293	1160247	955
Ca22chrR_C_albicans_SC5314	1189443	1198737	9295
Ca22chrR_C_albicans_SC5314	1216634	1218050	1417
Ca22chrR_C_albicans_SC5314	1219368	1219582	215
Ca22chrR_C_albicans_SC5314	1229218	1231827	2610
Ca22chrR_C_albicans_SC5314	1239162	1239885	724
Ca22chrR_C_albicans_SC5314	1243265	1244437	1173
Ca22chrR_C_albicans_SC5314	1254705	1255547	843
Ca22chrR_C_albicans_SC5314	1258427	1273089	14663
Ca22chrR_C_albicans_SC5314	1280194	1280453	260
Ca22chrR_C_albicans_SC5314	1285151	1287215	2065
Ca22chrR_C_albicans_SC5314	1288044	1289657	1614
Ca22chrR_C_albicans_SC5314	1292153	1293343	1191
Ca22chrR_C_albicans_SC5314	1306281	1307269	989
Ca22chrR_C_albicans_SC5314	1309478	1315878	6401
Ca22chrR_C_albicans_SC5314	1318813	1319092	280
Ca22chrR_C_albicans_SC5314	1323597	1323987	391
Ca22chrR_C_albicans_SC5314	1325546	1325813	268
Ca22chrR_C_albicans_SC5314	1345033	1345517	485
Ca22chrR_C_albicans_SC5314	1347050	1347526	477
Ca22chrR_C_albicans_SC5314	1360048	1360487	440
Ca22chrR_C_albicans_SC5314	1362127	1363224	1098
Ca22chrR_C_albicans_SC5314	1367706	1368594	889
Ca22chrR_C_albicans_SC5314	1371967	1375511	3545
Ca22chrR_C_albicans_SC5314	1377085	1377420	336
Ca22chrR_C_albicans_SC5314	1380016	1380225	210
Ca22chrR_C_albicans_SC5314	1388773	1390373	1601
Ca22chrR_C_albicans_SC5314	1395758	1396027	270
Ca22chrR_C_albicans_SC5314	1397210	1399807	2598
Ca22chrR_C_albicans_SC5314	1404933	1405153	221
Ca22chrR_C_albicans_SC5314	1407135	1408843	1709
Ca22chrR_C_albicans_SC5314	1410206	1410447	242
Ca22chrR_C_albicans_SC5314	1411301	1412866	1566
Ca22chrR_C_albicans_SC5314	1414099	1414883	785
Ca22chrR_C_albicans_SC5314	1415737	1416206	470
Ca22chrR_C_albicans_SC5314	1424082	1433444	9363
Ca22chrR_C_albicans_SC5314	1436260	1436946	687
Ca22chrR_C_albicans_SC5314	1459862	1460143	282
Ca22chrR_C_albicans_SC5314	1469386	1470509	1124
Ca22chrR_C_albicans_SC5314	1474403	1476233	1831
Ca22chrR_C_albicans_SC5314	1477866	1478955	1090
Ca22chrR_C_albicans_SC5314	1482010	1483664	1655
Ca22chrR_C_albicans_SC5314	1494584	1495223	640
Ca22chrR_C_albicans_SC5314	1509622	1509957	336
Ca22chrR_C_albicans_SC5314	1513796	1514823	1028
Ca22chrR_C_albicans_SC5314	1522163	1523060	898
Ca22chrR_C_albicans_SC5314	1525684	1530740	5057
Ca22chrR_C_albicans_SC5314	1536913	1537768	856
Ca22chrR_C_albicans_SC5314	1544889	1547101	2213
Ca22chrR_C_albicans_SC5314	1550721	1550960	240
Ca22chrR_C_albicans_SC5314	1554317	1555684	1368
Ca22chrR_C_albicans_SC5314	1585130	1585899	770
Ca22chrR_C_albicans_SC5314	1586744	1589127	2384
Ca22chrR_C_albicans_SC5314	1607212	1607836	625
Ca22chrR_C_albicans_SC5314	1610240	1612085	1846
Ca22chrR_C_albicans_SC5314	1613422	1614726	1305
Ca22chrR_C_albicans_SC5314	1620886	1622297	1412
Ca22chrR_C_albicans_SC5314	1629405	1630191	787
Ca22chrR_C_albicans_SC5314	1632654	1634523	1870
Ca22chrR_C_albicans_SC5314	1653955	1654833	879
Ca22chrR_C_albicans_SC5314	1656394	1656594	201
Ca22chrR_C_albicans_SC5314	1662638	1663150	513
Ca22chrR_C_albicans_SC5314	1668459	1668900	442
Ca22chrR_C_albicans_SC5314	1679532	1680178	647
Ca22chrR_C_albicans_SC5314	1686052	1692047	5996
Ca22chrR_C_albicans_SC5314	1693685	1698910	5226
Ca22chrR_C_albicans_SC5314	1700703	1701352	650
Ca22chrR_C_albicans_SC5314	1703484	1705345	1862
Ca22chrR_C_albicans_SC5314	1713205	1720732	7528
Ca22chrR_C_albicans_SC5314	1725151	1726687	1537
Ca22chrR_C_albicans_SC5314	1729700	1729999	300
Ca22chrR_C_albicans_SC5314	1731171	1736031	4861
Ca22chrR_C_albicans_SC5314	1747831	1750097	2267
Ca22chrR_C_albicans_SC5314	1766726	1767365	640
Ca22chrR_C_albicans_SC5314	1786514	1789570	3057
Ca22chrR_C_albicans_SC5314	1790499	1791508	1010
Ca22chrR_C_albicans_SC5314	1796047	1796668	622
Ca22chrR_C_albicans_SC5314	1825357	1826338	982
Ca22chrR_C_albicans_SC5314	1836831	1837111	281
Ca22chrR_C_albicans_SC5314	1924456	1924696	241
Ca22chrR_C_albicans_SC5314	1925673	1927913	2241
Ca22chrR_C_albicans_SC5314	1938297	1939107	811
Ca22chrR_C_albicans_SC5314	1953188	1953967	780
Ca22chrR_C_albicans_SC5314	1967755	1968430	676
Ca22chrR_C_albicans_SC5314	1970904	1971803	900
Ca22chrR_C_albicans_SC5314	1990726	1991118	393
Ca22chrR_C_albicans_SC5314	1994132	1994660	529
Ca22chrR_C_albicans_SC5314	1998754	1999564	811
Ca22chrR_C_albicans_SC5314	2007754	2013952	6199
Ca22chrR_C_albicans_SC5314	2015293	2016315	1023
Ca22chrR_C_albicans_SC5314	2034413	2035235	823
Ca22chrR_C_albicans_SC5314	2036952	2037250	299
Ca22chrR_C_albicans_SC5314	2038852	2039070	219
Ca22chrR_C_albicans_SC5314	2041526	2042712	1187
Ca22chrR_C_albicans_SC5314	2046001	2046340	340
Ca22chrR_C_albicans_SC5314	2047545	2048270	726
Ca22chrR_C_albicans_SC5314	2049323	2050260	938
Ca22chrR_C_albicans_SC5314	2054828	2056350	1523
Ca22chrR_C_albicans_SC5314	2057279	2059436	2158
Ca22chrR_C_albicans_SC5314	2064836	2066469	1634
Ca22chrR_C_albicans_SC5314	2079756	2082102	2347
Ca22chrR_C_albicans_SC5314	2083090	2086471	3382
Ca22chrR_C_albicans_SC5314	2092019	2092781	763
Ca22chrR_C_albicans_SC5314	2104091	2104510	420
Ca22chrR_C_albicans_SC5314	2105586	2106137	552
Ca22chrR_C_albicans_SC5314	2108969	2112843	3875
Ca22chrR_C_albicans_SC5314	2114485	2114836	352
Ca22chrR_C_albicans_SC5314	2119541	2122052	2512
Ca22chrR_C_albicans_SC5314	2124604	2125156	553
Ca22chrR_C_albicans_SC5314	2130173	2130896	724
Ca22chrR_C_albicans_SC5314	2138337	2139526	1190
Ca22chrR_C_albicans_SC5314	2142728	2143921	1194
Ca22chrR_C_albicans_SC5314	2150017	2150343	327
Ca22chrR_C_albicans_SC5314	2151406	2152619	1214
Ca22chrR_C_albicans_SC5314	2154510	2155005	496
Ca22chrR_C_albicans_SC5314	2156713	2162187	5475
Ca22chrR_C_albicans_SC5314	2163322	2163989	668
Ca22chrR_C_albicans_SC5314	2169666	2172069	2404
Ca22chrR_C_albicans_SC5314	2173923	2175377	1455
Ca22chrR_C_albicans_SC5314	2191565	2191846	282
Ca22chrR_C_albicans_SC5314	2196574	2196956	383
Ca22chrR_C_albicans_SC5314	2202277	2202887	611
Ca22chrR_C_albicans_SC5314	2203724	2206576	2853
Ca22chrR_C_albicans_SC5314	2209070	2210003	934
Ca22chrR_C_albicans_SC5314	2219271	2219904	634
Ca22chrR_C_albicans_SC5314	2227323	2227548	226
Ca22chrR_C_albicans_SC5314	2242580	2243071	492

## Sheet: TableS1B 
Annotation analysis for H3VCTG-nucleosome peaks obtained from MACS2
chr	start	end	width	strand	annotation	geneChr	geneStart	geneEnd	geneLength	geneStrand	geneId	transcriptId	distanceToTSS
Ca22chr1_C_albicans_SC5314	32811	33134	324	*	Exon (C1_00190C_A/C1_00190C_A, exon 1 of 1)	1	32680	33318	639	2	C1_00190C_A	C1_00190C_A	184
Ca22chr1_C_albicans_SC5314	35888	37940	2053	*	Promoter (<=1kb)	1	37851	39485	1635	1	C1_00220W_A	C1_00220W_A	0
Ca22chr1_C_albicans_SC5314	57522	58659	1138	*	Promoter (<=1kb)	1	54837	57074	2238	2	C1_00380C_A	C1_00380C_A	-448
Ca22chr1_C_albicans_SC5314	66919	67376	458	*	Promoter (<=1kb)	1	67843	68814	972	1	C1_00420W_A	C1_00420W_A	-467
Ca22chr1_C_albicans_SC5314	81829	82247	419	*	Exon (C1_00520W_A/C1_00520W_A, exon 1 of 1)	1	81233	81901	669	1	C1_00520W_A	C1_00520W_A	596
Ca22chr1_C_albicans_SC5314	107147	107440	294	*	Exon (C1_00640C_A/C1_00640C_A, exon 1 of 1)	1	105179	106924	1746	1	C1_00630W_A	C1_00630W_A	1968
Ca22chr1_C_albicans_SC5314	126145	127024	880	*	Promoter (<=1kb)	1	126521	126612	92	1	C1_00720W_A	C1_00720W_A	0
Ca22chr1_C_albicans_SC5314	129363	129689	327	*	Promoter (<=1kb)	1	126791	128620	1830	2	C1_00730C_A	C1_00730C_A	-743
Ca22chr1_C_albicans_SC5314	131414	131643	230	*	Promoter (<=1kb)	1	129260	130681	1422	2	C1_00740C_A	C1_00740C_A	-733
Ca22chr1_C_albicans_SC5314	135967	136342	376	*	Exon (C1_00770C_A/C1_00770C_A, exon 1 of 1)	1	135654	136436	783	2	C1_00770C_A	C1_00770C_A	94
Ca22chr1_C_albicans_SC5314	141949	143791	1843	*	Promoter (1-2kb)	1	138574	140931	2358	2	C1_00780C_A	C1_00780C_A	-1018
Ca22chr1_C_albicans_SC5314	146607	150051	3445	*	Promoter (<=1kb)	1	150607	151707	1101	1	C1_00790W_A	C1_00790W_A	-556
Ca22chr1_C_albicans_SC5314	152084	153827	1744	*	Downstream (<1kb)	1	154633	155286	654	2	C1_00800C_A	C1_00800C_A	1459
Ca22chr1_C_albicans_SC5314	162700	164665	1966	*	Promoter (<=1kb)	1	160942	162672	1731	2	C1_00840C_A	C1_00840C_A	-28
Ca22chr1_C_albicans_SC5314	165470	166731	1262	*	Promoter (<=1kb)	1	167077	167823	747	1	C1_00850W_A	C1_00850W_A	-346
Ca22chr1_C_albicans_SC5314	169203	169574	372	*	Promoter (<=1kb)	1	170158	172254	2097	1	C1_00870W_A	C1_00870W_A	-584
Ca22chr1_C_albicans_SC5314	172738	174237	1500	*	Promoter (<=1kb)	1	174459	176084	1626	1	C1_00880W_A	C1_00880W_A	-222
Ca22chr1_C_albicans_SC5314	184734	186034	1301	*	Exon (C1_00920W_A/C1_00920W_A, exon 1 of 1)	1	181403	185239	3837	1	C1_00920W_A	C1_00920W_A	3331
Ca22chr1_C_albicans_SC5314	190954	191758	805	*	Exon (C1_00940W_A/C1_00940W_A, exon 2 of 2)	1	190698	191156	459	1	C1_00940W_A	C1_00940W_A	256
Ca22chr1_C_albicans_SC5314	194143	194707	565	*	Promoter (<=1kb)	1	191444	193405	1962	2	C1_00950C_A	C1_00950C_A	-738
Ca22chr1_C_albicans_SC5314	219480	221098	1619	*	Exon (C1_01100W_A/C1_01100W_A, exon 1 of 1)	1	220539	222068	1530	2	C1_01110C_A	C1_01110C_A	970
Ca22chr1_C_albicans_SC5314	222640	222997	358	*	Promoter (<=1kb)	1	220539	222068	1530	2	C1_01110C_A	C1_01110C_A	-572
Ca22chr1_C_albicans_SC5314	226762	228023	1262	*	Exon (C1_01130W_A/C1_01130W_A, exon 1 of 1)	1	227677	229779	2103	2	C1_01140C_A	C1_01140C_A	1756
Ca22chr1_C_albicans_SC5314	230138	233237	3100	*	Promoter (<=1kb)	1	227677	229779	2103	2	C1_01140C_A	C1_01140C_A	-359
Ca22chr1_C_albicans_SC5314	238817	239659	843	*	Promoter (<=1kb)	1	236084	238300	2217	2	C1_01170C_A	C1_01170C_A	-517
Ca22chr1_C_albicans_SC5314	252342	253319	978	*	Promoter (<=1kb)	1	252036	252488	453	2	C1_01260C_A	C1_01260C_A	0
Ca22chr1_C_albicans_SC5314	265288	265519	232	*	Promoter (<=1kb)	1	263479	264672	1194	2	C1_01350C_A	C1_01350C_A	-616
Ca22chr1_C_albicans_SC5314	267490	269171	1682	*	Promoter (<=1kb)	1	265483	267465	1983	2	C1_01360C_A	C1_01360C_A	-25
Ca22chr1_C_albicans_SC5314	281145	281659	515	*	Promoter (<=1kb)	1	280421	280819	399	2	C1_01440C_A	C1_01440C_A	-326
Ca22chr1_C_albicans_SC5314	288970	289340	371	*	Exon (C1_01470W_A/C1_01470W_A, exon 1 of 1)	1	288033	289328	1296	1	C1_01470W_A	C1_01470W_A	937
Ca22chr1_C_albicans_SC5314	290768	291385	618	*	Promoter (<=1kb)	1	289699	290448	750	2	C1_01480C_A	C1_01480C_A	-320
Ca22chr1_C_albicans_SC5314	294256	294640	385	*	Promoter (1-2kb)	1	296046	296504	459	1	C1_01500W_A	C1_01500W_A	-1406
Ca22chr1_C_albicans_SC5314	298622	299330	709	*	Promoter (<=1kb)	1	299614	301767	2154	1	C1_01510W_A	C1_01510W_A	-284
Ca22chr1_C_albicans_SC5314	301675	303000	1326	*	Exon (C1_01510W_A/C1_01510W_A, exon 1 of 1)	1	299614	301767	2154	1	C1_01510W_A	C1_01510W_A	2061
Ca22chr1_C_albicans_SC5314	304657	304935	279	*	Downstream (<1kb)	1	305308	306012	705	2	C1_01520C_A	C1_01520C_A	1077
Ca22chr1_C_albicans_SC5314	328346	330495	2150	*	Promoter (<=1kb)	1	331354	332037	684	1	C1_01630W_A	C1_01630W_A	-859
Ca22chr1_C_albicans_SC5314	331812	332345	534	*	Promoter (<=1kb)	1	332721	334077	1357	1	C1_01640W_A	C1_01640W_A	-376
Ca22chr1_C_albicans_SC5314	333434	334026	593	*	Promoter (<=1kb)	1	334643	336025	1383	1	C1_01650W_A	C1_01650W_A	-617
Ca22chr1_C_albicans_SC5314	335862	340546	4685	*	Promoter (<=1kb)	1	336119	336200	82	2	C1_01660C_A	C1_01660C_A	0
Ca22chr1_C_albicans_SC5314	347964	351248	3285	*	Promoter (<=1kb)	1	351098	353101	2004	1	C1_01710W_A	C1_01710W_A	0
Ca22chr1_C_albicans_SC5314	353007	353514	508	*	Exon (C1_01710W_A/C1_01710W_A, exon 1 of 1)	1	353541	353627	87	2	C1_01720C_A	C1_01720C_A	113
Ca22chr1_C_albicans_SC5314	354414	355312	899	*	Distal Intergenic	1	354206	354278	73	1	C1_01730W_A	C1_01730W_A	208
Ca22chr1_C_albicans_SC5314	359216	361093	1878	*	Promoter (<=1kb)	1	361029	362930	1902	1	C1_01750W_A	C1_01750W_A	0
Ca22chr1_C_albicans_SC5314	369995	370994	1000	*	Promoter (<=1kb)	1	367933	369807	1875	2	C1_01780C_A	C1_01780C_A	-188
Ca22chr1_C_albicans_SC5314	375125	375550	426	*	Promoter (<=1kb)	1	375835	376554	720	1	C1_01800W_A	C1_01800W_A	-285
Ca22chr1_C_albicans_SC5314	382194	382882	689	*	Promoter (<=1kb)	1	381538	382092	555	2	C1_01840C_A	C1_01840C_A	-102
Ca22chr1_C_albicans_SC5314	397946	400282	2337	*	Promoter (<=1kb)	1	400591	401977	1387	1	C1_01930W_A	C1_01930W_A	-309
Ca22chr1_C_albicans_SC5314	404267	406875	2609	*	Promoter (<=1kb)	1	405749	406027	279	1	C1_01970W_A	C1_01970W_A	0
Ca22chr1_C_albicans_SC5314	409046	409433	388	*	Promoter (1-2kb)	1	411340	412368	1029	1	C1_01990W_A	C1_01990W_A	-1907
Ca22chr1_C_albicans_SC5314	420458	421621	1164	*	Promoter (<=1kb)	1	418019	420493	2475	2	C1_02040C_A	C1_02040C_A	0
Ca22chr1_C_albicans_SC5314	426430	427150	721	*	Exon (C1_02060W_A/C1_02060W_A, exon 2 of 2)	1	425985	426615	631	1	C1_02060W_A	C1_02060W_A	445
Ca22chr1_C_albicans_SC5314	430346	431031	686	*	Exon (C1_02080W_A/C1_02080W_A, exon 1 of 1)	1	430507	431994	1488	2	C1_02090C_A	C1_02090C_A	963
Ca22chr1_C_albicans_SC5314	436567	440770	4204	*	Promoter (<=1kb)	1	434412	436049	1638	2	C1_02110C_A	C1_02110C_A	-518
Ca22chr1_C_albicans_SC5314	441614	442878	1265	*	Exon (C1_02120C_A/C1_02120C_A, exon 1 of 1)	1	442448	444235	1788	2	C1_02120C_A	C1_02120C_A	1357
Ca22chr1_C_albicans_SC5314	443992	448865	4874	*	Promoter (<=1kb)	1	442448	444235	1788	2	C1_02120C_A	C1_02120C_A	0
Ca22chr1_C_albicans_SC5314	451554	452074	521	*	Promoter (<=1kb)	1	451280	451624	345	2	C1_02140C_A	C1_02140C_A	0
Ca22chr1_C_albicans_SC5314	455542	456077	536	*	Promoter (<=1kb)	1	454861	455823	963	2	C1_02170C_A	C1_02170C_A	0
Ca22chr1_C_albicans_SC5314	458952	461050	2099	*	Promoter (<=1kb)	1	459294	460130	837	2	C1_02200C_A	C1_02200C_A	0
Ca22chr1_C_albicans_SC5314	462994	464571	1578	*	Promoter (<=1kb)	1	462849	463859	1011	2	C1_02220C_A	C1_02220C_A	0
Ca22chr1_C_albicans_SC5314	467215	467657	443	*	Promoter (1-2kb)	1	469116	471743	2628	1	C1_02240W_A	C1_02240W_A	-1459
Ca22chr1_C_albicans_SC5314	470738	474772	4035	*	Promoter (<=1kb)	1	474919	475644	726	1	C1_02250W_A	C1_02250W_A	-147
Ca22chr1_C_albicans_SC5314	492660	493373	714	*	Promoter (<=1kb)	1	490252	492177	1926	2	C1_02360C_A	C1_02360C_A	-483
Ca22chr1_C_albicans_SC5314	496919	498369	1451	*	Exon (C1_02380C_A/C1_02380C_A, exon 1 of 1)	1	498351	498953	603	2	C1_02380C_A	C1_02380C_A	584
Ca22chr1_C_albicans_SC5314	501234	501864	631	*	Exon (C1_02390W_A/C1_02390W_A, exon 1 of 1)	1	502050	503384	1335	2	C1_02400C_A	C1_02400C_A	1520
Ca22chr1_C_albicans_SC5314	505980	508185	2206	*	Promoter (<=1kb)	1	504151	505224	1074	2	C1_02410C_A	C1_02410C_A	-756
Ca22chr1_C_albicans_SC5314	511919	512965	1047	*	Promoter (<=1kb)	1	505969	511662	5694	2	C1_02420C_A	C1_02420C_A	-257
Ca22chr1_C_albicans_SC5314	514127	514582	456	*	Promoter (2-3kb)	1	505969	511662	5694	2	C1_02420C_A	C1_02420C_A	-2465
Ca22chr1_C_albicans_SC5314	525005	525245	241	*	Exon (C1_02490C_A/C1_02490C_A, exon 1 of 1)	1	523976	524734	759	1	C1_02480W_A	C1_02480W_A	1029
Ca22chr1_C_albicans_SC5314	534180	538875	4696	*	Promoter (<=1kb)	1	536532	536604	73	2	C1_02540C_A	C1_02540C_A	0
Ca22chr1_C_albicans_SC5314	539856	544156	4301	*	Promoter (<=1kb)	1	540001	541512	1512	1	C1_02580W_A	C1_02580W_A	0
Ca22chr1_C_albicans_SC5314	548457	549293	837	*	Exon (C1_02610W_A/C1_02610W_A, exon 1 of 1)	1	549494	550573	1080	2	C1_02620C_A	C1_02620C_A	1280
Ca22chr1_C_albicans_SC5314	558936	559215	280	*	Promoter (<=1kb)	1	555675	558101	2427	2	C1_02670C_A	C1_02670C_A	-835
Ca22chr1_C_albicans_SC5314	563667	565324	1658	*	Promoter (<=1kb)	1	564255	564428	174	2	C1_02700C_A	C1_02700C_A	0
Ca22chr1_C_albicans_SC5314	568584	570882	2299	*	Exon (C1_02720W_A/C1_02720W_A, exon 1 of 1)	1	567442	568635	1194	1	C1_02720W_A	C1_02720W_A	1142
Ca22chr1_C_albicans_SC5314	572563	573639	1077	*	Promoter (<=1kb)	1	574220	575107	888	1	C1_02730W_A	C1_02730W_A	-581
Ca22chr1_C_albicans_SC5314	584294	585661	1368	*	Promoter (<=1kb)	1	584332	584934	603	1	C1_02800W_A	C1_02800W_A	0
Ca22chr1_C_albicans_SC5314	592918	593170	253	*	Promoter (<=1kb)	1	593697	595466	1770	1	C1_02830W_A	C1_02830W_A	-527
Ca22chr1_C_albicans_SC5314	595335	597514	2180	*	Promoter (<=1kb)	1	598018	599733	1716	1	C1_02840W_A	C1_02840W_A	-504
Ca22chr1_C_albicans_SC5314	599698	600131	434	*	Promoter (<=1kb)	1	600683	602722	2040	1	C1_02850W_A	C1_02850W_A	-552
Ca22chr1_C_albicans_SC5314	617949	618170	222	*	Promoter (<=1kb)	1	618379	619644	1266	1	C1_02970W_A	C1_02970W_A	-209
Ca22chr1_C_albicans_SC5314	621613	621827	215	*	Downstream (<1kb)	1	620103	621131	1029	1	C1_02980W_A	C1_02980W_A	1510
Ca22chr1_C_albicans_SC5314	623913	626261	2349	*	Promoter (<=1kb)	1	622222	623538	1317	2	C1_02990C_A	C1_02990C_A	-375
Ca22chr1_C_albicans_SC5314	651300	651589	290	*	Promoter (<=1kb)	1	651902	653134	1233	1	C1_03120W_A	C1_03120W_A	-313
Ca22chr1_C_albicans_SC5314	661266	662845	1580	*	Exon (C1_03180W_A/C1_03180W_A, exon 1 of 1)	1	660929	661792	864	1	C1_03180W_A	C1_03180W_A	337
Ca22chr1_C_albicans_SC5314	665182	668218	3037	*	Promoter (<=1kb)	1	662177	664336	2160	2	C1_03190C_A	C1_03190C_A	-846
Ca22chr1_C_albicans_SC5314	708322	709069	748	*	Promoter (<=1kb)	1	709461	712127	2667	1	C1_03380W_A	C1_03380W_A	-392
Ca22chr1_C_albicans_SC5314	712099	718518	6420	*	Promoter (<=1kb)	1	712967	714244	1278	1	C1_03390W_A	C1_03390W_A	0
Ca22chr1_C_albicans_SC5314	719594	721441	1848	*	Promoter (<=1kb)	1	719613	720668	1056	1	C1_03430W_A	C1_03430W_A	0
Ca22chr1_C_albicans_SC5314	722930	724125	1196	*	Promoter (<=1kb)	1	721115	722551	1437	2	C1_03440C_A	C1_03440C_A	-379
Ca22chr1_C_albicans_SC5314	735868	736463	596	*	Promoter (<=1kb)	1	732768	735644	2877	2	C1_03480C_A	C1_03480C_A	-224
Ca22chr1_C_albicans_SC5314	739609	740286	678	*	Promoter (<=1kb)	1	739135	739680	546	2	C1_03510C_A	C1_03510C_A	0
Ca22chr1_C_albicans_SC5314	759848	761431	1584	*	Promoter (<=1kb)	1	761416	764853	3438	1	C1_03680W_A	C1_03680W_A	0
Ca22chr1_C_albicans_SC5314	764551	764897	347	*	Promoter (<=1kb)	1	765465	766517	1053	1	C1_03690W_A	C1_03690W_A	-568
Ca22chr1_C_albicans_SC5314	771637	772917	1281	*	Promoter (<=1kb)	1	767067	770930	3864	2	C1_03710C_A	C1_03710C_A	-707
Ca22chr1_C_albicans_SC5314	775652	777161	1510	*	Promoter (<=1kb)	1	773999	775771	1773	2	C1_03720C_A	C1_03720C_A	0
Ca22chr1_C_albicans_SC5314	787561	788524	964	*	Promoter (<=1kb)	1	788296	790142	1847	1	C1_03770W_A	C1_03770W_A	0
Ca22chr1_C_albicans_SC5314	789531	790409	879	*	Exon (C1_03770W_A/C1_03770W_A, exon 2 of 2)	1	788296	790142	1847	1	C1_03770W_A	C1_03770W_A	1235
Ca22chr1_C_albicans_SC5314	794006	795316	1311	*	Promoter (<=1kb)	1	790364	793585	3222	2	C1_03780C_A	C1_03780C_A	-421
Ca22chr1_C_albicans_SC5314	801673	801900	228	*	Promoter (<=1kb)	1	801727	802836	1110	1	C1_03820W_A	C1_03820W_A	0
Ca22chr1_C_albicans_SC5314	806480	807040	561	*	Exon (C1_03860C_A/C1_03860C_A, exon 1 of 1)	1	804198	804467	270	1	C1_03840W_A	C1_03840W_A	2282
Ca22chr1_C_albicans_SC5314	812374	814119	1746	*	Promoter (<=1kb)	1	806466	811433	4968	2	C1_03860C_A	C1_03860C_A	-941
Ca22chr1_C_albicans_SC5314	815149	822469	7321	*	Promoter (<=1kb)	1	813869	815560	1692	2	C1_03870C_A	C1_03870C_A	0
Ca22chr1_C_albicans_SC5314	825830	826430	601	*	Exon (C1_03910C_A/C1_03910C_A, exon 1 of 1)	1	825308	825823	516	1	C1_03900W_A	C1_03900W_A	522
Ca22chr1_C_albicans_SC5314	834602	835072	471	*	Promoter (<=1kb)	1	833227	833766	540	2	C1_03950C_A	C1_03950C_A	-836
Ca22chr1_C_albicans_SC5314	840446	841081	636	*	Exon (C1_04000C_A/C1_04000C_A, exon 1 of 1)	1	840359	841801	1443	2	C1_04000C_A	C1_04000C_A	720
Ca22chr1_C_albicans_SC5314	848164	849467	1304	*	Exon (C1_04030W_A/C1_04030W_A, exon 1 of 1)	1	848808	850970	2163	2	C1_04040C_A	C1_04040C_A	1503
Ca22chr1_C_albicans_SC5314	863129	863824	696	*	Exon (C1_04120C_A/C1_04120C_A, exon 1 of 1)	1	863013	864074	1062	2	C1_04120C_A	C1_04120C_A	250
Ca22chr1_C_albicans_SC5314	865823	866739	917	*	Promoter (<=1kb)	1	867380	868414	1035	1	C1_04140W_A	C1_04140W_A	-641
Ca22chr1_C_albicans_SC5314	887931	888696	766	*	Exon (C1_04290C_A/C1_04290C_A, exon 2 of 2)	1	886010	889117	3108	2	C1_04290C_A	C1_04290C_A	421
Ca22chr1_C_albicans_SC5314	889513	891145	1633	*	Promoter (<=1kb)	1	886010	889117	3108	2	C1_04290C_A	C1_04290C_A	-396
Ca22chr1_C_albicans_SC5314	895674	897719	2046	*	Promoter (<=1kb)	1	897942	899552	1611	1	C1_04330W_A	C1_04330W_A	-223
Ca22chr1_C_albicans_SC5314	908560	908922	363	*	Exon (C1_04390C_A/C1_04390C_A, exon 1 of 1)	1	907132	908076	945	1	C1_04380W_A	C1_04380W_A	1428
Ca22chr1_C_albicans_SC5314	913584	914697	1114	*	Promoter (<=1kb)	1	911109	914328	3220	2	C1_04400C_A	C1_04400C_A	0
Ca22chr1_C_albicans_SC5314	920198	922168	1971	*	Promoter (<=1kb)	1	920167	920688	522	2	C1_04470C_A	C1_04470C_A	0
Ca22chr1_C_albicans_SC5314	936299	937148	850	*	Promoter (<=1kb)	1	934147	935706	1560	2	C1_04530C_A	C1_04530C_A	-593
Ca22chr1_C_albicans_SC5314	943968	945723	1756	*	Promoter (<=1kb)	1	943640	944467	828	2	C1_04580C_A	C1_04580C_A	0
Ca22chr1_C_albicans_SC5314	946779	947206	428	*	Downstream (<1kb)	1	946251	946439	189	1	C1_04590W_A	C1_04590W_A	528
Ca22chr1_C_albicans_SC5314	953876	954418	543	*	Exon (C1_04620W_A/C1_04620W_A, exon 1 of 1)	1	952320	954050	1731	1	C1_04620W_A	C1_04620W_A	1556
Ca22chr1_C_albicans_SC5314	964534	964817	284	*	Promoter (<=1kb)	1	965166	970607	5442	1	C1_04660W_A	C1_04660W_A	-349
Ca22chr1_C_albicans_SC5314	972521	973627	1107	*	Promoter (<=1kb)	1	973480	974406	927	1	C1_04680W_A	C1_04680W_A	0
Ca22chr1_C_albicans_SC5314	982012	982890	879	*	Promoter (<=1kb)	1	982170	982391	222	1	C1_04720W_A	C1_04720W_A	0
Ca22chr1_C_albicans_SC5314	985827	987194	1368	*	Promoter (<=1kb)	1	986263	987447	1185	1	C1_04750W_A	C1_04750W_A	0
Ca22chr1_C_albicans_SC5314	990739	991397	659	*	Promoter (<=1kb)	1	987525	990488	2964	2	C1_04760C_A	C1_04760C_A	-251
Ca22chr1_C_albicans_SC5314	992824	995299	2476	*	Promoter (<=1kb)	1	991622	992782	1161	2	C1_04770C_A	C1_04770C_A	-42
Ca22chr1_C_albicans_SC5314	1007050	1007603	554	*	Exon (C1_04830W_A/C1_04830W_A, exon 1 of 1)	1	1007444	1007815	372	2	C1_04840C_A	C1_04840C_A	212
Ca22chr1_C_albicans_SC5314	1011014	1012276	1263	*	Promoter (<=1kb)	1	1012991	1014757	1767	1	C1_04870W_A	C1_04870W_A	-715
Ca22chr1_C_albicans_SC5314	1016679	1017672	994	*	Promoter (<=1kb)	1	1017681	1019972	2292	1	C1_04900W_A	C1_04900W_A	-9
Ca22chr1_C_albicans_SC5314	1019230	1021763	2534	*	Promoter (<=1kb)	1	1020126	1021085	960	2	C1_04910C_A	C1_04910C_A	0
Ca22chr1_C_albicans_SC5314	1027609	1028995	1387	*	Exon (C1_04950C_A/C1_04950C_A, exon 1 of 1)	1	1028271	1032458	4188	2	C1_04950C_A	C1_04950C_A	3463
Ca22chr1_C_albicans_SC5314	1032399	1034452	2054	*	Promoter (<=1kb)	1	1028271	1032458	4188	2	C1_04950C_A	C1_04950C_A	0
Ca22chr1_C_albicans_SC5314	1040068	1041866	1799	*	Exon (C1_04970W_A/C1_04970W_A, exon 1 of 1)	1	1041964	1043523	1560	2	C1_04980C_A	C1_04980C_A	1657
Ca22chr1_C_albicans_SC5314	1043233	1043926	694	*	Promoter (<=1kb)	1	1041964	1043523	1560	2	C1_04980C_A	C1_04980C_A	0
Ca22chr1_C_albicans_SC5314	1045915	1046630	716	*	Promoter (<=1kb)	1	1044362	1045495	1134	2	C1_04990C_A	C1_04990C_A	-420
Ca22chr1_C_albicans_SC5314	1047563	1048379	817	*	Promoter (<=1kb)	1	1048309	1050273	1965	1	C1_05000W_A	C1_05000W_A	0
Ca22chr1_C_albicans_SC5314	1049962	1052327	2366	*	Promoter (<=1kb)	1	1050452	1051426	975	2	C1_05010C_A	C1_05010C_A	0
Ca22chr1_C_albicans_SC5314	1062444	1063614	1171	*	Promoter (<=1kb)	1	1064009	1065736	1728	1	C1_05080W_A	C1_05080W_A	-395
Ca22chr1_C_albicans_SC5314	1071356	1076736	5381	*	Promoter (<=1kb)	1	1072175	1072615	441	1	C1_05130W_A	C1_05130W_A	0
Ca22chr1_C_albicans_SC5314	1080187	1082502	2316	*	Promoter (<=1kb)	1	1082624	1083892	1269	1	C1_05140W_A	C1_05140W_A	-122
Ca22chr1_C_albicans_SC5314	1084942	1092757	7816	*	Promoter (<=1kb)	1	1084950	1085183	234	2	C1_05150C_A	C1_05150C_A	0
Ca22chr1_C_albicans_SC5314	1094230	1094534	305	*	Promoter (<=1kb)	1	1092614	1093810	1197	2	C1_05160C_A	C1_05160C_A	-420
Ca22chr1_C_albicans_SC5314	1096612	1096857	246	*	Promoter (<=1kb)	1	1094679	1095959	1281	2	C1_05170C_A	C1_05170C_A	-653
Ca22chr1_C_albicans_SC5314	1100582	1100862	281	*	Promoter (<=1kb)	1	1099257	1100150	894	2	C1_05200C_A	C1_05200C_A	-432
Ca22chr1_C_albicans_SC5314	1112840	1115350	2511	*	Exon (C1_05290W_A/C1_05290W_A, exon 1 of 1)	1	1113320	1115428	2109	2	C1_05300C_A	C1_05300C_A	78
Ca22chr1_C_albicans_SC5314	1156332	1158909	2578	*	Promoter (<=1kb)	1	1158880	1160955	2076	1	C1_05520W_A	C1_05520W_A	0
Ca22chr1_C_albicans_SC5314	1160765	1161501	737	*	Exon (C1_05520W_A/C1_05520W_A, exon 1 of 1)	1	1161281	1162890	1610	2	C1_05530C_A	C1_05530C_A	1389
Ca22chr1_C_albicans_SC5314	1163612	1167459	3848	*	Promoter (<=1kb)	1	1163603	1164622	1020	2	C1_05540C_A	C1_05540C_A	0
Ca22chr1_C_albicans_SC5314	1168434	1169712	1279	*	Promoter (<=1kb)	1	1168844	1168916	73	1	C1_05590W_A	C1_05590W_A	0
Ca22chr1_C_albicans_SC5314	1170897	1171494	598	*	Exon (C1_05600W_A/C1_05600W_A, exon 1 of 1)	1	1169206	1173921	4716	1	C1_05600W_A	C1_05600W_A	1691
Ca22chr1_C_albicans_SC5314	1176333	1177899	1567	*	Promoter (<=1kb)	1	1175776	1177029	1254	2	C1_05620C_A	C1_05620C_A	0
Ca22chr1_C_albicans_SC5314	1183047	1184442	1396	*	Exon (C1_05650W_A/C1_05650W_A, exon 1 of 1)	1	1182507	1183265	759	1	C1_05650W_A	C1_05650W_A	540
Ca22chr1_C_albicans_SC5314	1197045	1199536	2492	*	Promoter (<=1kb)	1	1196996	1198138	1143	2	C1_05740C_A	C1_05740C_A	0
Ca22chr1_C_albicans_SC5314	1221283	1221616	334	*	Distal Intergenic	1	1219787	1220767	981	1	C1_05870W_A	C1_05870W_A	1496
Ca22chr1_C_albicans_SC5314	1224689	1226526	1838	*	Distal Intergenic	1	1219787	1220767	981	1	C1_05870W_A	C1_05870W_A	4902
Ca22chr1_C_albicans_SC5314	1229571	1230856	1286	*	Distal Intergenic	1	1219787	1220767	981	1	C1_05870W_A	C1_05870W_A	9784
Ca22chr1_C_albicans_SC5314	1233216	1234365	1150	*	Distal Intergenic	1	1219787	1220767	981	1	C1_05870W_A	C1_05870W_A	13429
Ca22chr1_C_albicans_SC5314	1242391	1244851	2461	*	Distal Intergenic	1	1219787	1220767	981	1	C1_05870W_A	C1_05870W_A	22604
Ca22chr1_C_albicans_SC5314	1246444	1250815	4372	*	Distal Intergenic	1	1219787	1220767	981	1	C1_05870W_A	C1_05870W_A	26657
Ca22chr1_C_albicans_SC5314	1269876	1271010	1135	*	Distal Intergenic	1	1219787	1220767	981	1	C1_05870W_A	C1_05870W_A	50089
Ca22chr1_C_albicans_SC5314	1275142	1275782	641	*	Distal Intergenic	1	1219787	1220767	981	1	C1_05870W_A	C1_05870W_A	55355
Ca22chr1_C_albicans_SC5314	1286075	1288068	1994	*	Distal Intergenic	1	1219787	1220767	981	1	C1_05870W_A	C1_05870W_A	66288
Ca22chr1_C_albicans_SC5314	1291004	1291391	388	*	Distal Intergenic	1	1219787	1220767	981	1	C1_05870W_A	C1_05870W_A	71217
Ca22chr1_C_albicans_SC5314	1295286	1295882	597	*	Distal Intergenic	1	1219787	1220767	981	1	C1_05870W_A	C1_05870W_A	75499
Ca22chr1_C_albicans_SC5314	1303241	1303559	319	*	Distal Intergenic	1	1219787	1220767	981	1	C1_05870W_A	C1_05870W_A	83454
Ca22chr1_C_albicans_SC5314	1308327	1309145	819	*	Distal Intergenic	1	1219787	1220767	981	1	C1_05870W_A	C1_05870W_A	88540
Ca22chr1_C_albicans_SC5314	1321407	1334753	13347	*	Distal Intergenic	1	1219787	1220767	981	1	C1_05870W_A	C1_05870W_A	101620
Ca22chr1_C_albicans_SC5314	1339490	1340151	662	*	Distal Intergenic	1	1219787	1220767	981	1	C1_05870W_A	C1_05870W_A	119703
Ca22chr1_C_albicans_SC5314	1341652	1343720	2069	*	Distal Intergenic	1	1219787	1220767	981	1	C1_05870W_A	C1_05870W_A	121865
Ca22chr1_C_albicans_SC5314	1348965	1349682	718	*	Distal Intergenic	1	1219787	1220767	981	1	C1_05870W_A	C1_05870W_A	129178
Ca22chr1_C_albicans_SC5314	1352700	1352971	272	*	Distal Intergenic	1	1219787	1220767	981	1	C1_05870W_A	C1_05870W_A	132913
Ca22chr1_C_albicans_SC5314	1355483	1356270	788	*	Distal Intergenic	1	1219787	1220767	981	1	C1_05870W_A	C1_05870W_A	135696
Ca22chr1_C_albicans_SC5314	1357398	1358435	1038	*	Distal Intergenic	1	1219787	1220767	981	1	C1_05870W_A	C1_05870W_A	137611
Ca22chr1_C_albicans_SC5314	1361035	1361288	254	*	Distal Intergenic	1	1219787	1220767	981	1	C1_05870W_A	C1_05870W_A	141248
Ca22chr1_C_albicans_SC5314	1378674	1378940	267	*	Distal Intergenic	1	1219787	1220767	981	1	C1_05870W_A	C1_05870W_A	158887
Ca22chr1_C_albicans_SC5314	1383214	1383730	517	*	Distal Intergenic	1	1219787	1220767	981	1	C1_05870W_A	C1_05870W_A	163427
Ca22chr1_C_albicans_SC5314	1390209	1390868	660	*	Distal Intergenic	1	1219787	1220767	981	1	C1_05870W_A	C1_05870W_A	170422
Ca22chr1_C_albicans_SC5314	1396434	1397129	696	*	Distal Intergenic	1	1219787	1220767	981	1	C1_05870W_A	C1_05870W_A	176647
Ca22chr1_C_albicans_SC5314	1407629	1408153	525	*	Distal Intergenic	1	1219787	1220767	981	1	C1_05870W_A	C1_05870W_A	187842
Ca22chr1_C_albicans_SC5314	1409890	1410297	408	*	Distal Intergenic	1	1219787	1220767	981	1	C1_05870W_A	C1_05870W_A	190103
Ca22chr1_C_albicans_SC5314	1416066	1417326	1261	*	Distal Intergenic	1	1219787	1220767	981	1	C1_05870W_A	C1_05870W_A	196279
Ca22chr1_C_albicans_SC5314	1424503	1425474	972	*	Distal Intergenic	1	1219787	1220767	981	1	C1_05870W_A	C1_05870W_A	204716
Ca22chr1_C_albicans_SC5314	1430715	1431668	954	*	Distal Intergenic	1	1219787	1220767	981	1	C1_05870W_A	C1_05870W_A	210928
Ca22chr1_C_albicans_SC5314	1434273	1435063	791	*	Distal Intergenic	1	1219787	1220767	981	1	C1_05870W_A	C1_05870W_A	214486
Ca22chr1_C_albicans_SC5314	1438582	1439587	1006	*	Distal Intergenic	1	1219787	1220767	981	1	C1_05870W_A	C1_05870W_A	218795
Ca22chr1_C_albicans_SC5314	1452202	1452637	436	*	Distal Intergenic	1	1219787	1220767	981	1	C1_05870W_A	C1_05870W_A	232415
Ca22chr1_C_albicans_SC5314	1457730	1458461	732	*	Distal Intergenic	1	1219787	1220767	981	1	C1_05870W_A	C1_05870W_A	237943
Ca22chr1_C_albicans_SC5314	1461246	1462260	1015	*	Distal Intergenic	1	1219787	1220767	981	1	C1_05870W_A	C1_05870W_A	241459
Ca22chr1_C_albicans_SC5314	1463927	1465674	1748	*	Distal Intergenic	1	1219787	1220767	981	1	C1_05870W_A	C1_05870W_A	244140
Ca22chr1_C_albicans_SC5314	1466873	1468222	1350	*	Distal Intergenic	1	1219787	1220767	981	1	C1_05870W_A	C1_05870W_A	247086
Ca22chr1_C_albicans_SC5314	1479274	1479996	723	*	Distal Intergenic	1	1219787	1220767	981	1	C1_05870W_A	C1_05870W_A	259487
Ca22chr1_C_albicans_SC5314	1482965	1483865	901	*	Distal Intergenic	1	1219787	1220767	981	1	C1_05870W_A	C1_05870W_A	263178
Ca22chr1_C_albicans_SC5314	1499704	1500865	1162	*	Distal Intergenic	1	1219787	1220767	981	1	C1_05870W_A	C1_05870W_A	279917
Ca22chr1_C_albicans_SC5314	1504158	1504883	726	*	Distal Intergenic	1	1219787	1220767	981	1	C1_05870W_A	C1_05870W_A	284371
Ca22chr1_C_albicans_SC5314	1514131	1514681	551	*	Distal Intergenic	1	1219787	1220767	981	1	C1_05870W_A	C1_05870W_A	294344
Ca22chr1_C_albicans_SC5314	1522250	1525528	3279	*	Distal Intergenic	1	1219787	1220767	981	1	C1_05870W_A	C1_05870W_A	302463
Ca22chr1_C_albicans_SC5314	1535048	1536870	1823	*	Distal Intergenic	1	1219787	1220767	981	1	C1_05870W_A	C1_05870W_A	315261
Ca22chr1_C_albicans_SC5314	1539350	1540124	775	*	Distal Intergenic	1	1219787	1220767	981	1	C1_05870W_A	C1_05870W_A	319563
Ca22chr1_C_albicans_SC5314	1541309	1541571	263	*	Distal Intergenic	1	1219787	1220767	981	1	C1_05870W_A	C1_05870W_A	321522
Ca22chr1_C_albicans_SC5314	1548997	1549873	877	*	Distal Intergenic	1	1219787	1220767	981	1	C1_05870W_A	C1_05870W_A	329210
Ca22chr1_C_albicans_SC5314	1552517	1553232	716	*	Distal Intergenic	1	1219787	1220767	981	1	C1_05870W_A	C1_05870W_A	332730
Ca22chr1_C_albicans_SC5314	1557373	1562792	5420	*	Distal Intergenic	1	1219787	1220767	981	1	C1_05870W_A	C1_05870W_A	337586
Ca22chr1_C_albicans_SC5314	1566469	1578756	12288	*	Distal Intergenic	1	1219787	1220767	981	1	C1_05870W_A	C1_05870W_A	346682
Ca22chr1_C_albicans_SC5314	1584185	1585156	972	*	Distal Intergenic	1	1219787	1220767	981	1	C1_05870W_A	C1_05870W_A	364398
Ca22chr1_C_albicans_SC5314	1589290	1590529	1240	*	Distal Intergenic	1	1219787	1220767	981	1	C1_05870W_A	C1_05870W_A	369503
Ca22chr1_C_albicans_SC5314	1592358	1597017	4660	*	Distal Intergenic	1	1219787	1220767	981	1	C1_05870W_A	C1_05870W_A	372571
Ca22chr1_C_albicans_SC5314	1599601	1599799	199	*	Distal Intergenic	1	1219787	1220767	981	1	C1_05870W_A	C1_05870W_A	379814
Ca22chr1_C_albicans_SC5314	1615441	1616234	794	*	Distal Intergenic	1	1219787	1220767	981	1	C1_05870W_A	C1_05870W_A	395654
Ca22chr1_C_albicans_SC5314	1629037	1630759	1723	*	Distal Intergenic	1	1219787	1220767	981	1	C1_05870W_A	C1_05870W_A	409250
Ca22chr1_C_albicans_SC5314	1641671	1642340	670	*	Distal Intergenic	1	1219787	1220767	981	1	C1_05870W_A	C1_05870W_A	421884
Ca22chr1_C_albicans_SC5314	1654422	1657224	2803	*	Distal Intergenic	1	1219787	1220767	981	1	C1_05870W_A	C1_05870W_A	434635
Ca22chr1_C_albicans_SC5314	1664436	1665428	993	*	Distal Intergenic	1	1219787	1220767	981	1	C1_05870W_A	C1_05870W_A	444649
Ca22chr1_C_albicans_SC5314	1669004	1670126	1123	*	Distal Intergenic	1	1219787	1220767	981	1	C1_05870W_A	C1_05870W_A	449217
Ca22chr1_C_albicans_SC5314	1675017	1677438	2422	*	Distal Intergenic	1	1219787	1220767	981	1	C1_05870W_A	C1_05870W_A	455230
Ca22chr1_C_albicans_SC5314	1680623	1681068	446	*	Distal Intergenic	1	1219787	1220767	981	1	C1_05870W_A	C1_05870W_A	460836
Ca22chr1_C_albicans_SC5314	1694003	1694654	652	*	Distal Intergenic	1	1219787	1220767	981	1	C1_05870W_A	C1_05870W_A	474216
Ca22chr1_C_albicans_SC5314	1713954	1714956	1003	*	Distal Intergenic	1	1219787	1220767	981	1	C1_05870W_A	C1_05870W_A	494167
Ca22chr1_C_albicans_SC5314	1717567	1718929	1363	*	Distal Intergenic	1	1219787	1220767	981	1	C1_05870W_A	C1_05870W_A	497780
Ca22chr1_C_albicans_SC5314	1721374	1723408	2035	*	Distal Intergenic	1	1219787	1220767	981	1	C1_05870W_A	C1_05870W_A	501587
Ca22chr1_C_albicans_SC5314	1728153	1728893	741	*	Distal Intergenic	1	1219787	1220767	981	1	C1_05870W_A	C1_05870W_A	508366
Ca22chr1_C_albicans_SC5314	1731127	1732451	1325	*	Distal Intergenic	1	1219787	1220767	981	1	C1_05870W_A	C1_05870W_A	511340
Ca22chr1_C_albicans_SC5314	1738249	1741555	3307	*	Distal Intergenic	1	1219787	1220767	981	1	C1_05870W_A	C1_05870W_A	518462
Ca22chr1_C_albicans_SC5314	1743378	1746193	2816	*	Distal Intergenic	1	1219787	1220767	981	1	C1_05870W_A	C1_05870W_A	523591
Ca22chr1_C_albicans_SC5314	1756153	1758121	1969	*	Distal Intergenic	1	1219787	1220767	981	1	C1_05870W_A	C1_05870W_A	536366
Ca22chr1_C_albicans_SC5314	1762010	1762828	819	*	Distal Intergenic	1	1219787	1220767	981	1	C1_05870W_A	C1_05870W_A	542223
Ca22chr1_C_albicans_SC5314	1771901	1772237	337	*	Distal Intergenic	1	1219787	1220767	981	1	C1_05870W_A	C1_05870W_A	552114
Ca22chr1_C_albicans_SC5314	1780557	1780970	414	*	Distal Intergenic	1	1219787	1220767	981	1	C1_05870W_A	C1_05870W_A	560770
Ca22chr1_C_albicans_SC5314	1789877	1790809	933	*	Distal Intergenic	1	1219787	1220767	981	1	C1_05870W_A	C1_05870W_A	570090
Ca22chr1_C_albicans_SC5314	1794763	1796428	1666	*	Distal Intergenic	1	1219787	1220767	981	1	C1_05870W_A	C1_05870W_A	574976
Ca22chr1_C_albicans_SC5314	1803488	1803838	351	*	Distal Intergenic	1	1219787	1220767	981	1	C1_05870W_A	C1_05870W_A	583701
Ca22chr1_C_albicans_SC5314	1814335	1816405	2071	*	Distal Intergenic	1	1219787	1220767	981	1	C1_05870W_A	C1_05870W_A	594548
Ca22chr1_C_albicans_SC5314	1831092	1831834	743	*	Distal Intergenic	1	1219787	1220767	981	1	C1_05870W_A	C1_05870W_A	611305
Ca22chr1_C_albicans_SC5314	1832736	1834495	1760	*	Distal Intergenic	1	1219787	1220767	981	1	C1_05870W_A	C1_05870W_A	612949
Ca22chr1_C_albicans_SC5314	1836653	1838977	2325	*	Distal Intergenic	1	1219787	1220767	981	1	C1_05870W_A	C1_05870W_A	616866
Ca22chr1_C_albicans_SC5314	1850131	1850572	442	*	Distal Intergenic	1	1219787	1220767	981	1	C1_05870W_A	C1_05870W_A	630344
Ca22chr1_C_albicans_SC5314	1854146	1854529	384	*	Distal Intergenic	1	1219787	1220767	981	1	C1_05870W_A	C1_05870W_A	634359
Ca22chr1_C_albicans_SC5314	1857816	1858515	700	*	Distal Intergenic	1	1219787	1220767	981	1	C1_05870W_A	C1_05870W_A	638029
Ca22chr1_C_albicans_SC5314	1860477	1860974	498	*	Distal Intergenic	1	1219787	1220767	981	1	C1_05870W_A	C1_05870W_A	640690
Ca22chr1_C_albicans_SC5314	1863425	1863910	486	*	Distal Intergenic	1	1219787	1220767	981	1	C1_05870W_A	C1_05870W_A	643638
Ca22chr1_C_albicans_SC5314	1874631	1875020	390	*	Distal Intergenic	1	1219787	1220767	981	1	C1_05870W_A	C1_05870W_A	654844
Ca22chr1_C_albicans_SC5314	1876261	1877801	1541	*	Distal Intergenic	1	1219787	1220767	981	1	C1_05870W_A	C1_05870W_A	656474
Ca22chr1_C_albicans_SC5314	1894736	1895430	695	*	Distal Intergenic	1	1219787	1220767	981	1	C1_05870W_A	C1_05870W_A	674949
Ca22chr1_C_albicans_SC5314	1900068	1901159	1092	*	Distal Intergenic	1	1219787	1220767	981	1	C1_05870W_A	C1_05870W_A	680281
Ca22chr1_C_albicans_SC5314	1902345	1902764	420	*	Distal Intergenic	1	1219787	1220767	981	1	C1_05870W_A	C1_05870W_A	682558
Ca22chr1_C_albicans_SC5314	1913676	1914349	674	*	Distal Intergenic	1	1219787	1220767	981	1	C1_05870W_A	C1_05870W_A	693889
Ca22chr1_C_albicans_SC5314	1916089	1916525	437	*	Distal Intergenic	1	1219787	1220767	981	1	C1_05870W_A	C1_05870W_A	696302
Ca22chr1_C_albicans_SC5314	1917938	1918968	1031	*	Distal Intergenic	1	1219787	1220767	981	1	C1_05870W_A	C1_05870W_A	698151
Ca22chr1_C_albicans_SC5314	1930823	1931406	584	*	Distal Intergenic	1	1219787	1220767	981	1	C1_05870W_A	C1_05870W_A	711036
Ca22chr1_C_albicans_SC5314	1940498	1940763	266	*	Distal Intergenic	1	1219787	1220767	981	1	C1_05870W_A	C1_05870W_A	720711
Ca22chr1_C_albicans_SC5314	1942560	1946290	3731	*	Distal Intergenic	1	1219787	1220767	981	1	C1_05870W_A	C1_05870W_A	722773
Ca22chr1_C_albicans_SC5314	1947305	1947748	444	*	Distal Intergenic	1	1219787	1220767	981	1	C1_05870W_A	C1_05870W_A	727518
Ca22chr1_C_albicans_SC5314	1950692	1951838	1147	*	Distal Intergenic	1	1219787	1220767	981	1	C1_05870W_A	C1_05870W_A	730905
Ca22chr1_C_albicans_SC5314	1953208	1954318	1111	*	Distal Intergenic	1	1219787	1220767	981	1	C1_05870W_A	C1_05870W_A	733421
Ca22chr1_C_albicans_SC5314	1955651	1956523	873	*	Distal Intergenic	1	1219787	1220767	981	1	C1_05870W_A	C1_05870W_A	735864
Ca22chr1_C_albicans_SC5314	1964981	1965511	531	*	Distal Intergenic	1	1219787	1220767	981	1	C1_05870W_A	C1_05870W_A	745194
Ca22chr1_C_albicans_SC5314	1972488	1973420	933	*	Distal Intergenic	1	1219787	1220767	981	1	C1_05870W_A	C1_05870W_A	752701
Ca22chr1_C_albicans_SC5314	1976131	1977117	987	*	Distal Intergenic	1	1219787	1220767	981	1	C1_05870W_A	C1_05870W_A	756344
Ca22chr1_C_albicans_SC5314	1979876	1981188	1313	*	Distal Intergenic	1	1219787	1220767	981	1	C1_05870W_A	C1_05870W_A	760089
Ca22chr1_C_albicans_SC5314	1984755	1985199	445	*	Distal Intergenic	1	1219787	1220767	981	1	C1_05870W_A	C1_05870W_A	764968
Ca22chr1_C_albicans_SC5314	1987905	1997259	9355	*	Distal Intergenic	1	1219787	1220767	981	1	C1_05870W_A	C1_05870W_A	768118
Ca22chr1_C_albicans_SC5314	2003592	2004962	1371	*	Distal Intergenic	1	1219787	1220767	981	1	C1_05870W_A	C1_05870W_A	783805
Ca22chr1_C_albicans_SC5314	2008168	2009694	1527	*	Distal Intergenic	1	1219787	1220767	981	1	C1_05870W_A	C1_05870W_A	788381
Ca22chr1_C_albicans_SC5314	2012428	2013449	1022	*	Distal Intergenic	1	1219787	1220767	981	1	C1_05870W_A	C1_05870W_A	792641
Ca22chr1_C_albicans_SC5314	2016829	2017693	865	*	Distal Intergenic	1	1219787	1220767	981	1	C1_05870W_A	C1_05870W_A	797042
Ca22chr1_C_albicans_SC5314	2021650	2023206	1557	*	Distal Intergenic	1	1219787	1220767	981	1	C1_05870W_A	C1_05870W_A	801863
Ca22chr1_C_albicans_SC5314	2024623	2025949	1327	*	Distal Intergenic	1	1219787	1220767	981	1	C1_05870W_A	C1_05870W_A	804836
Ca22chr1_C_albicans_SC5314	2034439	2034837	399	*	Distal Intergenic	1	1219787	1220767	981	1	C1_05870W_A	C1_05870W_A	814652
Ca22chr1_C_albicans_SC5314	2052382	2053366	985	*	Distal Intergenic	1	1219787	1220767	981	1	C1_05870W_A	C1_05870W_A	832595
Ca22chr1_C_albicans_SC5314	2055512	2056287	776	*	Distal Intergenic	1	1219787	1220767	981	1	C1_05870W_A	C1_05870W_A	835725
Ca22chr1_C_albicans_SC5314	2061256	2061933	678	*	Distal Intergenic	1	1219787	1220767	981	1	C1_05870W_A	C1_05870W_A	841469
Ca22chr1_C_albicans_SC5314	2069771	2070255	485	*	Distal Intergenic	1	1219787	1220767	981	1	C1_05870W_A	C1_05870W_A	849984
Ca22chr1_C_albicans_SC5314	2081853	2083565	1713	*	Distal Intergenic	1	1219787	1220767	981	1	C1_05870W_A	C1_05870W_A	862066
Ca22chr1_C_albicans_SC5314	2098895	2101909	3015	*	Distal Intergenic	1	1219787	1220767	981	1	C1_05870W_A	C1_05870W_A	879108
Ca22chr1_C_albicans_SC5314	2103957	2106779	2823	*	Distal Intergenic	1	1219787	1220767	981	1	C1_05870W_A	C1_05870W_A	884170
Ca22chr1_C_albicans_SC5314	2116200	2117207	1008	*	Distal Intergenic	1	1219787	1220767	981	1	C1_05870W_A	C1_05870W_A	896413
Ca22chr1_C_albicans_SC5314	2185611	2186381	771	*	Distal Intergenic	1	1219787	1220767	981	1	C1_05870W_A	C1_05870W_A	965824
Ca22chr1_C_albicans_SC5314	2187745	2188163	419	*	Distal Intergenic	1	1219787	1220767	981	1	C1_05870W_A	C1_05870W_A	967958
Ca22chr1_C_albicans_SC5314	2189085	2189545	461	*	Distal Intergenic	1	1219787	1220767	981	1	C1_05870W_A	C1_05870W_A	969298
Ca22chr1_C_albicans_SC5314	2192890	2194878	1989	*	Distal Intergenic	1	1219787	1220767	981	1	C1_05870W_A	C1_05870W_A	973103
Ca22chr1_C_albicans_SC5314	2198575	2199316	742	*	Distal Intergenic	1	1219787	1220767	981	1	C1_05870W_A	C1_05870W_A	978788
Ca22chr1_C_albicans_SC5314	2201541	2202525	985	*	Distal Intergenic	1	1219787	1220767	981	1	C1_05870W_A	C1_05870W_A	981754
Ca22chr1_C_albicans_SC5314	2204557	2205727	1171	*	Distal Intergenic	1	1219787	1220767	981	1	C1_05870W_A	C1_05870W_A	984770
Ca22chr1_C_albicans_SC5314	2207634	2208277	644	*	Distal Intergenic	1	1219787	1220767	981	1	C1_05870W_A	C1_05870W_A	987847
Ca22chr1_C_albicans_SC5314	2218102	2218333	232	*	Distal Intergenic	1	1219787	1220767	981	1	C1_05870W_A	C1_05870W_A	998315
Ca22chr1_C_albicans_SC5314	2220430	2222515	2086	*	Distal Intergenic	1	1219787	1220767	981	1	C1_05870W_A	C1_05870W_A	1000643
Ca22chr1_C_albicans_SC5314	2226522	2226866	345	*	Distal Intergenic	1	1219787	1220767	981	1	C1_05870W_A	C1_05870W_A	1006735
Ca22chr1_C_albicans_SC5314	2233080	2233405	326	*	Distal Intergenic	1	1219787	1220767	981	1	C1_05870W_A	C1_05870W_A	1013293
Ca22chr1_C_albicans_SC5314	2237661	2239637	1977	*	Distal Intergenic	1	1219787	1220767	981	1	C1_05870W_A	C1_05870W_A	1017874
Ca22chr1_C_albicans_SC5314	2243025	2244632	1608	*	Distal Intergenic	1	1219787	1220767	981	1	C1_05870W_A	C1_05870W_A	1023238
Ca22chr1_C_albicans_SC5314	2245942	2246900	959	*	Distal Intergenic	1	1219787	1220767	981	1	C1_05870W_A	C1_05870W_A	1026155
Ca22chr1_C_albicans_SC5314	2249317	2250483	1167	*	Distal Intergenic	1	1219787	1220767	981	1	C1_05870W_A	C1_05870W_A	1029530
Ca22chr1_C_albicans_SC5314	2253641	2255612	1972	*	Distal Intergenic	1	1219787	1220767	981	1	C1_05870W_A	C1_05870W_A	1033854
Ca22chr1_C_albicans_SC5314	2257196	2258964	1769	*	Distal Intergenic	1	1219787	1220767	981	1	C1_05870W_A	C1_05870W_A	1037409
Ca22chr1_C_albicans_SC5314	2269544	2271053	1510	*	Distal Intergenic	1	1219787	1220767	981	1	C1_05870W_A	C1_05870W_A	1049757
Ca22chr1_C_albicans_SC5314	2274463	2276222	1760	*	Distal Intergenic	1	1219787	1220767	981	1	C1_05870W_A	C1_05870W_A	1054676
Ca22chr1_C_albicans_SC5314	2278183	2278615	433	*	Distal Intergenic	1	1219787	1220767	981	1	C1_05870W_A	C1_05870W_A	1058396
Ca22chr1_C_albicans_SC5314	2281275	2281614	340	*	Distal Intergenic	1	1219787	1220767	981	1	C1_05870W_A	C1_05870W_A	1061488
Ca22chr1_C_albicans_SC5314	2289227	2292635	3409	*	Distal Intergenic	1	1219787	1220767	981	1	C1_05870W_A	C1_05870W_A	1069440
Ca22chr1_C_albicans_SC5314	2294711	2297364	2654	*	Distal Intergenic	1	1219787	1220767	981	1	C1_05870W_A	C1_05870W_A	1074924
Ca22chr1_C_albicans_SC5314	2301151	2303704	2554	*	Distal Intergenic	1	1219787	1220767	981	1	C1_05870W_A	C1_05870W_A	1081364
Ca22chr1_C_albicans_SC5314	2312976	2316114	3139	*	Distal Intergenic	1	1219787	1220767	981	1	C1_05870W_A	C1_05870W_A	1093189
Ca22chr1_C_albicans_SC5314	2323446	2323705	260	*	Distal Intergenic	1	1219787	1220767	981	1	C1_05870W_A	C1_05870W_A	1103659
Ca22chr1_C_albicans_SC5314	2328530	2328773	244	*	Distal Intergenic	1	1219787	1220767	981	1	C1_05870W_A	C1_05870W_A	1108743
Ca22chr1_C_albicans_SC5314	2342830	2343045	216	*	Distal Intergenic	1	1219787	1220767	981	1	C1_05870W_A	C1_05870W_A	1123043
Ca22chr1_C_albicans_SC5314	2344159	2346405	2247	*	Distal Intergenic	1	1219787	1220767	981	1	C1_05870W_A	C1_05870W_A	1124372
Ca22chr1_C_albicans_SC5314	2347209	2349403	2195	*	Distal Intergenic	1	1219787	1220767	981	1	C1_05870W_A	C1_05870W_A	1127422
Ca22chr1_C_albicans_SC5314	2357276	2357757	482	*	Distal Intergenic	1	1219787	1220767	981	1	C1_05870W_A	C1_05870W_A	1137489
Ca22chr1_C_albicans_SC5314	2359959	2360186	228	*	Distal Intergenic	1	1219787	1220767	981	1	C1_05870W_A	C1_05870W_A	1140172
Ca22chr1_C_albicans_SC5314	2363622	2364598	977	*	Distal Intergenic	1	1219787	1220767	981	1	C1_05870W_A	C1_05870W_A	1143835
Ca22chr1_C_albicans_SC5314	2377987	2378194	208	*	Distal Intergenic	1	1219787	1220767	981	1	C1_05870W_A	C1_05870W_A	1158200
Ca22chr1_C_albicans_SC5314	2384885	2385777	893	*	Distal Intergenic	1	1219787	1220767	981	1	C1_05870W_A	C1_05870W_A	1165098
Ca22chr1_C_albicans_SC5314	2395035	2395994	960	*	Distal Intergenic	1	1219787	1220767	981	1	C1_05870W_A	C1_05870W_A	1175248
Ca22chr1_C_albicans_SC5314	2399293	2399743	451	*	Distal Intergenic	1	1219787	1220767	981	1	C1_05870W_A	C1_05870W_A	1179506
Ca22chr1_C_albicans_SC5314	2401761	2404504	2744	*	Distal Intergenic	1	1219787	1220767	981	1	C1_05870W_A	C1_05870W_A	1181974
Ca22chr1_C_albicans_SC5314	2421406	2422157	752	*	Distal Intergenic	1	1219787	1220767	981	1	C1_05870W_A	C1_05870W_A	1201619
Ca22chr1_C_albicans_SC5314	2433199	2433450	252	*	Distal Intergenic	1	1219787	1220767	981	1	C1_05870W_A	C1_05870W_A	1213412
Ca22chr1_C_albicans_SC5314	2434653	2435499	847	*	Distal Intergenic	1	1219787	1220767	981	1	C1_05870W_A	C1_05870W_A	1214866
Ca22chr1_C_albicans_SC5314	2439605	2440142	538	*	Distal Intergenic	1	1219787	1220767	981	1	C1_05870W_A	C1_05870W_A	1219818
Ca22chr1_C_albicans_SC5314	2448056	2448444	389	*	Distal Intergenic	1	1219787	1220767	981	1	C1_05870W_A	C1_05870W_A	1228269
Ca22chr1_C_albicans_SC5314	2455554	2456524	971	*	Distal Intergenic	1	1219787	1220767	981	1	C1_05870W_A	C1_05870W_A	1235767
Ca22chr1_C_albicans_SC5314	2470748	2472351	1604	*	Distal Intergenic	1	1219787	1220767	981	1	C1_05870W_A	C1_05870W_A	1250961
Ca22chr1_C_albicans_SC5314	2473896	2476556	2661	*	Distal Intergenic	1	1219787	1220767	981	1	C1_05870W_A	C1_05870W_A	1254109
Ca22chr1_C_albicans_SC5314	2485016	2486558	1543	*	Distal Intergenic	1	1219787	1220767	981	1	C1_05870W_A	C1_05870W_A	1265229
Ca22chr1_C_albicans_SC5314	2493372	2493959	588	*	Distal Intergenic	1	1219787	1220767	981	1	C1_05870W_A	C1_05870W_A	1273585
Ca22chr1_C_albicans_SC5314	2497416	2498213	798	*	Distal Intergenic	1	1219787	1220767	981	1	C1_05870W_A	C1_05870W_A	1277629
Ca22chr1_C_albicans_SC5314	2507843	2508512	670	*	Distal Intergenic	1	1219787	1220767	981	1	C1_05870W_A	C1_05870W_A	1288056
Ca22chr1_C_albicans_SC5314	2512093	2512788	696	*	Distal Intergenic	1	1219787	1220767	981	1	C1_05870W_A	C1_05870W_A	1292306
Ca22chr1_C_albicans_SC5314	2514359	2515373	1015	*	Distal Intergenic	1	1219787	1220767	981	1	C1_05870W_A	C1_05870W_A	1294572
Ca22chr1_C_albicans_SC5314	2518652	2521149	2498	*	Distal Intergenic	1	1219787	1220767	981	1	C1_05870W_A	C1_05870W_A	1298865
Ca22chr1_C_albicans_SC5314	2522207	2522532	326	*	Distal Intergenic	1	1219787	1220767	981	1	C1_05870W_A	C1_05870W_A	1302420
Ca22chr1_C_albicans_SC5314	2524077	2524520	444	*	Distal Intergenic	1	1219787	1220767	981	1	C1_05870W_A	C1_05870W_A	1304290
Ca22chr1_C_albicans_SC5314	2554595	2555868	1274	*	Distal Intergenic	1	1219787	1220767	981	1	C1_05870W_A	C1_05870W_A	1334808
Ca22chr1_C_albicans_SC5314	2557129	2558416	1288	*	Distal Intergenic	1	1219787	1220767	981	1	C1_05870W_A	C1_05870W_A	1337342
Ca22chr1_C_albicans_SC5314	2559602	2560635	1034	*	Distal Intergenic	1	1219787	1220767	981	1	C1_05870W_A	C1_05870W_A	1339815
Ca22chr1_C_albicans_SC5314	2563648	2563864	217	*	Distal Intergenic	1	1219787	1220767	981	1	C1_05870W_A	C1_05870W_A	1343861
Ca22chr1_C_albicans_SC5314	2566169	2567642	1474	*	Distal Intergenic	1	1219787	1220767	981	1	C1_05870W_A	C1_05870W_A	1346382
Ca22chr1_C_albicans_SC5314	2571374	2572341	968	*	Distal Intergenic	1	1219787	1220767	981	1	C1_05870W_A	C1_05870W_A	1351587
Ca22chr1_C_albicans_SC5314	2581487	2588080	6594	*	Distal Intergenic	1	1219787	1220767	981	1	C1_05870W_A	C1_05870W_A	1361700
Ca22chr1_C_albicans_SC5314	2589225	2592600	3376	*	Distal Intergenic	1	1219787	1220767	981	1	C1_05870W_A	C1_05870W_A	1369438
Ca22chr1_C_albicans_SC5314	2597686	2599612	1927	*	Distal Intergenic	1	1219787	1220767	981	1	C1_05870W_A	C1_05870W_A	1377899
Ca22chr1_C_albicans_SC5314	2608349	2610279	1931	*	Distal Intergenic	1	1219787	1220767	981	1	C1_05870W_A	C1_05870W_A	1388562
Ca22chr1_C_albicans_SC5314	2621415	2623992	2578	*	Distal Intergenic	1	1219787	1220767	981	1	C1_05870W_A	C1_05870W_A	1401628
Ca22chr1_C_albicans_SC5314	2629837	2631800	1964	*	Distal Intergenic	1	1219787	1220767	981	1	C1_05870W_A	C1_05870W_A	1410050
Ca22chr1_C_albicans_SC5314	2637879	2638975	1097	*	Distal Intergenic	1	1219787	1220767	981	1	C1_05870W_A	C1_05870W_A	1418092
Ca22chr1_C_albicans_SC5314	2666067	2666535	469	*	Distal Intergenic	1	1219787	1220767	981	1	C1_05870W_A	C1_05870W_A	1446280
Ca22chr1_C_albicans_SC5314	2668254	2668804	551	*	Distal Intergenic	1	1219787	1220767	981	1	C1_05870W_A	C1_05870W_A	1448467
Ca22chr1_C_albicans_SC5314	2671864	2672921	1058	*	Distal Intergenic	1	1219787	1220767	981	1	C1_05870W_A	C1_05870W_A	1452077
Ca22chr1_C_albicans_SC5314	2676569	2677076	508	*	Distal Intergenic	1	1219787	1220767	981	1	C1_05870W_A	C1_05870W_A	1456782
Ca22chr1_C_albicans_SC5314	2684887	2685456	570	*	Distal Intergenic	1	1219787	1220767	981	1	C1_05870W_A	C1_05870W_A	1465100
Ca22chr1_C_albicans_SC5314	2693513	2696209	2697	*	Distal Intergenic	1	1219787	1220767	981	1	C1_05870W_A	C1_05870W_A	1473726
Ca22chr1_C_albicans_SC5314	2699696	2700491	796	*	Distal Intergenic	1	1219787	1220767	981	1	C1_05870W_A	C1_05870W_A	1479909
Ca22chr1_C_albicans_SC5314	2703256	2703807	552	*	Distal Intergenic	1	1219787	1220767	981	1	C1_05870W_A	C1_05870W_A	1483469
Ca22chr1_C_albicans_SC5314	2708555	2710071	1517	*	Distal Intergenic	1	1219787	1220767	981	1	C1_05870W_A	C1_05870W_A	1488768
Ca22chr1_C_albicans_SC5314	2717562	2720398	2837	*	Distal Intergenic	1	1219787	1220767	981	1	C1_05870W_A	C1_05870W_A	1497775
Ca22chr1_C_albicans_SC5314	2721555	2721821	267	*	Distal Intergenic	1	1219787	1220767	981	1	C1_05870W_A	C1_05870W_A	1501768
Ca22chr1_C_albicans_SC5314	2723384	2728134	4751	*	Distal Intergenic	1	1219787	1220767	981	1	C1_05870W_A	C1_05870W_A	1503597
Ca22chr1_C_albicans_SC5314	2729404	2733262	3859	*	Distal Intergenic	1	1219787	1220767	981	1	C1_05870W_A	C1_05870W_A	1509617
Ca22chr1_C_albicans_SC5314	2735483	2736714	1232	*	Distal Intergenic	1	1219787	1220767	981	1	C1_05870W_A	C1_05870W_A	1515696
Ca22chr1_C_albicans_SC5314	2738827	2739245	419	*	Distal Intergenic	1	1219787	1220767	981	1	C1_05870W_A	C1_05870W_A	1519040
Ca22chr1_C_albicans_SC5314	2750567	2752125	1559	*	Distal Intergenic	1	1219787	1220767	981	1	C1_05870W_A	C1_05870W_A	1530780
Ca22chr1_C_albicans_SC5314	2756540	2757138	599	*	Distal Intergenic	1	1219787	1220767	981	1	C1_05870W_A	C1_05870W_A	1536753
Ca22chr1_C_albicans_SC5314	2773061	2773259	199	*	Distal Intergenic	1	1219787	1220767	981	1	C1_05870W_A	C1_05870W_A	1553274
Ca22chr1_C_albicans_SC5314	2784844	2785255	412	*	Distal Intergenic	1	1219787	1220767	981	1	C1_05870W_A	C1_05870W_A	1565057
Ca22chr1_C_albicans_SC5314	2786407	2787126	720	*	Distal Intergenic	1	1219787	1220767	981	1	C1_05870W_A	C1_05870W_A	1566620
Ca22chr1_C_albicans_SC5314	2793073	2793713	641	*	Distal Intergenic	1	1219787	1220767	981	1	C1_05870W_A	C1_05870W_A	1573286
Ca22chr1_C_albicans_SC5314	2798472	2800427	1956	*	Distal Intergenic	1	1219787	1220767	981	1	C1_05870W_A	C1_05870W_A	1578685
Ca22chr1_C_albicans_SC5314	2810221	2811337	1117	*	Distal Intergenic	1	1219787	1220767	981	1	C1_05870W_A	C1_05870W_A	1590434
Ca22chr1_C_albicans_SC5314	2819368	2821113	1746	*	Distal Intergenic	1	1219787	1220767	981	1	C1_05870W_A	C1_05870W_A	1599581
Ca22chr1_C_albicans_SC5314	2825521	2827539	2019	*	Distal Intergenic	1	1219787	1220767	981	1	C1_05870W_A	C1_05870W_A	1605734
Ca22chr1_C_albicans_SC5314	2834811	2835677	867	*	Distal Intergenic	1	1219787	1220767	981	1	C1_05870W_A	C1_05870W_A	1615024
Ca22chr1_C_albicans_SC5314	2844424	2844795	372	*	Distal Intergenic	1	1219787	1220767	981	1	C1_05870W_A	C1_05870W_A	1624637
Ca22chr1_C_albicans_SC5314	2846438	2847216	779	*	Distal Intergenic	1	1219787	1220767	981	1	C1_05870W_A	C1_05870W_A	1626651
Ca22chr1_C_albicans_SC5314	2850373	2851232	860	*	Distal Intergenic	1	1219787	1220767	981	1	C1_05870W_A	C1_05870W_A	1630586
Ca22chr1_C_albicans_SC5314	2852635	2854505	1871	*	Distal Intergenic	1	1219787	1220767	981	1	C1_05870W_A	C1_05870W_A	1632848
Ca22chr1_C_albicans_SC5314	2855335	2856687	1353	*	Distal Intergenic	1	1219787	1220767	981	1	C1_05870W_A	C1_05870W_A	1635548
Ca22chr1_C_albicans_SC5314	2861144	2861547	404	*	Distal Intergenic	1	1219787	1220767	981	1	C1_05870W_A	C1_05870W_A	1641357
Ca22chr1_C_albicans_SC5314	2866411	2867042	632	*	Distal Intergenic	1	1219787	1220767	981	1	C1_05870W_A	C1_05870W_A	1646624
Ca22chr1_C_albicans_SC5314	2868165	2873482	5318	*	Distal Intergenic	1	1219787	1220767	981	1	C1_05870W_A	C1_05870W_A	1648378
Ca22chr1_C_albicans_SC5314	2881186	2882732	1547	*	Distal Intergenic	1	1219787	1220767	981	1	C1_05870W_A	C1_05870W_A	1661399
Ca22chr1_C_albicans_SC5314	2883617	2885468	1852	*	Distal Intergenic	1	1219787	1220767	981	1	C1_05870W_A	C1_05870W_A	1663830
Ca22chr1_C_albicans_SC5314	2886302	2888356	2055	*	Distal Intergenic	1	1219787	1220767	981	1	C1_05870W_A	C1_05870W_A	1666515
Ca22chr1_C_albicans_SC5314	2889492	2890401	910	*	Distal Intergenic	1	1219787	1220767	981	1	C1_05870W_A	C1_05870W_A	1669705
Ca22chr1_C_albicans_SC5314	2897919	2898566	648	*	Distal Intergenic	1	1219787	1220767	981	1	C1_05870W_A	C1_05870W_A	1678132
Ca22chr1_C_albicans_SC5314	2908814	2910241	1428	*	Distal Intergenic	1	1219787	1220767	981	1	C1_05870W_A	C1_05870W_A	1689027
Ca22chr1_C_albicans_SC5314	2924303	2924866	564	*	Distal Intergenic	1	1219787	1220767	981	1	C1_05870W_A	C1_05870W_A	1704516
Ca22chr1_C_albicans_SC5314	2925679	2927066	1388	*	Distal Intergenic	1	1219787	1220767	981	1	C1_05870W_A	C1_05870W_A	1705892
Ca22chr1_C_albicans_SC5314	2941913	2943643	1731	*	Distal Intergenic	1	1219787	1220767	981	1	C1_05870W_A	C1_05870W_A	1722126
Ca22chr1_C_albicans_SC5314	2950001	2951867	1867	*	Distal Intergenic	1	1219787	1220767	981	1	C1_05870W_A	C1_05870W_A	1730214
Ca22chr1_C_albicans_SC5314	2953860	2954709	850	*	Distal Intergenic	1	1219787	1220767	981	1	C1_05870W_A	C1_05870W_A	1734073
Ca22chr1_C_albicans_SC5314	2956988	2960171	3184	*	Distal Intergenic	1	1219787	1220767	981	1	C1_05870W_A	C1_05870W_A	1737201
Ca22chr1_C_albicans_SC5314	2968084	2968349	266	*	Distal Intergenic	1	1219787	1220767	981	1	C1_05870W_A	C1_05870W_A	1748297
Ca22chr1_C_albicans_SC5314	2971353	2974456	3104	*	Distal Intergenic	1	1219787	1220767	981	1	C1_05870W_A	C1_05870W_A	1751566
Ca22chr1_C_albicans_SC5314	2989769	2992860	3092	*	Distal Intergenic	1	1219787	1220767	981	1	C1_05870W_A	C1_05870W_A	1769982
Ca22chr1_C_albicans_SC5314	2995501	2997396	1896	*	Distal Intergenic	1	1219787	1220767	981	1	C1_05870W_A	C1_05870W_A	1775714
Ca22chr1_C_albicans_SC5314	2998884	2999394	511	*	Distal Intergenic	1	1219787	1220767	981	1	C1_05870W_A	C1_05870W_A	1779097
Ca22chr1_C_albicans_SC5314	3001072	3002073	1002	*	Distal Intergenic	1	1219787	1220767	981	1	C1_05870W_A	C1_05870W_A	1781285
Ca22chr1_C_albicans_SC5314	3005300	3005821	522	*	Distal Intergenic	1	1219787	1220767	981	1	C1_05870W_A	C1_05870W_A	1785513
Ca22chr1_C_albicans_SC5314	3009322	3010850	1529	*	Distal Intergenic	1	1219787	1220767	981	1	C1_05870W_A	C1_05870W_A	1789535
Ca22chr1_C_albicans_SC5314	3024856	3025138	283	*	Distal Intergenic	1	1219787	1220767	981	1	C1_05870W_A	C1_05870W_A	1805069
Ca22chr1_C_albicans_SC5314	3029841	3030628	788	*	Distal Intergenic	1	1219787	1220767	981	1	C1_05870W_A	C1_05870W_A	1810054
Ca22chr1_C_albicans_SC5314	3033992	3035114	1123	*	Distal Intergenic	1	1219787	1220767	981	1	C1_05870W_A	C1_05870W_A	1814205
Ca22chr1_C_albicans_SC5314	3045402	3046128	727	*	Distal Intergenic	1	1219787	1220767	981	1	C1_05870W_A	C1_05870W_A	1825615
Ca22chr1_C_albicans_SC5314	3048661	3051006	2346	*	Distal Intergenic	1	1219787	1220767	981	1	C1_05870W_A	C1_05870W_A	1828874
Ca22chr1_C_albicans_SC5314	3052873	3054375	1503	*	Distal Intergenic	1	1219787	1220767	981	1	C1_05870W_A	C1_05870W_A	1833086
Ca22chr1_C_albicans_SC5314	3057592	3058683	1092	*	Distal Intergenic	1	1219787	1220767	981	1	C1_05870W_A	C1_05870W_A	1837805
Ca22chr1_C_albicans_SC5314	3059573	3060627	1055	*	Distal Intergenic	1	1219787	1220767	981	1	C1_05870W_A	C1_05870W_A	1839786
Ca22chr1_C_albicans_SC5314	3066639	3067140	502	*	Distal Intergenic	1	1219787	1220767	981	1	C1_05870W_A	C1_05870W_A	1846852
Ca22chr1_C_albicans_SC5314	3068910	3072966	4057	*	Distal Intergenic	1	1219787	1220767	981	1	C1_05870W_A	C1_05870W_A	1849123
Ca22chr1_C_albicans_SC5314	3075567	3075856	290	*	Distal Intergenic	1	1219787	1220767	981	1	C1_05870W_A	C1_05870W_A	1855780
Ca22chr1_C_albicans_SC5314	3104103	3104310	208	*	Distal Intergenic	1	1219787	1220767	981	1	C1_05870W_A	C1_05870W_A	1884316
Ca22chr1_C_albicans_SC5314	3106082	3106355	274	*	Distal Intergenic	1	1219787	1220767	981	1	C1_05870W_A	C1_05870W_A	1886295
Ca22chr1_C_albicans_SC5314	3108764	3116047	7284	*	Distal Intergenic	1	1219787	1220767	981	1	C1_05870W_A	C1_05870W_A	1888977
Ca22chr1_C_albicans_SC5314	3118948	3120582	1635	*	Distal Intergenic	1	1219787	1220767	981	1	C1_05870W_A	C1_05870W_A	1899161
Ca22chr1_C_albicans_SC5314	3132175	3133007	833	*	Distal Intergenic	1	1219787	1220767	981	1	C1_05870W_A	C1_05870W_A	1912388
Ca22chr1_C_albicans_SC5314	3134409	3135968	1560	*	Distal Intergenic	1	1219787	1220767	981	1	C1_05870W_A	C1_05870W_A	1914622
Ca22chr1_C_albicans_SC5314	32811	33134	324	*	Exon (C1_00190C_A/C1_00190C_A, exon 1 of 1)	1	32680	33318	639	2	C1_00190C_A	C1_00190C_A	184
Ca22chr1_C_albicans_SC5314	35888	37940	2053	*	Promoter (<=1kb)	1	37851	39485	1635	1	C1_00220W_A	C1_00220W_A	0
Ca22chr1_C_albicans_SC5314	57522	58659	1138	*	Promoter (<=1kb)	1	54837	57074	2238	2	C1_00380C_A	C1_00380C_A	-448
Ca22chr1_C_albicans_SC5314	66919	67376	458	*	Promoter (<=1kb)	1	67843	68814	972	1	C1_00420W_A	C1_00420W_A	-467
Ca22chr1_C_albicans_SC5314	81829	82247	419	*	Exon (C1_00520W_A/C1_00520W_A, exon 1 of 1)	1	81233	81901	669	1	C1_00520W_A	C1_00520W_A	596
Ca22chr1_C_albicans_SC5314	107147	107440	294	*	Exon (C1_00640C_A/C1_00640C_A, exon 1 of 1)	1	105179	106924	1746	1	C1_00630W_A	C1_00630W_A	1968
Ca22chr1_C_albicans_SC5314	126145	127024	880	*	Promoter (<=1kb)	1	126521	126612	92	1	C1_00720W_A	C1_00720W_A	0
Ca22chr1_C_albicans_SC5314	129363	129689	327	*	Promoter (<=1kb)	1	126791	128620	1830	2	C1_00730C_A	C1_00730C_A	-743
Ca22chr1_C_albicans_SC5314	131414	131643	230	*	Promoter (<=1kb)	1	129260	130681	1422	2	C1_00740C_A	C1_00740C_A	-733
Ca22chr1_C_albicans_SC5314	135967	136342	376	*	Exon (C1_00770C_A/C1_00770C_A, exon 1 of 1)	1	135654	136436	783	2	C1_00770C_A	C1_00770C_A	94
Ca22chr1_C_albicans_SC5314	141949	143791	1843	*	Promoter (1-2kb)	1	138574	140931	2358	2	C1_00780C_A	C1_00780C_A	-1018
Ca22chr1_C_albicans_SC5314	146607	150051	3445	*	Promoter (<=1kb)	1	150607	151707	1101	1	C1_00790W_A	C1_00790W_A	-556
Ca22chr1_C_albicans_SC5314	152084	153827	1744	*	Downstream (<1kb)	1	154633	155286	654	2	C1_00800C_A	C1_00800C_A	1459
Ca22chr1_C_albicans_SC5314	162700	164665	1966	*	Promoter (<=1kb)	1	160942	162672	1731	2	C1_00840C_A	C1_00840C_A	-28
Ca22chr1_C_albicans_SC5314	165470	166731	1262	*	Promoter (<=1kb)	1	167077	167823	747	1	C1_00850W_A	C1_00850W_A	-346
Ca22chr1_C_albicans_SC5314	169203	169574	372	*	Promoter (<=1kb)	1	170158	172254	2097	1	C1_00870W_A	C1_00870W_A	-584
Ca22chr1_C_albicans_SC5314	172738	174237	1500	*	Promoter (<=1kb)	1	174459	176084	1626	1	C1_00880W_A	C1_00880W_A	-222
Ca22chr1_C_albicans_SC5314	184734	186034	1301	*	Exon (C1_00920W_A/C1_00920W_A, exon 1 of 1)	1	181403	185239	3837	1	C1_00920W_A	C1_00920W_A	3331
Ca22chr1_C_albicans_SC5314	190954	191758	805	*	Exon (C1_00940W_A/C1_00940W_A, exon 2 of 2)	1	190698	191156	459	1	C1_00940W_A	C1_00940W_A	256
Ca22chr1_C_albicans_SC5314	194143	194707	565	*	Promoter (<=1kb)	1	191444	193405	1962	2	C1_00950C_A	C1_00950C_A	-738
Ca22chr1_C_albicans_SC5314	219480	221098	1619	*	Exon (C1_01100W_A/C1_01100W_A, exon 1 of 1)	1	220539	222068	1530	2	C1_01110C_A	C1_01110C_A	970
Ca22chr1_C_albicans_SC5314	222640	222997	358	*	Promoter (<=1kb)	1	220539	222068	1530	2	C1_01110C_A	C1_01110C_A	-572
Ca22chr1_C_albicans_SC5314	226762	228023	1262	*	Exon (C1_01130W_A/C1_01130W_A, exon 1 of 1)	1	227677	229779	2103	2	C1_01140C_A	C1_01140C_A	1756
Ca22chr1_C_albicans_SC5314	230138	233237	3100	*	Promoter (<=1kb)	1	227677	229779	2103	2	C1_01140C_A	C1_01140C_A	-359
Ca22chr1_C_albicans_SC5314	238817	239659	843	*	Promoter (<=1kb)	1	236084	238300	2217	2	C1_01170C_A	C1_01170C_A	-517
Ca22chr1_C_albicans_SC5314	252342	253319	978	*	Promoter (<=1kb)	1	252036	252488	453	2	C1_01260C_A	C1_01260C_A	0
Ca22chr1_C_albicans_SC5314	265288	265519	232	*	Promoter (<=1kb)	1	263479	264672	1194	2	C1_01350C_A	C1_01350C_A	-616
Ca22chr1_C_albicans_SC5314	267490	269171	1682	*	Promoter (<=1kb)	1	265483	267465	1983	2	C1_01360C_A	C1_01360C_A	-25
Ca22chr1_C_albicans_SC5314	281145	281659	515	*	Promoter (<=1kb)	1	280421	280819	399	2	C1_01440C_A	C1_01440C_A	-326
Ca22chr1_C_albicans_SC5314	288970	289340	371	*	Exon (C1_01470W_A/C1_01470W_A, exon 1 of 1)	1	288033	289328	1296	1	C1_01470W_A	C1_01470W_A	937
Ca22chr1_C_albicans_SC5314	290768	291385	618	*	Promoter (<=1kb)	1	289699	290448	750	2	C1_01480C_A	C1_01480C_A	-320
Ca22chr1_C_albicans_SC5314	294256	294640	385	*	Promoter (1-2kb)	1	296046	296504	459	1	C1_01500W_A	C1_01500W_A	-1406
Ca22chr1_C_albicans_SC5314	298622	299330	709	*	Promoter (<=1kb)	1	299614	301767	2154	1	C1_01510W_A	C1_01510W_A	-284
Ca22chr1_C_albicans_SC5314	301675	303000	1326	*	Exon (C1_01510W_A/C1_01510W_A, exon 1 of 1)	1	299614	301767	2154	1	C1_01510W_A	C1_01510W_A	2061
Ca22chr1_C_albicans_SC5314	304657	304935	279	*	Downstream (<1kb)	1	305308	306012	705	2	C1_01520C_A	C1_01520C_A	1077
Ca22chr1_C_albicans_SC5314	328346	330495	2150	*	Promoter (<=1kb)	1	331354	332037	684	1	C1_01630W_A	C1_01630W_A	-859
Ca22chr1_C_albicans_SC5314	331812	332345	534	*	Promoter (<=1kb)	1	332721	334077	1357	1	C1_01640W_A	C1_01640W_A	-376
Ca22chr1_C_albicans_SC5314	333434	334026	593	*	Promoter (<=1kb)	1	334643	336025	1383	1	C1_01650W_A	C1_01650W_A	-617
Ca22chr1_C_albicans_SC5314	335862	340546	4685	*	Promoter (<=1kb)	1	336119	336200	82	2	C1_01660C_A	C1_01660C_A	0
Ca22chr1_C_albicans_SC5314	347964	351248	3285	*	Promoter (<=1kb)	1	351098	353101	2004	1	C1_01710W_A	C1_01710W_A	0
Ca22chr1_C_albicans_SC5314	353007	353514	508	*	Exon (C1_01710W_A/C1_01710W_A, exon 1 of 1)	1	353541	353627	87	2	C1_01720C_A	C1_01720C_A	113
Ca22chr1_C_albicans_SC5314	354414	355312	899	*	Distal Intergenic	1	354206	354278	73	1	C1_01730W_A	C1_01730W_A	208
Ca22chr1_C_albicans_SC5314	359216	361093	1878	*	Promoter (<=1kb)	1	361029	362930	1902	1	C1_01750W_A	C1_01750W_A	0
Ca22chr1_C_albicans_SC5314	369995	370994	1000	*	Promoter (<=1kb)	1	367933	369807	1875	2	C1_01780C_A	C1_01780C_A	-188
Ca22chr1_C_albicans_SC5314	375125	375550	426	*	Promoter (<=1kb)	1	375835	376554	720	1	C1_01800W_A	C1_01800W_A	-285
Ca22chr1_C_albicans_SC5314	382194	382882	689	*	Promoter (<=1kb)	1	381538	382092	555	2	C1_01840C_A	C1_01840C_A	-102
Ca22chr1_C_albicans_SC5314	397946	400282	2337	*	Promoter (<=1kb)	1	400591	401977	1387	1	C1_01930W_A	C1_01930W_A	-309
Ca22chr1_C_albicans_SC5314	404267	406875	2609	*	Promoter (<=1kb)	1	405749	406027	279	1	C1_01970W_A	C1_01970W_A	0
Ca22chr1_C_albicans_SC5314	409046	409433	388	*	Promoter (1-2kb)	1	411340	412368	1029	1	C1_01990W_A	C1_01990W_A	-1907
Ca22chr1_C_albicans_SC5314	420458	421621	1164	*	Promoter (<=1kb)	1	418019	420493	2475	2	C1_02040C_A	C1_02040C_A	0
Ca22chr1_C_albicans_SC5314	426430	427150	721	*	Exon (C1_02060W_A/C1_02060W_A, exon 2 of 2)	1	425985	426615	631	1	C1_02060W_A	C1_02060W_A	445
Ca22chr1_C_albicans_SC5314	430346	431031	686	*	Exon (C1_02080W_A/C1_02080W_A, exon 1 of 1)	1	430507	431994	1488	2	C1_02090C_A	C1_02090C_A	963
Ca22chr1_C_albicans_SC5314	436567	440770	4204	*	Promoter (<=1kb)	1	434412	436049	1638	2	C1_02110C_A	C1_02110C_A	-518
Ca22chr1_C_albicans_SC5314	441614	442878	1265	*	Exon (C1_02120C_A/C1_02120C_A, exon 1 of 1)	1	442448	444235	1788	2	C1_02120C_A	C1_02120C_A	1357
Ca22chr1_C_albicans_SC5314	443992	448865	4874	*	Promoter (<=1kb)	1	442448	444235	1788	2	C1_02120C_A	C1_02120C_A	0
Ca22chr1_C_albicans_SC5314	451554	452074	521	*	Promoter (<=1kb)	1	451280	451624	345	2	C1_02140C_A	C1_02140C_A	0
Ca22chr1_C_albicans_SC5314	455542	456077	536	*	Promoter (<=1kb)	1	454861	455823	963	2	C1_02170C_A	C1_02170C_A	0
Ca22chr1_C_albicans_SC5314	458952	461050	2099	*	Promoter (<=1kb)	1	459294	460130	837	2	C1_02200C_A	C1_02200C_A	0
Ca22chr1_C_albicans_SC5314	462994	464571	1578	*	Promoter (<=1kb)	1	462849	463859	1011	2	C1_02220C_A	C1_02220C_A	0
Ca22chr1_C_albicans_SC5314	467215	467657	443	*	Promoter (1-2kb)	1	469116	471743	2628	1	C1_02240W_A	C1_02240W_A	-1459
Ca22chr1_C_albicans_SC5314	470738	474772	4035	*	Promoter (<=1kb)	1	474919	475644	726	1	C1_02250W_A	C1_02250W_A	-147
Ca22chr1_C_albicans_SC5314	492660	493373	714	*	Promoter (<=1kb)	1	490252	492177	1926	2	C1_02360C_A	C1_02360C_A	-483
Ca22chr1_C_albicans_SC5314	496919	498369	1451	*	Exon (C1_02380C_A/C1_02380C_A, exon 1 of 1)	1	498351	498953	603	2	C1_02380C_A	C1_02380C_A	584
Ca22chr1_C_albicans_SC5314	501234	501864	631	*	Exon (C1_02390W_A/C1_02390W_A, exon 1 of 1)	1	502050	503384	1335	2	C1_02400C_A	C1_02400C_A	1520
Ca22chr1_C_albicans_SC5314	505980	508185	2206	*	Promoter (<=1kb)	1	504151	505224	1074	2	C1_02410C_A	C1_02410C_A	-756
Ca22chr1_C_albicans_SC5314	511919	512965	1047	*	Promoter (<=1kb)	1	505969	511662	5694	2	C1_02420C_A	C1_02420C_A	-257
Ca22chr1_C_albicans_SC5314	514127	514582	456	*	Promoter (2-3kb)	1	505969	511662	5694	2	C1_02420C_A	C1_02420C_A	-2465
Ca22chr1_C_albicans_SC5314	525005	525245	241	*	Exon (C1_02490C_A/C1_02490C_A, exon 1 of 1)	1	523976	524734	759	1	C1_02480W_A	C1_02480W_A	1029
Ca22chr1_C_albicans_SC5314	534180	538875	4696	*	Promoter (<=1kb)	1	536532	536604	73	2	C1_02540C_A	C1_02540C_A	0
Ca22chr1_C_albicans_SC5314	539856	544156	4301	*	Promoter (<=1kb)	1	540001	541512	1512	1	C1_02580W_A	C1_02580W_A	0
Ca22chr1_C_albicans_SC5314	548457	549293	837	*	Exon (C1_02610W_A/C1_02610W_A, exon 1 of 1)	1	549494	550573	1080	2	C1_02620C_A	C1_02620C_A	1280
Ca22chr1_C_albicans_SC5314	558936	559215	280	*	Promoter (<=1kb)	1	555675	558101	2427	2	C1_02670C_A	C1_02670C_A	-835
Ca22chr1_C_albicans_SC5314	563667	565324	1658	*	Promoter (<=1kb)	1	564255	564428	174	2	C1_02700C_A	C1_02700C_A	0
Ca22chr1_C_albicans_SC5314	568584	570882	2299	*	Exon (C1_02720W_A/C1_02720W_A, exon 1 of 1)	1	567442	568635	1194	1	C1_02720W_A	C1_02720W_A	1142
Ca22chr1_C_albicans_SC5314	572563	573639	1077	*	Promoter (<=1kb)	1	574220	575107	888	1	C1_02730W_A	C1_02730W_A	-581
Ca22chr1_C_albicans_SC5314	584294	585661	1368	*	Promoter (<=1kb)	1	584332	584934	603	1	C1_02800W_A	C1_02800W_A	0
Ca22chr1_C_albicans_SC5314	592918	593170	253	*	Promoter (<=1kb)	1	593697	595466	1770	1	C1_02830W_A	C1_02830W_A	-527
Ca22chr1_C_albicans_SC5314	595335	597514	2180	*	Promoter (<=1kb)	1	598018	599733	1716	1	C1_02840W_A	C1_02840W_A	-504
Ca22chr1_C_albicans_SC5314	599698	600131	434	*	Promoter (<=1kb)	1	600683	602722	2040	1	C1_02850W_A	C1_02850W_A	-552
Ca22chr1_C_albicans_SC5314	617949	618170	222	*	Promoter (<=1kb)	1	618379	619644	1266	1	C1_02970W_A	C1_02970W_A	-209
Ca22chr1_C_albicans_SC5314	621613	621827	215	*	Downstream (<1kb)	1	620103	621131	1029	1	C1_02980W_A	C1_02980W_A	1510
Ca22chr1_C_albicans_SC5314	623913	626261	2349	*	Promoter (<=1kb)	1	622222	623538	1317	2	C1_02990C_A	C1_02990C_A	-375
Ca22chr1_C_albicans_SC5314	651300	651589	290	*	Promoter (<=1kb)	1	651902	653134	1233	1	C1_03120W_A	C1_03120W_A	-313
Ca22chr1_C_albicans_SC5314	661266	662845	1580	*	Exon (C1_03180W_A/C1_03180W_A, exon 1 of 1)	1	660929	661792	864	1	C1_03180W_A	C1_03180W_A	337
Ca22chr1_C_albicans_SC5314	665182	668218	3037	*	Promoter (<=1kb)	1	662177	664336	2160	2	C1_03190C_A	C1_03190C_A	-846
Ca22chr1_C_albicans_SC5314	708322	709069	748	*	Promoter (<=1kb)	1	709461	712127	2667	1	C1_03380W_A	C1_03380W_A	-392
Ca22chr1_C_albicans_SC5314	712099	718518	6420	*	Promoter (<=1kb)	1	712967	714244	1278	1	C1_03390W_A	C1_03390W_A	0
Ca22chr1_C_albicans_SC5314	719594	721441	1848	*	Promoter (<=1kb)	1	719613	720668	1056	1	C1_03430W_A	C1_03430W_A	0
Ca22chr1_C_albicans_SC5314	722930	724125	1196	*	Promoter (<=1kb)	1	721115	722551	1437	2	C1_03440C_A	C1_03440C_A	-379
Ca22chr1_C_albicans_SC5314	735868	736463	596	*	Promoter (<=1kb)	1	732768	735644	2877	2	C1_03480C_A	C1_03480C_A	-224
Ca22chr1_C_albicans_SC5314	739609	740286	678	*	Promoter (<=1kb)	1	739135	739680	546	2	C1_03510C_A	C1_03510C_A	0
Ca22chr1_C_albicans_SC5314	759848	761431	1584	*	Promoter (<=1kb)	1	761416	764853	3438	1	C1_03680W_A	C1_03680W_A	0
Ca22chr1_C_albicans_SC5314	764551	764897	347	*	Promoter (<=1kb)	1	765465	766517	1053	1	C1_03690W_A	C1_03690W_A	-568
Ca22chr1_C_albicans_SC5314	771637	772917	1281	*	Promoter (<=1kb)	1	767067	770930	3864	2	C1_03710C_A	C1_03710C_A	-707
Ca22chr1_C_albicans_SC5314	775652	777161	1510	*	Promoter (<=1kb)	1	773999	775771	1773	2	C1_03720C_A	C1_03720C_A	0
Ca22chr1_C_albicans_SC5314	787561	788524	964	*	Promoter (<=1kb)	1	788296	790142	1847	1	C1_03770W_A	C1_03770W_A	0
Ca22chr1_C_albicans_SC5314	789531	790409	879	*	Exon (C1_03770W_A/C1_03770W_A, exon 2 of 2)	1	788296	790142	1847	1	C1_03770W_A	C1_03770W_A	1235
Ca22chr1_C_albicans_SC5314	794006	795316	1311	*	Promoter (<=1kb)	1	790364	793585	3222	2	C1_03780C_A	C1_03780C_A	-421
Ca22chr1_C_albicans_SC5314	801673	801900	228	*	Promoter (<=1kb)	1	801727	802836	1110	1	C1_03820W_A	C1_03820W_A	0
Ca22chr1_C_albicans_SC5314	806480	807040	561	*	Exon (C1_03860C_A/C1_03860C_A, exon 1 of 1)	1	804198	804467	270	1	C1_03840W_A	C1_03840W_A	2282
Ca22chr1_C_albicans_SC5314	812374	814119	1746	*	Promoter (<=1kb)	1	806466	811433	4968	2	C1_03860C_A	C1_03860C_A	-941
Ca22chr1_C_albicans_SC5314	815149	822469	7321	*	Promoter (<=1kb)	1	813869	815560	1692	2	C1_03870C_A	C1_03870C_A	0
Ca22chr1_C_albicans_SC5314	825830	826430	601	*	Exon (C1_03910C_A/C1_03910C_A, exon 1 of 1)	1	825308	825823	516	1	C1_03900W_A	C1_03900W_A	522
Ca22chr1_C_albicans_SC5314	834602	835072	471	*	Promoter (<=1kb)	1	833227	833766	540	2	C1_03950C_A	C1_03950C_A	-836
Ca22chr1_C_albicans_SC5314	840446	841081	636	*	Exon (C1_04000C_A/C1_04000C_A, exon 1 of 1)	1	840359	841801	1443	2	C1_04000C_A	C1_04000C_A	720
Ca22chr1_C_albicans_SC5314	848164	849467	1304	*	Exon (C1_04030W_A/C1_04030W_A, exon 1 of 1)	1	848808	850970	2163	2	C1_04040C_A	C1_04040C_A	1503
Ca22chr1_C_albicans_SC5314	863129	863824	696	*	Exon (C1_04120C_A/C1_04120C_A, exon 1 of 1)	1	863013	864074	1062	2	C1_04120C_A	C1_04120C_A	250
Ca22chr1_C_albicans_SC5314	865823	866739	917	*	Promoter (<=1kb)	1	867380	868414	1035	1	C1_04140W_A	C1_04140W_A	-641
Ca22chr1_C_albicans_SC5314	887931	888696	766	*	Exon (C1_04290C_A/C1_04290C_A, exon 2 of 2)	1	886010	889117	3108	2	C1_04290C_A	C1_04290C_A	421
Ca22chr1_C_albicans_SC5314	889513	891145	1633	*	Promoter (<=1kb)	1	886010	889117	3108	2	C1_04290C_A	C1_04290C_A	-396
Ca22chr1_C_albicans_SC5314	895674	897719	2046	*	Promoter (<=1kb)	1	897942	899552	1611	1	C1_04330W_A	C1_04330W_A	-223
Ca22chr1_C_albicans_SC5314	908560	908922	363	*	Exon (C1_04390C_A/C1_04390C_A, exon 1 of 1)	1	907132	908076	945	1	C1_04380W_A	C1_04380W_A	1428
Ca22chr1_C_albicans_SC5314	913584	914697	1114	*	Promoter (<=1kb)	1	911109	914328	3220	2	C1_04400C_A	C1_04400C_A	0
Ca22chr1_C_albicans_SC5314	920198	922168	1971	*	Promoter (<=1kb)	1	920167	920688	522	2	C1_04470C_A	C1_04470C_A	0
Ca22chr1_C_albicans_SC5314	936299	937148	850	*	Promoter (<=1kb)	1	934147	935706	1560	2	C1_04530C_A	C1_04530C_A	-593
Ca22chr1_C_albicans_SC5314	943968	945723	1756	*	Promoter (<=1kb)	1	943640	944467	828	2	C1_04580C_A	C1_04580C_A	0
Ca22chr1_C_albicans_SC5314	946779	947206	428	*	Downstream (<1kb)	1	946251	946439	189	1	C1_04590W_A	C1_04590W_A	528
Ca22chr1_C_albicans_SC5314	953876	954418	543	*	Exon (C1_04620W_A/C1_04620W_A, exon 1 of 1)	1	952320	954050	1731	1	C1_04620W_A	C1_04620W_A	1556
Ca22chr1_C_albicans_SC5314	964534	964817	284	*	Promoter (<=1kb)	1	965166	970607	5442	1	C1_04660W_A	C1_04660W_A	-349
Ca22chr1_C_albicans_SC5314	972521	973627	1107	*	Promoter (<=1kb)	1	973480	974406	927	1	C1_04680W_A	C1_04680W_A	0
Ca22chr1_C_albicans_SC5314	982012	982890	879	*	Promoter (<=1kb)	1	982170	982391	222	1	C1_04720W_A	C1_04720W_A	0
Ca22chr1_C_albicans_SC5314	985827	987194	1368	*	Promoter (<=1kb)	1	986263	987447	1185	1	C1_04750W_A	C1_04750W_A	0
Ca22chr1_C_albicans_SC5314	990739	991397	659	*	Promoter (<=1kb)	1	987525	990488	2964	2	C1_04760C_A	C1_04760C_A	-251
Ca22chr1_C_albicans_SC5314	992824	995299	2476	*	Promoter (<=1kb)	1	991622	992782	1161	2	C1_04770C_A	C1_04770C_A	-42
Ca22chr1_C_albicans_SC5314	1007050	1007603	554	*	Exon (C1_04830W_A/C1_04830W_A, exon 1 of 1)	1	1007444	1007815	372	2	C1_04840C_A	C1_04840C_A	212
Ca22chr1_C_albicans_SC5314	1011014	1012276	1263	*	Promoter (<=1kb)	1	1012991	1014757	1767	1	C1_04870W_A	C1_04870W_A	-715
Ca22chr1_C_albicans_SC5314	1016679	1017672	994	*	Promoter (<=1kb)	1	1017681	1019972	2292	1	C1_04900W_A	C1_04900W_A	-9
Ca22chr1_C_albicans_SC5314	1019230	1021763	2534	*	Promoter (<=1kb)	1	1020126	1021085	960	2	C1_04910C_A	C1_04910C_A	0
Ca22chr1_C_albicans_SC5314	1027609	1028995	1387	*	Exon (C1_04950C_A/C1_04950C_A, exon 1 of 1)	1	1028271	1032458	4188	2	C1_04950C_A	C1_04950C_A	3463
Ca22chr1_C_albicans_SC5314	1032399	1034452	2054	*	Promoter (<=1kb)	1	1028271	1032458	4188	2	C1_04950C_A	C1_04950C_A	0
Ca22chr1_C_albicans_SC5314	1040068	1041866	1799	*	Exon (C1_04970W_A/C1_04970W_A, exon 1 of 1)	1	1041964	1043523	1560	2	C1_04980C_A	C1_04980C_A	1657
Ca22chr1_C_albicans_SC5314	1043233	1043926	694	*	Promoter (<=1kb)	1	1041964	1043523	1560	2	C1_04980C_A	C1_04980C_A	0
Ca22chr1_C_albicans_SC5314	1045915	1046630	716	*	Promoter (<=1kb)	1	1044362	1045495	1134	2	C1_04990C_A	C1_04990C_A	-420
Ca22chr1_C_albicans_SC5314	1047563	1048379	817	*	Promoter (<=1kb)	1	1048309	1050273	1965	1	C1_05000W_A	C1_05000W_A	0
Ca22chr1_C_albicans_SC5314	1049962	1052327	2366	*	Promoter (<=1kb)	1	1050452	1051426	975	2	C1_05010C_A	C1_05010C_A	0
Ca22chr1_C_albicans_SC5314	1062444	1063614	1171	*	Promoter (<=1kb)	1	1064009	1065736	1728	1	C1_05080W_A	C1_05080W_A	-395
Ca22chr1_C_albicans_SC5314	1071356	1076736	5381	*	Promoter (<=1kb)	1	1072175	1072615	441	1	C1_05130W_A	C1_05130W_A	0
Ca22chr1_C_albicans_SC5314	1080187	1082502	2316	*	Promoter (<=1kb)	1	1082624	1083892	1269	1	C1_05140W_A	C1_05140W_A	-122
Ca22chr1_C_albicans_SC5314	1084942	1092757	7816	*	Promoter (<=1kb)	1	1084950	1085183	234	2	C1_05150C_A	C1_05150C_A	0
Ca22chr1_C_albicans_SC5314	1094230	1094534	305	*	Promoter (<=1kb)	1	1092614	1093810	1197	2	C1_05160C_A	C1_05160C_A	-420
Ca22chr1_C_albicans_SC5314	1096612	1096857	246	*	Promoter (<=1kb)	1	1094679	1095959	1281	2	C1_05170C_A	C1_05170C_A	-653
Ca22chr1_C_albicans_SC5314	1100582	1100862	281	*	Promoter (<=1kb)	1	1099257	1100150	894	2	C1_05200C_A	C1_05200C_A	-432
Ca22chr1_C_albicans_SC5314	1112840	1115350	2511	*	Exon (C1_05290W_A/C1_05290W_A, exon 1 of 1)	1	1113320	1115428	2109	2	C1_05300C_A	C1_05300C_A	78
Ca22chr1_C_albicans_SC5314	1156332	1158909	2578	*	Promoter (<=1kb)	1	1158880	1160955	2076	1	C1_05520W_A	C1_05520W_A	0
Ca22chr1_C_albicans_SC5314	1160765	1161501	737	*	Exon (C1_05520W_A/C1_05520W_A, exon 1 of 1)	1	1161281	1162890	1610	2	C1_05530C_A	C1_05530C_A	1389
Ca22chr1_C_albicans_SC5314	1163612	1167459	3848	*	Promoter (<=1kb)	1	1163603	1164622	1020	2	C1_05540C_A	C1_05540C_A	0
Ca22chr1_C_albicans_SC5314	1168434	1169712	1279	*	Promoter (<=1kb)	1	1168844	1168916	73	1	C1_05590W_A	C1_05590W_A	0
Ca22chr1_C_albicans_SC5314	1170897	1171494	598	*	Exon (C1_05600W_A/C1_05600W_A, exon 1 of 1)	1	1169206	1173921	4716	1	C1_05600W_A	C1_05600W_A	1691
Ca22chr1_C_albicans_SC5314	1176333	1177899	1567	*	Promoter (<=1kb)	1	1175776	1177029	1254	2	C1_05620C_A	C1_05620C_A	0
Ca22chr1_C_albicans_SC5314	1183047	1184442	1396	*	Exon (C1_05650W_A/C1_05650W_A, exon 1 of 1)	1	1182507	1183265	759	1	C1_05650W_A	C1_05650W_A	540
Ca22chr1_C_albicans_SC5314	1197045	1199536	2492	*	Promoter (<=1kb)	1	1196996	1198138	1143	2	C1_05740C_A	C1_05740C_A	0
Ca22chr1_C_albicans_SC5314	1221283	1221616	334	*	Distal Intergenic	1	1219787	1220767	981	1	C1_05870W_A	C1_05870W_A	1496
Ca22chr1_C_albicans_SC5314	1224689	1226526	1838	*	Distal Intergenic	1	1219787	1220767	981	1	C1_05870W_A	C1_05870W_A	4902
Ca22chr1_C_albicans_SC5314	1229571	1230856	1286	*	Distal Intergenic	1	1219787	1220767	981	1	C1_05870W_A	C1_05870W_A	9784
Ca22chr1_C_albicans_SC5314	1233216	1234365	1150	*	Distal Intergenic	1	1219787	1220767	981	1	C1_05870W_A	C1_05870W_A	13429
Ca22chr1_C_albicans_SC5314	1242391	1244851	2461	*	Distal Intergenic	1	1219787	1220767	981	1	C1_05870W_A	C1_05870W_A	22604
Ca22chr1_C_albicans_SC5314	1246444	1250815	4372	*	Distal Intergenic	1	1219787	1220767	981	1	C1_05870W_A	C1_05870W_A	26657
Ca22chr1_C_albicans_SC5314	1269876	1271010	1135	*	Distal Intergenic	1	1219787	1220767	981	1	C1_05870W_A	C1_05870W_A	50089
Ca22chr1_C_albicans_SC5314	1275142	1275782	641	*	Distal Intergenic	1	1219787	1220767	981	1	C1_05870W_A	C1_05870W_A	55355
Ca22chr1_C_albicans_SC5314	1286075	1288068	1994	*	Distal Intergenic	1	1219787	1220767	981	1	C1_05870W_A	C1_05870W_A	66288
Ca22chr1_C_albicans_SC5314	1291004	1291391	388	*	Distal Intergenic	1	1219787	1220767	981	1	C1_05870W_A	C1_05870W_A	71217
Ca22chr1_C_albicans_SC5314	1295286	1295882	597	*	Distal Intergenic	1	1219787	1220767	981	1	C1_05870W_A	C1_05870W_A	75499
Ca22chr1_C_albicans_SC5314	1303241	1303559	319	*	Distal Intergenic	1	1219787	1220767	981	1	C1_05870W_A	C1_05870W_A	83454
Ca22chr1_C_albicans_SC5314	1308327	1309145	819	*	Distal Intergenic	1	1219787	1220767	981	1	C1_05870W_A	C1_05870W_A	88540
Ca22chr1_C_albicans_SC5314	1321407	1334753	13347	*	Distal Intergenic	1	1219787	1220767	981	1	C1_05870W_A	C1_05870W_A	101620
Ca22chr1_C_albicans_SC5314	1339490	1340151	662	*	Distal Intergenic	1	1219787	1220767	981	1	C1_05870W_A	C1_05870W_A	119703
Ca22chr1_C_albicans_SC5314	1341652	1343720	2069	*	Distal Intergenic	1	1219787	1220767	981	1	C1_05870W_A	C1_05870W_A	121865
Ca22chr1_C_albicans_SC5314	1348965	1349682	718	*	Distal Intergenic	1	1219787	1220767	981	1	C1_05870W_A	C1_05870W_A	129178
Ca22chr1_C_albicans_SC5314	1352700	1352971	272	*	Distal Intergenic	1	1219787	1220767	981	1	C1_05870W_A	C1_05870W_A	132913
Ca22chr1_C_albicans_SC5314	1355483	1356270	788	*	Distal Intergenic	1	1219787	1220767	981	1	C1_05870W_A	C1_05870W_A	135696
Ca22chr1_C_albicans_SC5314	1357398	1358435	1038	*	Distal Intergenic	1	1219787	1220767	981	1	C1_05870W_A	C1_05870W_A	137611
Ca22chr1_C_albicans_SC5314	1361035	1361288	254	*	Distal Intergenic	1	1219787	1220767	981	1	C1_05870W_A	C1_05870W_A	141248
Ca22chr1_C_albicans_SC5314	1378674	1378940	267	*	Distal Intergenic	1	1219787	1220767	981	1	C1_05870W_A	C1_05870W_A	158887
Ca22chr1_C_albicans_SC5314	1383214	1383730	517	*	Distal Intergenic	1	1219787	1220767	981	1	C1_05870W_A	C1_05870W_A	163427
Ca22chr1_C_albicans_SC5314	1390209	1390868	660	*	Distal Intergenic	1	1219787	1220767	981	1	C1_05870W_A	C1_05870W_A	170422
Ca22chr1_C_albicans_SC5314	1396434	1397129	696	*	Distal Intergenic	1	1219787	1220767	981	1	C1_05870W_A	C1_05870W_A	176647
Ca22chr1_C_albicans_SC5314	1407629	1408153	525	*	Distal Intergenic	1	1219787	1220767	981	1	C1_05870W_A	C1_05870W_A	187842
Ca22chr1_C_albicans_SC5314	1409890	1410297	408	*	Distal Intergenic	1	1219787	1220767	981	1	C1_05870W_A	C1_05870W_A	190103
Ca22chr1_C_albicans_SC5314	1416066	1417326	1261	*	Distal Intergenic	1	1219787	1220767	981	1	C1_05870W_A	C1_05870W_A	196279
Ca22chr1_C_albicans_SC5314	1424503	1425474	972	*	Distal Intergenic	1	1219787	1220767	981	1	C1_05870W_A	C1_05870W_A	204716
Ca22chr1_C_albicans_SC5314	1430715	1431668	954	*	Distal Intergenic	1	1219787	1220767	981	1	C1_05870W_A	C1_05870W_A	210928
Ca22chr1_C_albicans_SC5314	1434273	1435063	791	*	Distal Intergenic	1	1219787	1220767	981	1	C1_05870W_A	C1_05870W_A	214486
Ca22chr1_C_albicans_SC5314	1438582	1439587	1006	*	Distal Intergenic	1	1219787	1220767	981	1	C1_05870W_A	C1_05870W_A	218795
Ca22chr1_C_albicans_SC5314	1452202	1452637	436	*	Distal Intergenic	1	1219787	1220767	981	1	C1_05870W_A	C1_05870W_A	232415
Ca22chr1_C_albicans_SC5314	1457730	1458461	732	*	Distal Intergenic	1	1219787	1220767	981	1	C1_05870W_A	C1_05870W_A	237943
Ca22chr1_C_albicans_SC5314	1461246	1462260	1015	*	Distal Intergenic	1	1219787	1220767	981	1	C1_05870W_A	C1_05870W_A	241459
Ca22chr1_C_albicans_SC5314	1463927	1465674	1748	*	Distal Intergenic	1	1219787	1220767	981	1	C1_05870W_A	C1_05870W_A	244140
Ca22chr1_C_albicans_SC5314	1466873	1468222	1350	*	Distal Intergenic	1	1219787	1220767	981	1	C1_05870W_A	C1_05870W_A	247086
Ca22chr1_C_albicans_SC5314	1479274	1479996	723	*	Distal Intergenic	1	1219787	1220767	981	1	C1_05870W_A	C1_05870W_A	259487
Ca22chr1_C_albicans_SC5314	1482965	1483865	901	*	Distal Intergenic	1	1219787	1220767	981	1	C1_05870W_A	C1_05870W_A	263178
Ca22chr1_C_albicans_SC5314	1499704	1500865	1162	*	Distal Intergenic	1	1219787	1220767	981	1	C1_05870W_A	C1_05870W_A	279917
Ca22chr1_C_albicans_SC5314	1504158	1504883	726	*	Distal Intergenic	1	1219787	1220767	981	1	C1_05870W_A	C1_05870W_A	284371
Ca22chr1_C_albicans_SC5314	1514131	1514681	551	*	Distal Intergenic	1	1219787	1220767	981	1	C1_05870W_A	C1_05870W_A	294344
Ca22chr1_C_albicans_SC5314	1522250	1525528	3279	*	Distal Intergenic	1	1219787	1220767	981	1	C1_05870W_A	C1_05870W_A	302463
Ca22chr1_C_albicans_SC5314	1535048	1536870	1823	*	Distal Intergenic	1	1219787	1220767	981	1	C1_05870W_A	C1_05870W_A	315261
Ca22chr1_C_albicans_SC5314	1539350	1540124	775	*	Distal Intergenic	1	1219787	1220767	981	1	C1_05870W_A	C1_05870W_A	319563
Ca22chr1_C_albicans_SC5314	1541309	1541571	263	*	Distal Intergenic	1	1219787	1220767	981	1	C1_05870W_A	C1_05870W_A	321522
Ca22chr1_C_albicans_SC5314	1548997	1549873	877	*	Distal Intergenic	1	1219787	1220767	981	1	C1_05870W_A	C1_05870W_A	329210
Ca22chr1_C_albicans_SC5314	1552517	1553232	716	*	Distal Intergenic	1	1219787	1220767	981	1	C1_05870W_A	C1_05870W_A	332730
Ca22chr1_C_albicans_SC5314	1557373	1562792	5420	*	Distal Intergenic	1	1219787	1220767	981	1	C1_05870W_A	C1_05870W_A	337586
Ca22chr1_C_albicans_SC5314	1566469	1578756	12288	*	Distal Intergenic	1	1219787	1220767	981	1	C1_05870W_A	C1_05870W_A	346682
Ca22chr1_C_albicans_SC5314	1584185	1585156	972	*	Distal Intergenic	1	1219787	1220767	981	1	C1_05870W_A	C1_05870W_A	364398
Ca22chr1_C_albicans_SC5314	1589290	1590529	1240	*	Distal Intergenic	1	1219787	1220767	981	1	C1_05870W_A	C1_05870W_A	369503
Ca22chr1_C_albicans_SC5314	1592358	1597017	4660	*	Distal Intergenic	1	1219787	1220767	981	1	C1_05870W_A	C1_05870W_A	372571
Ca22chr1_C_albicans_SC5314	1599601	1599799	199	*	Distal Intergenic	1	1219787	1220767	981	1	C1_05870W_A	C1_05870W_A	379814
Ca22chr1_C_albicans_SC5314	1615441	1616234	794	*	Distal Intergenic	1	1219787	1220767	981	1	C1_05870W_A	C1_05870W_A	395654
Ca22chr1_C_albicans_SC5314	1629037	1630759	1723	*	Distal Intergenic	1	1219787	1220767	981	1	C1_05870W_A	C1_05870W_A	409250
Ca22chr1_C_albicans_SC5314	1641671	1642340	670	*	Distal Intergenic	1	1219787	1220767	981	1	C1_05870W_A	C1_05870W_A	421884
Ca22chr1_C_albicans_SC5314	1654422	1657224	2803	*	Distal Intergenic	1	1219787	1220767	981	1	C1_05870W_A	C1_05870W_A	434635
Ca22chr1_C_albicans_SC5314	1664436	1665428	993	*	Distal Intergenic	1	1219787	1220767	981	1	C1_05870W_A	C1_05870W_A	444649
Ca22chr1_C_albicans_SC5314	1669004	1670126	1123	*	Distal Intergenic	1	1219787	1220767	981	1	C1_05870W_A	C1_05870W_A	449217
Ca22chr1_C_albicans_SC5314	1675017	1677438	2422	*	Distal Intergenic	1	1219787	1220767	981	1	C1_05870W_A	C1_05870W_A	455230
Ca22chr1_C_albicans_SC5314	1680623	1681068	446	*	Distal Intergenic	1	1219787	1220767	981	1	C1_05870W_A	C1_05870W_A	460836
Ca22chr1_C_albicans_SC5314	1694003	1694654	652	*	Distal Intergenic	1	1219787	1220767	981	1	C1_05870W_A	C1_05870W_A	474216
Ca22chr1_C_albicans_SC5314	1713954	1714956	1003	*	Distal Intergenic	1	1219787	1220767	981	1	C1_05870W_A	C1_05870W_A	494167
Ca22chr1_C_albicans_SC5314	1717567	1718929	1363	*	Distal Intergenic	1	1219787	1220767	981	1	C1_05870W_A	C1_05870W_A	497780
Ca22chr1_C_albicans_SC5314	1721374	1723408	2035	*	Distal Intergenic	1	1219787	1220767	981	1	C1_05870W_A	C1_05870W_A	501587
Ca22chr1_C_albicans_SC5314	1728153	1728893	741	*	Distal Intergenic	1	1219787	1220767	981	1	C1_05870W_A	C1_05870W_A	508366
Ca22chr1_C_albicans_SC5314	1731127	1732451	1325	*	Distal Intergenic	1	1219787	1220767	981	1	C1_05870W_A	C1_05870W_A	511340
Ca22chr1_C_albicans_SC5314	1738249	1741555	3307	*	Distal Intergenic	1	1219787	1220767	981	1	C1_05870W_A	C1_05870W_A	518462
Ca22chr1_C_albicans_SC5314	1743378	1746193	2816	*	Distal Intergenic	1	1219787	1220767	981	1	C1_05870W_A	C1_05870W_A	523591
Ca22chr1_C_albicans_SC5314	1756153	1758121	1969	*	Distal Intergenic	1	1219787	1220767	981	1	C1_05870W_A	C1_05870W_A	536366
Ca22chr1_C_albicans_SC5314	1762010	1762828	819	*	Distal Intergenic	1	1219787	1220767	981	1	C1_05870W_A	C1_05870W_A	542223
Ca22chr1_C_albicans_SC5314	1771901	1772237	337	*	Distal Intergenic	1	1219787	1220767	981	1	C1_05870W_A	C1_05870W_A	552114
Ca22chr1_C_albicans_SC5314	1780557	1780970	414	*	Distal Intergenic	1	1219787	1220767	981	1	C1_05870W_A	C1_05870W_A	560770
Ca22chr1_C_albicans_SC5314	1789877	1790809	933	*	Distal Intergenic	1	1219787	1220767	981	1	C1_05870W_A	C1_05870W_A	570090
Ca22chr1_C_albicans_SC5314	1794763	1796428	1666	*	Distal Intergenic	1	1219787	1220767	981	1	C1_05870W_A	C1_05870W_A	574976
Ca22chr1_C_albicans_SC5314	1803488	1803838	351	*	Distal Intergenic	1	1219787	1220767	981	1	C1_05870W_A	C1_05870W_A	583701
Ca22chr1_C_albicans_SC5314	1814335	1816405	2071	*	Distal Intergenic	1	1219787	1220767	981	1	C1_05870W_A	C1_05870W_A	594548
Ca22chr1_C_albicans_SC5314	1831092	1831834	743	*	Distal Intergenic	1	1219787	1220767	981	1	C1_05870W_A	C1_05870W_A	611305
Ca22chr1_C_albicans_SC5314	1832736	1834495	1760	*	Distal Intergenic	1	1219787	1220767	981	1	C1_05870W_A	C1_05870W_A	612949
Ca22chr1_C_albicans_SC5314	1836653	1838977	2325	*	Distal Intergenic	1	1219787	1220767	981	1	C1_05870W_A	C1_05870W_A	616866
Ca22chr1_C_albicans_SC5314	1850131	1850572	442	*	Distal Intergenic	1	1219787	1220767	981	1	C1_05870W_A	C1_05870W_A	630344
Ca22chr1_C_albicans_SC5314	1854146	1854529	384	*	Distal Intergenic	1	1219787	1220767	981	1	C1_05870W_A	C1_05870W_A	634359
Ca22chr1_C_albicans_SC5314	1857816	1858515	700	*	Distal Intergenic	1	1219787	1220767	981	1	C1_05870W_A	C1_05870W_A	638029
Ca22chr1_C_albicans_SC5314	1860477	1860974	498	*	Distal Intergenic	1	1219787	1220767	981	1	C1_05870W_A	C1_05870W_A	640690
Ca22chr1_C_albicans_SC5314	1863425	1863910	486	*	Distal Intergenic	1	1219787	1220767	981	1	C1_05870W_A	C1_05870W_A	643638
Ca22chr1_C_albicans_SC5314	1874631	1875020	390	*	Distal Intergenic	1	1219787	1220767	981	1	C1_05870W_A	C1_05870W_A	654844
Ca22chr1_C_albicans_SC5314	1876261	1877801	1541	*	Distal Intergenic	1	1219787	1220767	981	1	C1_05870W_A	C1_05870W_A	656474
Ca22chr1_C_albicans_SC5314	1894736	1895430	695	*	Distal Intergenic	1	1219787	1220767	981	1	C1_05870W_A	C1_05870W_A	674949
Ca22chr1_C_albicans_SC5314	1900068	1901159	1092	*	Distal Intergenic	1	1219787	1220767	981	1	C1_05870W_A	C1_05870W_A	680281
Ca22chr1_C_albicans_SC5314	1902345	1902764	420	*	Distal Intergenic	1	1219787	1220767	981	1	C1_05870W_A	C1_05870W_A	682558
Ca22chr1_C_albicans_SC5314	1913676	1914349	674	*	Distal Intergenic	1	1219787	1220767	981	1	C1_05870W_A	C1_05870W_A	693889
Ca22chr1_C_albicans_SC5314	1916089	1916525	437	*	Distal Intergenic	1	1219787	1220767	981	1	C1_05870W_A	C1_05870W_A	696302
Ca22chr1_C_albicans_SC5314	1917938	1918968	1031	*	Distal Intergenic	1	1219787	1220767	981	1	C1_05870W_A	C1_05870W_A	698151
Ca22chr1_C_albicans_SC5314	1930823	1931406	584	*	Distal Intergenic	1	1219787	1220767	981	1	C1_05870W_A	C1_05870W_A	711036
Ca22chr1_C_albicans_SC5314	1940498	1940763	266	*	Distal Intergenic	1	1219787	1220767	981	1	C1_05870W_A	C1_05870W_A	720711
Ca22chr1_C_albicans_SC5314	1942560	1946290	3731	*	Distal Intergenic	1	1219787	1220767	981	1	C1_05870W_A	C1_05870W_A	722773
Ca22chr1_C_albicans_SC5314	1947305	1947748	444	*	Distal Intergenic	1	1219787	1220767	981	1	C1_05870W_A	C1_05870W_A	727518
Ca22chr1_C_albicans_SC5314	1950692	1951838	1147	*	Distal Intergenic	1	1219787	1220767	981	1	C1_05870W_A	C1_05870W_A	730905
Ca22chr1_C_albicans_SC5314	1953208	1954318	1111	*	Distal Intergenic	1	1219787	1220767	981	1	C1_05870W_A	C1_05870W_A	733421
Ca22chr1_C_albicans_SC5314	1955651	1956523	873	*	Distal Intergenic	1	1219787	1220767	981	1	C1_05870W_A	C1_05870W_A	735864
Ca22chr1_C_albicans_SC5314	1964981	1965511	531	*	Distal Intergenic	1	1219787	1220767	981	1	C1_05870W_A	C1_05870W_A	745194
Ca22chr1_C_albicans_SC5314	1972488	1973420	933	*	Distal Intergenic	1	1219787	1220767	981	1	C1_05870W_A	C1_05870W_A	752701
Ca22chr1_C_albicans_SC5314	1976131	1977117	987	*	Distal Intergenic	1	1219787	1220767	981	1	C1_05870W_A	C1_05870W_A	756344
Ca22chr1_C_albicans_SC5314	1979876	1981188	1313	*	Distal Intergenic	1	1219787	1220767	981	1	C1_05870W_A	C1_05870W_A	760089
Ca22chr1_C_albicans_SC5314	1984755	1985199	445	*	Distal Intergenic	1	1219787	1220767	981	1	C1_05870W_A	C1_05870W_A	764968
Ca22chr1_C_albicans_SC5314	1987905	1997259	9355	*	Distal Intergenic	1	1219787	1220767	981	1	C1_05870W_A	C1_05870W_A	768118
Ca22chr1_C_albicans_SC5314	2003592	2004962	1371	*	Distal Intergenic	1	1219787	1220767	981	1	C1_05870W_A	C1_05870W_A	783805
Ca22chr1_C_albicans_SC5314	2008168	2009694	1527	*	Distal Intergenic	1	1219787	1220767	981	1	C1_05870W_A	C1_05870W_A	788381
Ca22chr1_C_albicans_SC5314	2012428	2013449	1022	*	Distal Intergenic	1	1219787	1220767	981	1	C1_05870W_A	C1_05870W_A	792641
Ca22chr1_C_albicans_SC5314	2016829	2017693	865	*	Distal Intergenic	1	1219787	1220767	981	1	C1_05870W_A	C1_05870W_A	797042
Ca22chr1_C_albicans_SC5314	2021650	2023206	1557	*	Distal Intergenic	1	1219787	1220767	981	1	C1_05870W_A	C1_05870W_A	801863
Ca22chr1_C_albicans_SC5314	2024623	2025949	1327	*	Distal Intergenic	1	1219787	1220767	981	1	C1_05870W_A	C1_05870W_A	804836
Ca22chr1_C_albicans_SC5314	2034439	2034837	399	*	Distal Intergenic	1	1219787	1220767	981	1	C1_05870W_A	C1_05870W_A	814652
Ca22chr1_C_albicans_SC5314	2052382	2053366	985	*	Distal Intergenic	1	1219787	1220767	981	1	C1_05870W_A	C1_05870W_A	832595
Ca22chr1_C_albicans_SC5314	2055512	2056287	776	*	Distal Intergenic	1	1219787	1220767	981	1	C1_05870W_A	C1_05870W_A	835725
Ca22chr1_C_albicans_SC5314	2061256	2061933	678	*	Distal Intergenic	1	1219787	1220767	981	1	C1_05870W_A	C1_05870W_A	841469
Ca22chr1_C_albicans_SC5314	2069771	2070255	485	*	Distal Intergenic	1	1219787	1220767	981	1	C1_05870W_A	C1_05870W_A	849984
Ca22chr1_C_albicans_SC5314	2081853	2083565	1713	*	Distal Intergenic	1	1219787	1220767	981	1	C1_05870W_A	C1_05870W_A	862066
Ca22chr1_C_albicans_SC5314	2098895	2101909	3015	*	Distal Intergenic	1	1219787	1220767	981	1	C1_05870W_A	C1_05870W_A	879108
Ca22chr1_C_albicans_SC5314	2103957	2106779	2823	*	Distal Intergenic	1	1219787	1220767	981	1	C1_05870W_A	C1_05870W_A	884170
Ca22chr1_C_albicans_SC5314	2116200	2117207	1008	*	Distal Intergenic	1	1219787	1220767	981	1	C1_05870W_A	C1_05870W_A	896413
Ca22chr1_C_albicans_SC5314	2185611	2186381	771	*	Distal Intergenic	1	1219787	1220767	981	1	C1_05870W_A	C1_05870W_A	965824
Ca22chr1_C_albicans_SC5314	2187745	2188163	419	*	Distal Intergenic	1	1219787	1220767	981	1	C1_05870W_A	C1_05870W_A	967958
Ca22chr1_C_albicans_SC5314	2189085	2189545	461	*	Distal Intergenic	1	1219787	1220767	981	1	C1_05870W_A	C1_05870W_A	969298
Ca22chr1_C_albicans_SC5314	2192890	2194878	1989	*	Distal Intergenic	1	1219787	1220767	981	1	C1_05870W_A	C1_05870W_A	973103
Ca22chr1_C_albicans_SC5314	2198575	2199316	742	*	Distal Intergenic	1	1219787	1220767	981	1	C1_05870W_A	C1_05870W_A	978788
Ca22chr1_C_albicans_SC5314	2201541	2202525	985	*	Distal Intergenic	1	1219787	1220767	981	1	C1_05870W_A	C1_05870W_A	981754
Ca22chr1_C_albicans_SC5314	2204557	2205727	1171	*	Distal Intergenic	1	1219787	1220767	981	1	C1_05870W_A	C1_05870W_A	984770
Ca22chr1_C_albicans_SC5314	2207634	2208277	644	*	Distal Intergenic	1	1219787	1220767	981	1	C1_05870W_A	C1_05870W_A	987847
Ca22chr1_C_albicans_SC5314	2218102	2218333	232	*	Distal Intergenic	1	1219787	1220767	981	1	C1_05870W_A	C1_05870W_A	998315
Ca22chr1_C_albicans_SC5314	2220430	2222515	2086	*	Distal Intergenic	1	1219787	1220767	981	1	C1_05870W_A	C1_05870W_A	1000643
Ca22chr1_C_albicans_SC5314	2226522	2226866	345	*	Distal Intergenic	1	1219787	1220767	981	1	C1_05870W_A	C1_05870W_A	1006735
Ca22chr1_C_albicans_SC5314	2233080	2233405	326	*	Distal Intergenic	1	1219787	1220767	981	1	C1_05870W_A	C1_05870W_A	1013293
Ca22chr1_C_albicans_SC5314	2237661	2239637	1977	*	Distal Intergenic	1	1219787	1220767	981	1	C1_05870W_A	C1_05870W_A	1017874
Ca22chr1_C_albicans_SC5314	2243025	2244632	1608	*	Distal Intergenic	1	1219787	1220767	981	1	C1_05870W_A	C1_05870W_A	1023238
Ca22chr1_C_albicans_SC5314	2245942	2246900	959	*	Distal Intergenic	1	1219787	1220767	981	1	C1_05870W_A	C1_05870W_A	1026155
Ca22chr1_C_albicans_SC5314	2249317	2250483	1167	*	Distal Intergenic	1	1219787	1220767	981	1	C1_05870W_A	C1_05870W_A	1029530
Ca22chr1_C_albicans_SC5314	2253641	2255612	1972	*	Distal Intergenic	1	1219787	1220767	981	1	C1_05870W_A	C1_05870W_A	1033854
Ca22chr1_C_albicans_SC5314	2257196	2258964	1769	*	Distal Intergenic	1	1219787	1220767	981	1	C1_05870W_A	C1_05870W_A	1037409
Ca22chr1_C_albicans_SC5314	2269544	2271053	1510	*	Distal Intergenic	1	1219787	1220767	981	1	C1_05870W_A	C1_05870W_A	1049757
Ca22chr1_C_albicans_SC5314	2274463	2276222	1760	*	Distal Intergenic	1	1219787	1220767	981	1	C1_05870W_A	C1_05870W_A	1054676
Ca22chr1_C_albicans_SC5314	2278183	2278615	433	*	Distal Intergenic	1	1219787	1220767	981	1	C1_05870W_A	C1_05870W_A	1058396
Ca22chr1_C_albicans_SC5314	2281275	2281614	340	*	Distal Intergenic	1	1219787	1220767	981	1	C1_05870W_A	C1_05870W_A	1061488
Ca22chr1_C_albicans_SC5314	2289227	2292635	3409	*	Distal Intergenic	1	1219787	1220767	981	1	C1_05870W_A	C1_05870W_A	1069440
Ca22chr1_C_albicans_SC5314	2294711	2297364	2654	*	Distal Intergenic	1	1219787	1220767	981	1	C1_05870W_A	C1_05870W_A	1074924
Ca22chr1_C_albicans_SC5314	2301151	2303704	2554	*	Distal Intergenic	1	1219787	1220767	981	1	C1_05870W_A	C1_05870W_A	1081364
Ca22chr1_C_albicans_SC5314	2312976	2316114	3139	*	Distal Intergenic	1	1219787	1220767	981	1	C1_05870W_A	C1_05870W_A	1093189
Ca22chr1_C_albicans_SC5314	2323446	2323705	260	*	Distal Intergenic	1	1219787	1220767	981	1	C1_05870W_A	C1_05870W_A	1103659
Ca22chr1_C_albicans_SC5314	2328530	2328773	244	*	Distal Intergenic	1	1219787	1220767	981	1	C1_05870W_A	C1_05870W_A	1108743
Ca22chr1_C_albicans_SC5314	2342830	2343045	216	*	Distal Intergenic	1	1219787	1220767	981	1	C1_05870W_A	C1_05870W_A	1123043
Ca22chr1_C_albicans_SC5314	2344159	2346405	2247	*	Distal Intergenic	1	1219787	1220767	981	1	C1_05870W_A	C1_05870W_A	1124372
Ca22chr1_C_albicans_SC5314	2347209	2349403	2195	*	Distal Intergenic	1	1219787	1220767	981	1	C1_05870W_A	C1_05870W_A	1127422
Ca22chr1_C_albicans_SC5314	2357276	2357757	482	*	Distal Intergenic	1	1219787	1220767	981	1	C1_05870W_A	C1_05870W_A	1137489
Ca22chr1_C_albicans_SC5314	2359959	2360186	228	*	Distal Intergenic	1	1219787	1220767	981	1	C1_05870W_A	C1_05870W_A	1140172
Ca22chr1_C_albicans_SC5314	2363622	2364598	977	*	Distal Intergenic	1	1219787	1220767	981	1	C1_05870W_A	C1_05870W_A	1143835
Ca22chr1_C_albicans_SC5314	2377987	2378194	208	*	Distal Intergenic	1	1219787	1220767	981	1	C1_05870W_A	C1_05870W_A	1158200
Ca22chr1_C_albicans_SC5314	2384885	2385777	893	*	Distal Intergenic	1	1219787	1220767	981	1	C1_05870W_A	C1_05870W_A	1165098
Ca22chr1_C_albicans_SC5314	2395035	2395994	960	*	Distal Intergenic	1	1219787	1220767	981	1	C1_05870W_A	C1_05870W_A	1175248
Ca22chr1_C_albicans_SC5314	2399293	2399743	451	*	Distal Intergenic	1	1219787	1220767	981	1	C1_05870W_A	C1_05870W_A	1179506
Ca22chr1_C_albicans_SC5314	2401761	2404504	2744	*	Distal Intergenic	1	1219787	1220767	981	1	C1_05870W_A	C1_05870W_A	1181974
Ca22chr1_C_albicans_SC5314	2421406	2422157	752	*	Distal Intergenic	1	1219787	1220767	981	1	C1_05870W_A	C1_05870W_A	1201619
Ca22chr1_C_albicans_SC5314	2433199	2433450	252	*	Distal Intergenic	1	1219787	1220767	981	1	C1_05870W_A	C1_05870W_A	1213412
Ca22chr1_C_albicans_SC5314	2434653	2435499	847	*	Distal Intergenic	1	1219787	1220767	981	1	C1_05870W_A	C1_05870W_A	1214866
Ca22chr1_C_albicans_SC5314	2439605	2440142	538	*	Distal Intergenic	1	1219787	1220767	981	1	C1_05870W_A	C1_05870W_A	1219818
Ca22chr1_C_albicans_SC5314	2448056	2448444	389	*	Distal Intergenic	1	1219787	1220767	981	1	C1_05870W_A	C1_05870W_A	1228269
Ca22chr1_C_albicans_SC5314	2455554	2456524	971	*	Distal Intergenic	1	1219787	1220767	981	1	C1_05870W_A	C1_05870W_A	1235767
Ca22chr1_C_albicans_SC5314	2470748	2472351	1604	*	Distal Intergenic	1	1219787	1220767	981	1	C1_05870W_A	C1_05870W_A	1250961
Ca22chr1_C_albicans_SC5314	2473896	2476556	2661	*	Distal Intergenic	1	1219787	1220767	981	1	C1_05870W_A	C1_05870W_A	1254109
Ca22chr1_C_albicans_SC5314	2485016	2486558	1543	*	Distal Intergenic	1	1219787	1220767	981	1	C1_05870W_A	C1_05870W_A	1265229
Ca22chr1_C_albicans_SC5314	2493372	2493959	588	*	Distal Intergenic	1	1219787	1220767	981	1	C1_05870W_A	C1_05870W_A	1273585
Ca22chr1_C_albicans_SC5314	2497416	2498213	798	*	Distal Intergenic	1	1219787	1220767	981	1	C1_05870W_A	C1_05870W_A	1277629
Ca22chr1_C_albicans_SC5314	2507843	2508512	670	*	Distal Intergenic	1	1219787	1220767	981	1	C1_05870W_A	C1_05870W_A	1288056
Ca22chr1_C_albicans_SC5314	2512093	2512788	696	*	Distal Intergenic	1	1219787	1220767	981	1	C1_05870W_A	C1_05870W_A	1292306
Ca22chr1_C_albicans_SC5314	2514359	2515373	1015	*	Distal Intergenic	1	1219787	1220767	981	1	C1_05870W_A	C1_05870W_A	1294572
Ca22chr1_C_albicans_SC5314	2518652	2521149	2498	*	Distal Intergenic	1	1219787	1220767	981	1	C1_05870W_A	C1_05870W_A	1298865
Ca22chr1_C_albicans_SC5314	2522207	2522532	326	*	Distal Intergenic	1	1219787	1220767	981	1	C1_05870W_A	C1_05870W_A	1302420
Ca22chr1_C_albicans_SC5314	2524077	2524520	444	*	Distal Intergenic	1	1219787	1220767	981	1	C1_05870W_A	C1_05870W_A	1304290
Ca22chr1_C_albicans_SC5314	2554595	2555868	1274	*	Distal Intergenic	1	1219787	1220767	981	1	C1_05870W_A	C1_05870W_A	1334808
Ca22chr1_C_albicans_SC5314	2557129	2558416	1288	*	Distal Intergenic	1	1219787	1220767	981	1	C1_05870W_A	C1_05870W_A	1337342
Ca22chr1_C_albicans_SC5314	2559602	2560635	1034	*	Distal Intergenic	1	1219787	1220767	981	1	C1_05870W_A	C1_05870W_A	1339815
Ca22chr1_C_albicans_SC5314	2563648	2563864	217	*	Distal Intergenic	1	1219787	1220767	981	1	C1_05870W_A	C1_05870W_A	1343861
Ca22chr1_C_albicans_SC5314	2566169	2567642	1474	*	Distal Intergenic	1	1219787	1220767	981	1	C1_05870W_A	C1_05870W_A	1346382
Ca22chr1_C_albicans_SC5314	2571374	2572341	968	*	Distal Intergenic	1	1219787	1220767	981	1	C1_05870W_A	C1_05870W_A	1351587
Ca22chr1_C_albicans_SC5314	2581487	2588080	6594	*	Distal Intergenic	1	1219787	1220767	981	1	C1_05870W_A	C1_05870W_A	1361700
Ca22chr1_C_albicans_SC5314	2589225	2592600	3376	*	Distal Intergenic	1	1219787	1220767	981	1	C1_05870W_A	C1_05870W_A	1369438
Ca22chr1_C_albicans_SC5314	2597686	2599612	1927	*	Distal Intergenic	1	1219787	1220767	981	1	C1_05870W_A	C1_05870W_A	1377899
Ca22chr1_C_albicans_SC5314	2608349	2610279	1931	*	Distal Intergenic	1	1219787	1220767	981	1	C1_05870W_A	C1_05870W_A	1388562
Ca22chr1_C_albicans_SC5314	2621415	2623992	2578	*	Distal Intergenic	1	1219787	1220767	981	1	C1_05870W_A	C1_05870W_A	1401628
Ca22chr1_C_albicans_SC5314	2629837	2631800	1964	*	Distal Intergenic	1	1219787	1220767	981	1	C1_05870W_A	C1_05870W_A	1410050
Ca22chr1_C_albicans_SC5314	2637879	2638975	1097	*	Distal Intergenic	1	1219787	1220767	981	1	C1_05870W_A	C1_05870W_A	1418092
Ca22chr1_C_albicans_SC5314	2666067	2666535	469	*	Distal Intergenic	1	1219787	1220767	981	1	C1_05870W_A	C1_05870W_A	1446280
Ca22chr1_C_albicans_SC5314	2668254	2668804	551	*	Distal Intergenic	1	1219787	1220767	981	1	C1_05870W_A	C1_05870W_A	1448467
Ca22chr1_C_albicans_SC5314	2671864	2672921	1058	*	Distal Intergenic	1	1219787	1220767	981	1	C1_05870W_A	C1_05870W_A	1452077
Ca22chr1_C_albicans_SC5314	2676569	2677076	508	*	Distal Intergenic	1	1219787	1220767	981	1	C1_05870W_A	C1_05870W_A	1456782
Ca22chr1_C_albicans_SC5314	2684887	2685456	570	*	Distal Intergenic	1	1219787	1220767	981	1	C1_05870W_A	C1_05870W_A	1465100
Ca22chr1_C_albicans_SC5314	2693513	2696209	2697	*	Distal Intergenic	1	1219787	1220767	981	1	C1_05870W_A	C1_05870W_A	1473726
Ca22chr1_C_albicans_SC5314	2699696	2700491	796	*	Distal Intergenic	1	1219787	1220767	981	1	C1_05870W_A	C1_05870W_A	1479909
Ca22chr1_C_albicans_SC5314	2703256	2703807	552	*	Distal Intergenic	1	1219787	1220767	981	1	C1_05870W_A	C1_05870W_A	1483469
Ca22chr1_C_albicans_SC5314	2708555	2710071	1517	*	Distal Intergenic	1	1219787	1220767	981	1	C1_05870W_A	C1_05870W_A	1488768
Ca22chr1_C_albicans_SC5314	2717562	2720398	2837	*	Distal Intergenic	1	1219787	1220767	981	1	C1_05870W_A	C1_05870W_A	1497775
Ca22chr1_C_albicans_SC5314	2721555	2721821	267	*	Distal Intergenic	1	1219787	1220767	981	1	C1_05870W_A	C1_05870W_A	1501768
Ca22chr1_C_albicans_SC5314	2723384	2728134	4751	*	Distal Intergenic	1	1219787	1220767	981	1	C1_05870W_A	C1_05870W_A	1503597
Ca22chr1_C_albicans_SC5314	2729404	2733262	3859	*	Distal Intergenic	1	1219787	1220767	981	1	C1_05870W_A	C1_05870W_A	1509617
Ca22chr1_C_albicans_SC5314	2735483	2736714	1232	*	Distal Intergenic	1	1219787	1220767	981	1	C1_05870W_A	C1_05870W_A	1515696
Ca22chr1_C_albicans_SC5314	2738827	2739245	419	*	Distal Intergenic	1	1219787	1220767	981	1	C1_05870W_A	C1_05870W_A	1519040
Ca22chr1_C_albicans_SC5314	2750567	2752125	1559	*	Distal Intergenic	1	1219787	1220767	981	1	C1_05870W_A	C1_05870W_A	1530780
Ca22chr1_C_albicans_SC5314	2756540	2757138	599	*	Distal Intergenic	1	1219787	1220767	981	1	C1_05870W_A	C1_05870W_A	1536753
Ca22chr1_C_albicans_SC5314	2773061	2773259	199	*	Distal Intergenic	1	1219787	1220767	981	1	C1_05870W_A	C1_05870W_A	1553274
Ca22chr1_C_albicans_SC5314	2784844	2785255	412	*	Distal Intergenic	1	1219787	1220767	981	1	C1_05870W_A	C1_05870W_A	1565057
Ca22chr1_C_albicans_SC5314	2786407	2787126	720	*	Distal Intergenic	1	1219787	1220767	981	1	C1_05870W_A	C1_05870W_A	1566620
Ca22chr1_C_albicans_SC5314	2793073	2793713	641	*	Distal Intergenic	1	1219787	1220767	981	1	C1_05870W_A	C1_05870W_A	1573286
Ca22chr1_C_albicans_SC5314	2798472	2800427	1956	*	Distal Intergenic	1	1219787	1220767	981	1	C1_05870W_A	C1_05870W_A	1578685
Ca22chr1_C_albicans_SC5314	2810221	2811337	1117	*	Distal Intergenic	1	1219787	1220767	981	1	C1_05870W_A	C1_05870W_A	1590434
Ca22chr1_C_albicans_SC5314	2819368	2821113	1746	*	Distal Intergenic	1	1219787	1220767	981	1	C1_05870W_A	C1_05870W_A	1599581
Ca22chr1_C_albicans_SC5314	2825521	2827539	2019	*	Distal Intergenic	1	1219787	1220767	981	1	C1_05870W_A	C1_05870W_A	1605734
Ca22chr1_C_albicans_SC5314	2834811	2835677	867	*	Distal Intergenic	1	1219787	1220767	981	1	C1_05870W_A	C1_05870W_A	1615024
Ca22chr1_C_albicans_SC5314	2844424	2844795	372	*	Distal Intergenic	1	1219787	1220767	981	1	C1_05870W_A	C1_05870W_A	1624637
Ca22chr1_C_albicans_SC5314	2846438	2847216	779	*	Distal Intergenic	1	1219787	1220767	981	1	C1_05870W_A	C1_05870W_A	1626651
Ca22chr1_C_albicans_SC5314	2850373	2851232	860	*	Distal Intergenic	1	1219787	1220767	981	1	C1_05870W_A	C1_05870W_A	1630586
Ca22chr1_C_albicans_SC5314	2852635	2854505	1871	*	Distal Intergenic	1	1219787	1220767	981	1	C1_05870W_A	C1_05870W_A	1632848
Ca22chr1_C_albicans_SC5314	2855335	2856687	1353	*	Distal Intergenic	1	1219787	1220767	981	1	C1_05870W_A	C1_05870W_A	1635548
Ca22chr1_C_albicans_SC5314	2861144	2861547	404	*	Distal Intergenic	1	1219787	1220767	981	1	C1_05870W_A	C1_05870W_A	1641357
Ca22chr1_C_albicans_SC5314	2866411	2867042	632	*	Distal Intergenic	1	1219787	1220767	981	1	C1_05870W_A	C1_05870W_A	1646624
Ca22chr1_C_albicans_SC5314	2868165	2873482	5318	*	Distal Intergenic	1	1219787	1220767	981	1	C1_05870W_A	C1_05870W_A	1648378
Ca22chr1_C_albicans_SC5314	2881186	2882732	1547	*	Distal Intergenic	1	1219787	1220767	981	1	C1_05870W_A	C1_05870W_A	1661399
Ca22chr1_C_albicans_SC5314	2883617	2885468	1852	*	Distal Intergenic	1	1219787	1220767	981	1	C1_05870W_A	C1_05870W_A	1663830
Ca22chr1_C_albicans_SC5314	2886302	2888356	2055	*	Distal Intergenic	1	1219787	1220767	981	1	C1_05870W_A	C1_05870W_A	1666515
Ca22chr1_C_albicans_SC5314	2889492	2890401	910	*	Distal Intergenic	1	1219787	1220767	981	1	C1_05870W_A	C1_05870W_A	1669705
Ca22chr1_C_albicans_SC5314	2897919	2898566	648	*	Distal Intergenic	1	1219787	1220767	981	1	C1_05870W_A	C1_05870W_A	1678132
Ca22chr1_C_albicans_SC5314	2908814	2910241	1428	*	Distal Intergenic	1	1219787	1220767	981	1	C1_05870W_A	C1_05870W_A	1689027
Ca22chr1_C_albicans_SC5314	2924303	2924866	564	*	Distal Intergenic	1	1219787	1220767	981	1	C1_05870W_A	C1_05870W_A	1704516
Ca22chr1_C_albicans_SC5314	2925679	2927066	1388	*	Distal Intergenic	1	1219787	1220767	981	1	C1_05870W_A	C1_05870W_A	1705892
Ca22chr1_C_albicans_SC5314	2941913	2943643	1731	*	Distal Intergenic	1	1219787	1220767	981	1	C1_05870W_A	C1_05870W_A	1722126
Ca22chr1_C_albicans_SC5314	2950001	2951867	1867	*	Distal Intergenic	1	1219787	1220767	981	1	C1_05870W_A	C1_05870W_A	1730214
Ca22chr1_C_albicans_SC5314	2953860	2954709	850	*	Distal Intergenic	1	1219787	1220767	981	1	C1_05870W_A	C1_05870W_A	1734073
Ca22chr1_C_albicans_SC5314	2956988	2960171	3184	*	Distal Intergenic	1	1219787	1220767	981	1	C1_05870W_A	C1_05870W_A	1737201
Ca22chr1_C_albicans_SC5314	2968084	2968349	266	*	Distal Intergenic	1	1219787	1220767	981	1	C1_05870W_A	C1_05870W_A	1748297
Ca22chr1_C_albicans_SC5314	2971353	2974456	3104	*	Distal Intergenic	1	1219787	1220767	981	1	C1_05870W_A	C1_05870W_A	1751566
Ca22chr1_C_albicans_SC5314	2989769	2992860	3092	*	Distal Intergenic	1	1219787	1220767	981	1	C1_05870W_A	C1_05870W_A	1769982
Ca22chr1_C_albicans_SC5314	2995501	2997396	1896	*	Distal Intergenic	1	1219787	1220767	981	1	C1_05870W_A	C1_05870W_A	1775714
Ca22chr1_C_albicans_SC5314	2998884	2999394	511	*	Distal Intergenic	1	1219787	1220767	981	1	C1_05870W_A	C1_05870W_A	1779097
Ca22chr1_C_albicans_SC5314	3001072	3002073	1002	*	Distal Intergenic	1	1219787	1220767	981	1	C1_05870W_A	C1_05870W_A	1781285
Ca22chr1_C_albicans_SC5314	3005300	3005821	522	*	Distal Intergenic	1	1219787	1220767	981	1	C1_05870W_A	C1_05870W_A	1785513
Ca22chr1_C_albicans_SC5314	3009322	3010850	1529	*	Distal Intergenic	1	1219787	1220767	981	1	C1_05870W_A	C1_05870W_A	1789535
Ca22chr1_C_albicans_SC5314	3024856	3025138	283	*	Distal Intergenic	1	1219787	1220767	981	1	C1_05870W_A	C1_05870W_A	1805069
Ca22chr1_C_albicans_SC5314	3029841	3030628	788	*	Distal Intergenic	1	1219787	1220767	981	1	C1_05870W_A	C1_05870W_A	1810054
Ca22chr1_C_albicans_SC5314	3033992	3035114	1123	*	Distal Intergenic	1	1219787	1220767	981	1	C1_05870W_A	C1_05870W_A	1814205
Ca22chr1_C_albicans_SC5314	3045402	3046128	727	*	Distal Intergenic	1	1219787	1220767	981	1	C1_05870W_A	C1_05870W_A	1825615
Ca22chr1_C_albicans_SC5314	3048661	3051006	2346	*	Distal Intergenic	1	1219787	1220767	981	1	C1_05870W_A	C1_05870W_A	1828874
Ca22chr1_C_albicans_SC5314	3052873	3054375	1503	*	Distal Intergenic	1	1219787	1220767	981	1	C1_05870W_A	C1_05870W_A	1833086
Ca22chr1_C_albicans_SC5314	3057592	3058683	1092	*	Distal Intergenic	1	1219787	1220767	981	1	C1_05870W_A	C1_05870W_A	1837805
Ca22chr1_C_albicans_SC5314	3059573	3060627	1055	*	Distal Intergenic	1	1219787	1220767	981	1	C1_05870W_A	C1_05870W_A	1839786
Ca22chr1_C_albicans_SC5314	3066639	3067140	502	*	Distal Intergenic	1	1219787	1220767	981	1	C1_05870W_A	C1_05870W_A	1846852
Ca22chr1_C_albicans_SC5314	3068910	3072966	4057	*	Distal Intergenic	1	1219787	1220767	981	1	C1_05870W_A	C1_05870W_A	1849123
Ca22chr1_C_albicans_SC5314	3075567	3075856	290	*	Distal Intergenic	1	1219787	1220767	981	1	C1_05870W_A	C1_05870W_A	1855780
Ca22chr1_C_albicans_SC5314	3104103	3104310	208	*	Distal Intergenic	1	1219787	1220767	981	1	C1_05870W_A	C1_05870W_A	1884316
Ca22chr1_C_albicans_SC5314	3106082	3106355	274	*	Distal Intergenic	1	1219787	1220767	981	1	C1_05870W_A	C1_05870W_A	1886295
Ca22chr1_C_albicans_SC5314	3108764	3116047	7284	*	Distal Intergenic	1	1219787	1220767	981	1	C1_05870W_A	C1_05870W_A	1888977
Ca22chr1_C_albicans_SC5314	3118948	3120582	1635	*	Distal Intergenic	1	1219787	1220767	981	1	C1_05870W_A	C1_05870W_A	1899161
Ca22chr1_C_albicans_SC5314	3132175	3133007	833	*	Distal Intergenic	1	1219787	1220767	981	1	C1_05870W_A	C1_05870W_A	1912388
Ca22chr1_C_albicans_SC5314	3134409	3135968	1560	*	Distal Intergenic	1	1219787	1220767	981	1	C1_05870W_A	C1_05870W_A	1914622
Ca22chr1_C_albicans_SC5314	7539	7841	303	*	Downstream (<1kb)	1	8597	8908	312	2	C1_00030C_A	C1_00030C_A	1067
Ca22chr1_C_albicans_SC5314	32811	33134	324	*	Exon (C1_00190C_A/C1_00190C_A, exon 1 of 1)	1	32680	33318	639	2	C1_00190C_A	C1_00190C_A	184
Ca22chr1_C_albicans_SC5314	35888	37940	2053	*	Promoter (<=1kb)	1	37851	39485	1635	1	C1_00220W_A	C1_00220W_A	0
Ca22chr1_C_albicans_SC5314	57522	58659	1138	*	Promoter (<=1kb)	1	54840	57077	2238	2	C1_00380C_B	C1_00380C_B	-445
Ca22chr1_C_albicans_SC5314	66919	67376	458	*	Promoter (<=1kb)	1	67843	68814	972	1	C1_00420W_A	C1_00420W_A	-467
Ca22chr1_C_albicans_SC5314	81829	82247	419	*	Exon (C1_00520W_A/C1_00520W_A, exon 1 of 1)	1	81236	81904	669	1	C1_00520W_B	C1_00520W_B	593
Ca22chr1_C_albicans_SC5314	107147	107440	294	*	Exon (C1_00640C_A/C1_00640C_A, exon 1 of 1)	1	105182	106927	1746	1	C1_00630W_B	C1_00630W_B	1965
Ca22chr1_C_albicans_SC5314	126145	127024	880	*	Promoter (<=1kb)	1	126521	126612	92	1	C1_00720W_A	C1_00720W_A	0
Ca22chr1_C_albicans_SC5314	129363	129689	327	*	Promoter (<=1kb)	1	126792	128621	1830	2	C1_00730C_B	C1_00730C_B	-742
Ca22chr1_C_albicans_SC5314	131414	131643	230	*	Promoter (<=1kb)	1	129261	130682	1422	2	C1_00740C_B	C1_00740C_B	-732
Ca22chr1_C_albicans_SC5314	135967	136342	376	*	Exon (C1_00770C_A/C1_00770C_A, exon 1 of 1)	1	135654	136436	783	2	C1_00770C_A	C1_00770C_A	94
Ca22chr1_C_albicans_SC5314	141949	143791	1843	*	Promoter (1-2kb)	1	138578	140935	2358	2	C1_00780C_B	C1_00780C_B	-1014
Ca22chr1_C_albicans_SC5314	146607	150051	3445	*	Promoter (<=1kb)	1	150607	151707	1101	1	C1_00790W_A	C1_00790W_A	-556
Ca22chr1_C_albicans_SC5314	152084	153827	1744	*	Downstream (<1kb)	1	154633	155286	654	2	C1_00800C_A	C1_00800C_A	1459
Ca22chr1_C_albicans_SC5314	162700	164665	1966	*	Promoter (<=1kb)	1	160945	162672	1728	2	C1_00840C_B	C1_00840C_B	-28
Ca22chr1_C_albicans_SC5314	165470	166731	1262	*	Promoter (<=1kb)	1	167077	167823	747	1	C1_00850W_A	C1_00850W_A	-346
Ca22chr1_C_albicans_SC5314	169203	169574	372	*	Promoter (<=1kb)	1	170158	172254	2097	1	C1_00870W_A	C1_00870W_A	-584
Ca22chr1_C_albicans_SC5314	172738	174237	1500	*	Promoter (<=1kb)	1	174459	176084	1626	1	C1_00880W_A	C1_00880W_A	-222
Ca22chr1_C_albicans_SC5314	184734	186034	1301	*	Exon (C1_00920W_A/C1_00920W_A, exon 1 of 1)	1	181413	185249	3837	1	C1_00920W_B	C1_00920W_B	3321
Ca22chr1_C_albicans_SC5314	190954	191758	805	*	Exon (C1_00940W_A/C1_00940W_A, exon 2 of 2)	1	190707	191164	458	1	C1_00940W_B	C1_00940W_B	247
Ca22chr1_C_albicans_SC5314	194143	194707	565	*	Promoter (<=1kb)	1	191452	193413	1962	2	C1_00950C_B	C1_00950C_B	-730
Ca22chr1_C_albicans_SC5314	219480	221098	1619	*	Exon (C1_01100W_A/C1_01100W_A, exon 1 of 1)	1	220539	222068	1530	2	C1_01110C_A	C1_01110C_A	970
Ca22chr1_C_albicans_SC5314	222640	222997	358	*	Promoter (<=1kb)	1	220550	222079	1530	2	C1_01110C_B	C1_01110C_B	-561
Ca22chr1_C_albicans_SC5314	226762	228023	1262	*	Exon (C1_01130W_A/C1_01130W_A, exon 1 of 1)	1	227677	229779	2103	2	C1_01140C_A	C1_01140C_A	1756
Ca22chr1_C_albicans_SC5314	230138	233237	3100	*	Promoter (<=1kb)	1	227688	229790	2103	2	C1_01140C_B	C1_01140C_B	-348
Ca22chr1_C_albicans_SC5314	238817	239659	843	*	Promoter (<=1kb)	1	236096	238312	2217	2	C1_01170C_B	C1_01170C_B	-505
Ca22chr1_C_albicans_SC5314	252342	253319	978	*	Promoter (<=1kb)	1	252036	252488	453	2	C1_01260C_A	C1_01260C_A	0
Ca22chr1_C_albicans_SC5314	265288	265519	232	*	Promoter (<=1kb)	1	263492	264685	1194	2	C1_01350C_B	C1_01350C_B	-603
Ca22chr1_C_albicans_SC5314	267490	269171	1682	*	Promoter (<=1kb)	1	265496	267478	1983	2	C1_01360C_B	C1_01360C_B	-12
Ca22chr1_C_albicans_SC5314	281145	281659	515	*	Promoter (<=1kb)	1	280435	280833	399	2	C1_01440C_B	C1_01440C_B	-312
Ca22chr1_C_albicans_SC5314	288970	289340	371	*	Exon (C1_01470W_A/C1_01470W_A, exon 1 of 1)	1	288048	289343	1296	1	C1_01470W_B	C1_01470W_B	922
Ca22chr1_C_albicans_SC5314	290768	291385	618	*	Promoter (<=1kb)	1	289714	290463	750	2	C1_01480C_B	C1_01480C_B	-305
Ca22chr1_C_albicans_SC5314	294256	294640	385	*	Promoter (1-2kb)	1	296046	296504	459	1	C1_01500W_A	C1_01500W_A	-1406
Ca22chr1_C_albicans_SC5314	298622	299330	709	*	Promoter (<=1kb)	1	299614	301767	2154	1	C1_01510W_A	C1_01510W_A	-284
Ca22chr1_C_albicans_SC5314	301675	303000	1326	*	Exon (C1_01510W_A/C1_01510W_A, exon 1 of 1)	1	299632	301785	2154	1	C1_01510W_B	C1_01510W_B	2043
Ca22chr1_C_albicans_SC5314	304657	304935	279	*	Downstream (<1kb)	1	305308	306012	705	2	C1_01520C_A	C1_01520C_A	1077
Ca22chr1_C_albicans_SC5314	328346	330495	2150	*	Promoter (<=1kb)	1	331354	332037	684	1	C1_01630W_A	C1_01630W_A	-859
Ca22chr1_C_albicans_SC5314	331812	332345	534	*	Promoter (<=1kb)	1	332721	334077	1357	1	C1_01640W_A	C1_01640W_A	-376
Ca22chr1_C_albicans_SC5314	333434	334026	593	*	Promoter (<=1kb)	1	334643	336025	1383	1	C1_01650W_A	C1_01650W_A	-617
Ca22chr1_C_albicans_SC5314	335862	340546	4685	*	Promoter (<=1kb)	1	336119	336200	82	2	C1_01660C_A	C1_01660C_A	0
Ca22chr1_C_albicans_SC5314	347964	351248	3285	*	Promoter (<=1kb)	1	351098	353101	2004	1	C1_01710W_A	C1_01710W_A	0
Ca22chr1_C_albicans_SC5314	353007	353514	508	*	Exon (C1_01710W_A/C1_01710W_A, exon 1 of 1)	1	353541	353627	87	2	C1_01720C_A	C1_01720C_A	113
Ca22chr1_C_albicans_SC5314	354414	355312	899	*	Distal Intergenic	1	354227	354299	73	1	C1_01730W_B	C1_01730W_B	187
Ca22chr1_C_albicans_SC5314	359216	361093	1878	*	Promoter (<=1kb)	1	361029	362930	1902	1	C1_01750W_A	C1_01750W_A	0
Ca22chr1_C_albicans_SC5314	369995	370994	1000	*	Promoter (<=1kb)	1	367951	369825	1875	2	C1_01780C_B	C1_01780C_B	-170
Ca22chr1_C_albicans_SC5314	375125	375550	426	*	Promoter (<=1kb)	1	375835	376554	720	1	C1_01800W_A	C1_01800W_A	-285
Ca22chr1_C_albicans_SC5314	382194	382882	689	*	Promoter (<=1kb)	1	381550	382104	555	2	C1_01840C_B	C1_01840C_B	-90
Ca22chr1_C_albicans_SC5314	397946	400282	2337	*	Promoter (<=1kb)	1	400591	401977	1387	1	C1_01930W_A	C1_01930W_A	-309
Ca22chr1_C_albicans_SC5314	404267	406875	2609	*	Promoter (<=1kb)	1	405749	406027	279	1	C1_01970W_A	C1_01970W_A	0
Ca22chr1_C_albicans_SC5314	409046	409433	388	*	Promoter (1-2kb)	1	411340	412368	1029	1	C1_01990W_A	C1_01990W_A	-1907
Ca22chr1_C_albicans_SC5314	420458	421621	1164	*	Promoter (<=1kb)	1	418019	420493	2475	2	C1_02040C_A	C1_02040C_A	0
Ca22chr1_C_albicans_SC5314	426430	427150	721	*	Exon (C1_02060W_A/C1_02060W_A, exon 2 of 2)	1	426005	426635	631	1	C1_02060W_B	C1_02060W_B	425
Ca22chr1_C_albicans_SC5314	430346	431031	686	*	Exon (C1_02080W_A/C1_02080W_A, exon 1 of 1)	1	429389	430528	1140	1	C1_02080W_B	C1_02080W_B	957
Ca22chr1_C_albicans_SC5314	436567	440770	4204	*	Promoter (<=1kb)	1	434428	436065	1638	2	C1_02110C_B	C1_02110C_B	-502
Ca22chr1_C_albicans_SC5314	441614	442878	1265	*	Exon (C1_02120C_A/C1_02120C_A, exon 1 of 1)	1	442448	444235	1788	2	C1_02120C_A	C1_02120C_A	1357
Ca22chr1_C_albicans_SC5314	443992	448865	4874	*	Promoter (<=1kb)	1	442448	444235	1788	2	C1_02120C_A	C1_02120C_A	0
Ca22chr1_C_albicans_SC5314	451554	452074	521	*	Promoter (<=1kb)	1	451280	451624	345	2	C1_02140C_A	C1_02140C_A	0
Ca22chr1_C_albicans_SC5314	455542	456077	536	*	Promoter (<=1kb)	1	454861	455823	963	2	C1_02170C_A	C1_02170C_A	0
Ca22chr1_C_albicans_SC5314	458952	461050	2099	*	Promoter (<=1kb)	1	459294	460130	837	2	C1_02200C_A	C1_02200C_A	0
Ca22chr1_C_albicans_SC5314	462994	464571	1578	*	Promoter (<=1kb)	1	462849	463859	1011	2	C1_02220C_A	C1_02220C_A	0
Ca22chr1_C_albicans_SC5314	467215	467657	443	*	Promoter (1-2kb)	1	469116	471743	2628	1	C1_02240W_A	C1_02240W_A	-1459
Ca22chr1_C_albicans_SC5314	470738	474772	4035	*	Promoter (<=1kb)	1	474919	475644	726	1	C1_02250W_A	C1_02250W_A	-147
Ca22chr1_C_albicans_SC5314	492660	493373	714	*	Promoter (<=1kb)	1	490272	492197	1926	2	C1_02360C_B	C1_02360C_B	-463
Ca22chr1_C_albicans_SC5314	496919	498369	1451	*	Exon (C1_02380C_A/C1_02380C_A, exon 1 of 1)	1	498351	498953	603	2	C1_02380C_A	C1_02380C_A	584
Ca22chr1_C_albicans_SC5314	501234	501864	631	*	Exon (C1_02390W_A/C1_02390W_A, exon 1 of 1)	1	502050	503384	1335	2	C1_02400C_A	C1_02400C_A	1520
Ca22chr1_C_albicans_SC5314	505980	508185	2206	*	Promoter (<=1kb)	1	504179	505252	1074	2	C1_02410C_B	C1_02410C_B	-728
Ca22chr1_C_albicans_SC5314	511919	512965	1047	*	Promoter (<=1kb)	1	505998	511691	5694	2	C1_02420C_B	C1_02420C_B	-228
Ca22chr1_C_albicans_SC5314	514127	514582	456	*	Promoter (2-3kb)	1	505998	511691	5694	2	C1_02420C_B	C1_02420C_B	-2436
Ca22chr1_C_albicans_SC5314	525005	525245	241	*	Exon (C1_02490C_A/C1_02490C_A, exon 1 of 1)	1	524009	524767	759	1	C1_02480W_B	C1_02480W_B	996
Ca22chr1_C_albicans_SC5314	534180	538875	4696	*	Promoter (<=1kb)	1	532436	534196	1761	2	C1_02530C_B	C1_02530C_B	0
Ca22chr1_C_albicans_SC5314	539856	544156	4301	*	Promoter (<=1kb)	1	540001	541512	1512	1	C1_02580W_A	C1_02580W_A	0
Ca22chr1_C_albicans_SC5314	548457	549293	837	*	Exon (C1_02610W_A/C1_02610W_A, exon 1 of 1)	1	549494	550573	1080	2	C1_02620C_A	C1_02620C_A	1280
Ca22chr1_C_albicans_SC5314	558936	559215	280	*	Promoter (<=1kb)	1	555705	558131	2427	2	C1_02670C_B	C1_02670C_B	-805
Ca22chr1_C_albicans_SC5314	563667	565324	1658	*	Promoter (<=1kb)	1	564255	564428	174	2	C1_02700C_A	C1_02700C_A	0
Ca22chr1_C_albicans_SC5314	568584	570882	2299	*	Exon (C1_02720W_A/C1_02720W_A, exon 1 of 1)	1	567477	568670	1194	1	C1_02720W_B	C1_02720W_B	1107
Ca22chr1_C_albicans_SC5314	572563	573639	1077	*	Promoter (<=1kb)	1	574220	575107	888	1	C1_02730W_A	C1_02730W_A	-581
Ca22chr1_C_albicans_SC5314	584294	585661	1368	*	Promoter (<=1kb)	1	584332	584934	603	1	C1_02800W_A	C1_02800W_A	0
Ca22chr1_C_albicans_SC5314	592918	593170	253	*	Promoter (<=1kb)	1	593697	595466	1770	1	C1_02830W_A	C1_02830W_A	-527
Ca22chr1_C_albicans_SC5314	595335	597514	2180	*	Promoter (<=1kb)	1	598018	599733	1716	1	C1_02840W_A	C1_02840W_A	-504
Ca22chr1_C_albicans_SC5314	599698	600131	434	*	Promoter (<=1kb)	1	600683	602722	2040	1	C1_02850W_A	C1_02850W_A	-552
Ca22chr1_C_albicans_SC5314	617949	618170	222	*	Promoter (<=1kb)	1	615974	617761	1788	2	C1_02960C_B	C1_02960C_B	-188
Ca22chr1_C_albicans_SC5314	621613	621827	215	*	Downstream (<1kb)	1	620136	621164	1029	1	C1_02980W_B	C1_02980W_B	1477
Ca22chr1_C_albicans_SC5314	623913	626261	2349	*	Promoter (<=1kb)	1	622252	623568	1317	2	C1_02990C_B	C1_02990C_B	-345
Ca22chr1_C_albicans_SC5314	651300	651589	290	*	Promoter (<=1kb)	1	651902	653134	1233	1	C1_03120W_A	C1_03120W_A	-313
Ca22chr1_C_albicans_SC5314	661266	662845	1580	*	Exon (C1_03180W_A/C1_03180W_A, exon 1 of 1)	1	660965	661828	864	1	C1_03180W_B	C1_03180W_B	301
Ca22chr1_C_albicans_SC5314	665182	668218	3037	*	Promoter (<=1kb)	1	662213	664374	2162	2	C1_03190C_B	C1_03190C_B	-808
Ca22chr1_C_albicans_SC5314	708322	709069	748	*	Promoter (<=1kb)	1	709461	712127	2667	1	C1_03380W_A	C1_03380W_A	-392
Ca22chr1_C_albicans_SC5314	712099	718518	6420	*	Promoter (<=1kb)	1	712967	714244	1278	1	C1_03390W_A	C1_03390W_A	0
Ca22chr1_C_albicans_SC5314	719594	721441	1848	*	Promoter (<=1kb)	1	719613	720668	1056	1	C1_03430W_A	C1_03430W_A	0
Ca22chr1_C_albicans_SC5314	722930	724125	1196	*	Promoter (<=1kb)	1	721159	722595	1437	2	C1_03440C_B	C1_03440C_B	-335
Ca22chr1_C_albicans_SC5314	735868	736463	596	*	Promoter (<=1kb)	1	732813	735689	2877	2	C1_03480C_B	C1_03480C_B	-179
Ca22chr1_C_albicans_SC5314	739609	740286	678	*	Promoter (<=1kb)	1	739135	739680	546	2	C1_03510C_A	C1_03510C_A	0
Ca22chr1_C_albicans_SC5314	759848	761431	1584	*	Promoter (<=1kb)	1	761416	764853	3438	1	C1_03680W_A	C1_03680W_A	0
Ca22chr1_C_albicans_SC5314	764551	764897	347	*	Promoter (<=1kb)	1	765465	766517	1053	1	C1_03690W_A	C1_03690W_A	-568
Ca22chr1_C_albicans_SC5314	771637	772917	1281	*	Promoter (<=1kb)	1	767120	770983	3864	2	C1_03710C_B	C1_03710C_B	-654
Ca22chr1_C_albicans_SC5314	775652	777161	1510	*	Promoter (<=1kb)	1	773999	775771	1773	2	C1_03720C_A	C1_03720C_A	0
Ca22chr1_C_albicans_SC5314	787561	788524	964	*	Promoter (<=1kb)	1	788296	790142	1847	1	C1_03770W_A	C1_03770W_A	0
Ca22chr1_C_albicans_SC5314	789531	790409	879	*	Exon (C1_03770W_A/C1_03770W_A, exon 2 of 2)	1	788345	790191	1847	1	C1_03770W_B	C1_03770W_B	1186
Ca22chr1_C_albicans_SC5314	794006	795316	1311	*	Promoter (<=1kb)	1	790412	793633	3222	2	C1_03780C_B	C1_03780C_B	-373
Ca22chr1_C_albicans_SC5314	801673	801900	228	*	Promoter (<=1kb)	1	801727	802836	1110	1	C1_03820W_A	C1_03820W_A	0
Ca22chr1_C_albicans_SC5314	806480	807040	561	*	Exon (C1_03860C_A/C1_03860C_A, exon 1 of 1)	1	804253	804522	270	1	C1_03840W_B	C1_03840W_B	2227
Ca22chr1_C_albicans_SC5314	812374	814119	1746	*	Promoter (<=1kb)	1	806520	811487	4968	2	C1_03860C_B	C1_03860C_B	-887
Ca22chr1_C_albicans_SC5314	815149	822469	7321	*	Promoter (<=1kb)	1	813869	815560	1692	2	C1_03870C_A	C1_03870C_A	0
Ca22chr1_C_albicans_SC5314	825830	826430	601	*	Exon (C1_03900W_B/C1_03900W_B, exon 1 of 1)	1	825368	825883	516	1	C1_03900W_B	C1_03900W_B	462
Ca22chr1_C_albicans_SC5314	834602	835072	471	*	Promoter (<=1kb)	1	833288	833827	540	2	C1_03950C_B	C1_03950C_B	-775
Ca22chr1_C_albicans_SC5314	840446	841081	636	*	Exon (C1_04000C_A/C1_04000C_A, exon 1 of 1)	1	840359	841801	1443	2	C1_04000C_A	C1_04000C_A	720
Ca22chr1_C_albicans_SC5314	848164	849467	1304	*	Exon (C1_04030W_A/C1_04030W_A, exon 1 of 1)	1	846699	848795	2097	1	C1_04030W_B	C1_04030W_B	1465
Ca22chr1_C_albicans_SC5314	863129	863824	696	*	Exon (C1_04120C_A/C1_04120C_A, exon 1 of 1)	1	863013	864074	1062	2	C1_04120C_A	C1_04120C_A	250
Ca22chr1_C_albicans_SC5314	865823	866739	917	*	Promoter (<=1kb)	1	867380	868414	1035	1	C1_04140W_A	C1_04140W_A	-641
Ca22chr1_C_albicans_SC5314	887931	888696	766	*	Exon (C1_04290C_A/C1_04290C_A, exon 2 of 2)	1	886010	889117	3108	2	C1_04290C_A	C1_04290C_A	421
Ca22chr1_C_albicans_SC5314	889513	891145	1633	*	Promoter (<=1kb)	1	886049	889157	3109	2	C1_04290C_B	C1_04290C_B	-356
Ca22chr1_C_albicans_SC5314	895674	897719	2046	*	Promoter (<=1kb)	1	897942	899552	1611	1	C1_04330W_A	C1_04330W_A	-223
Ca22chr1_C_albicans_SC5314	908560	908922	363	*	Exon (C1_04390C_A/C1_04390C_A, exon 1 of 1)	1	907166	908110	945	1	C1_04380W_B	C1_04380W_B	1394
Ca22chr1_C_albicans_SC5314	913584	914697	1114	*	Promoter (<=1kb)	1	911109	914328	3220	2	C1_04400C_A	C1_04400C_A	0
Ca22chr1_C_albicans_SC5314	920198	922168	1971	*	Promoter (<=1kb)	1	920167	920688	522	2	C1_04470C_A	C1_04470C_A	0
Ca22chr1_C_albicans_SC5314	936299	937148	850	*	Promoter (<=1kb)	1	934187	935746	1560	2	C1_04530C_B	C1_04530C_B	-553
Ca22chr1_C_albicans_SC5314	943968	945723	1756	*	Promoter (<=1kb)	1	943640	944467	828	2	C1_04580C_A	C1_04580C_A	0
Ca22chr1_C_albicans_SC5314	946779	947206	428	*	Downstream (<1kb)	1	946289	946477	189	1	C1_04590W_B	C1_04590W_B	490
Ca22chr1_C_albicans_SC5314	953876	954418	543	*	Exon (C1_04620W_A/C1_04620W_A, exon 1 of 1)	1	952363	954093	1731	1	C1_04620W_B	C1_04620W_B	1513
Ca22chr1_C_albicans_SC5314	964534	964817	284	*	Promoter (<=1kb)	1	965166	970607	5442	1	C1_04660W_A	C1_04660W_A	-349
Ca22chr1_C_albicans_SC5314	972521	973627	1107	*	Promoter (<=1kb)	1	973480	974406	927	1	C1_04680W_A	C1_04680W_A	0
Ca22chr1_C_albicans_SC5314	982012	982890	879	*	Promoter (<=1kb)	1	982170	982391	222	1	C1_04720W_A	C1_04720W_A	0
Ca22chr1_C_albicans_SC5314	985827	987194	1368	*	Promoter (<=1kb)	1	986263	987447	1185	1	C1_04750W_A	C1_04750W_A	0
Ca22chr1_C_albicans_SC5314	990739	991397	659	*	Promoter (<=1kb)	1	987562	990525	2964	2	C1_04760C_B	C1_04760C_B	-214
Ca22chr1_C_albicans_SC5314	992824	995299	2476	*	Promoter (<=1kb)	1	991657	992817	1161	2	C1_04770C_B	C1_04770C_B	-7
Ca22chr1_C_albicans_SC5314	1007050	1007603	554	*	Exon (C1_04830W_A/C1_04830W_A, exon 1 of 1)	1	1007444	1007815	372	2	C1_04840C_A	C1_04840C_A	212
Ca22chr1_C_albicans_SC5314	1011014	1012276	1263	*	Promoter (<=1kb)	1	1012991	1014757	1767	1	C1_04870W_A	C1_04870W_A	-715
Ca22chr1_C_albicans_SC5314	1016679	1017672	994	*	Promoter (<=1kb)	1	1017681	1019972	2292	1	C1_04900W_A	C1_04900W_A	-9
Ca22chr1_C_albicans_SC5314	1019230	1021763	2534	*	Promoter (<=1kb)	1	1020126	1021085	960	2	C1_04910C_A	C1_04910C_A	0
Ca22chr1_C_albicans_SC5314	1027609	1028995	1387	*	Exon (C1_04950C_A/C1_04950C_A, exon 1 of 1)	1	1028271	1032458	4188	2	C1_04950C_A	C1_04950C_A	3463
Ca22chr1_C_albicans_SC5314	1032399	1034452	2054	*	Promoter (<=1kb)	1	1028271	1032458	4188	2	C1_04950C_A	C1_04950C_A	0
Ca22chr1_C_albicans_SC5314	1040068	1041866	1799	*	Exon (C1_04970W_A/C1_04970W_A, exon 1 of 1)	1	1041964	1043523	1560	2	C1_04980C_A	C1_04980C_A	1657
Ca22chr1_C_albicans_SC5314	1043233	1043926	694	*	Promoter (<=1kb)	1	1041964	1043523	1560	2	C1_04980C_A	C1_04980C_A	0
Ca22chr1_C_albicans_SC5314	1045915	1046630	716	*	Promoter (<=1kb)	1	1044383	1045516	1134	2	C1_04990C_B	C1_04990C_B	-399
Ca22chr1_C_albicans_SC5314	1047563	1048379	817	*	Promoter (<=1kb)	1	1048309	1050273	1965	1	C1_05000W_A	C1_05000W_A	0
Ca22chr1_C_albicans_SC5314	1049962	1052327	2366	*	Promoter (<=1kb)	1	1050452	1051426	975	2	C1_05010C_A	C1_05010C_A	0
Ca22chr1_C_albicans_SC5314	1062444	1063614	1171	*	Promoter (<=1kb)	1	1064009	1065736	1728	1	C1_05080W_A	C1_05080W_A	-395
Ca22chr1_C_albicans_SC5314	1071356	1076736	5381	*	Promoter (<=1kb)	1	1072175	1072615	441	1	C1_05130W_A	C1_05130W_A	0
Ca22chr1_C_albicans_SC5314	1080187	1082502	2316	*	Promoter (<=1kb)	1	1082624	1083892	1269	1	C1_05140W_A	C1_05140W_A	-122
Ca22chr1_C_albicans_SC5314	1084942	1092757	7816	*	Promoter (<=1kb)	1	1084950	1085183	234	2	C1_05150C_A	C1_05150C_A	0
Ca22chr1_C_albicans_SC5314	1094230	1094534	305	*	Promoter (<=1kb)	1	1092619	1093815	1197	2	C1_05160C_B	C1_05160C_B	-415
Ca22chr1_C_albicans_SC5314	1096612	1096857	246	*	Promoter (<=1kb)	1	1094684	1095964	1281	2	C1_05170C_B	C1_05170C_B	-648
Ca22chr1_C_albicans_SC5314	1100582	1100862	281	*	Promoter (<=1kb)	1	1099259	1100152	894	2	C1_05200C_B	C1_05200C_B	-430
Ca22chr1_C_albicans_SC5314	1112840	1115350	2511	*	Exon (C1_05290W_A/C1_05290W_A, exon 1 of 1)	1	1113320	1115428	2109	2	C1_05300C_A	C1_05300C_A	78
Ca22chr1_C_albicans_SC5314	1156332	1158909	2578	*	Promoter (<=1kb)	1	1158880	1160955	2076	1	C1_05520W_A	C1_05520W_A	0
Ca22chr1_C_albicans_SC5314	1160765	1161501	737	*	Exon (C1_05520W_A/C1_05520W_A, exon 1 of 1)	1	1161281	1162890	1610	2	C1_05530C_A	C1_05530C_A	1389
Ca22chr1_C_albicans_SC5314	1163612	1167459	3848	*	Promoter (<=1kb)	1	1163603	1164622	1020	2	C1_05540C_A	C1_05540C_A	0
Ca22chr1_C_albicans_SC5314	1168434	1169712	1279	*	Promoter (<=1kb)	1	1168844	1168916	73	1	C1_05590W_A	C1_05590W_A	0
Ca22chr1_C_albicans_SC5314	1170897	1171494	598	*	Exon (C1_05600W_B/C1_05600W_B, exon 1 of 1)	1	1169206	1173921	4716	1	C1_05600W_A	C1_05600W_A	1691
Ca22chr1_C_albicans_SC5314	1176333	1177899	1567	*	Promoter (<=1kb)	1	1175776	1177029	1254	2	C1_05620C_A	C1_05620C_A	0
Ca22chr1_C_albicans_SC5314	1183047	1184442	1396	*	Exon (C1_05650W_A/C1_05650W_A, exon 1 of 1)	1	1182508	1183266	759	1	C1_05650W_B	C1_05650W_B	539
Ca22chr1_C_albicans_SC5314	1197045	1199536	2492	*	Promoter (<=1kb)	1	1196996	1198138	1143	2	C1_05740C_A	C1_05740C_A	0
Ca22chr1_C_albicans_SC5314	1221283	1221616	334	*	Distal Intergenic	1	1219787	1220767	981	1	C1_05870W_A	C1_05870W_A	1496
Ca22chr1_C_albicans_SC5314	1224689	1226526	1838	*	Distal Intergenic	1	1219787	1220767	981	1	C1_05870W_A	C1_05870W_A	4902
Ca22chr1_C_albicans_SC5314	1229571	1230856	1286	*	Distal Intergenic	1	1219787	1220767	981	1	C1_05870W_A	C1_05870W_A	9784
Ca22chr1_C_albicans_SC5314	1233216	1234365	1150	*	Distal Intergenic	1	1219787	1220767	981	1	C1_05870W_A	C1_05870W_A	13429
Ca22chr1_C_albicans_SC5314	1242391	1244851	2461	*	Distal Intergenic	1	1219787	1220767	981	1	C1_05870W_A	C1_05870W_A	22604
Ca22chr1_C_albicans_SC5314	1246444	1250815	4372	*	Distal Intergenic	1	1219787	1220767	981	1	C1_05870W_A	C1_05870W_A	26657
Ca22chr1_C_albicans_SC5314	1269876	1271010	1135	*	Distal Intergenic	1	1219787	1220767	981	1	C1_05870W_A	C1_05870W_A	50089
Ca22chr1_C_albicans_SC5314	1275142	1275782	641	*	Distal Intergenic	1	1219787	1220767	981	1	C1_05870W_A	C1_05870W_A	55355
Ca22chr1_C_albicans_SC5314	1286075	1288068	1994	*	Distal Intergenic	1	1219787	1220767	981	1	C1_05870W_A	C1_05870W_A	66288
Ca22chr1_C_albicans_SC5314	1291004	1291391	388	*	Distal Intergenic	1	1219787	1220767	981	1	C1_05870W_A	C1_05870W_A	71217
Ca22chr1_C_albicans_SC5314	1295286	1295882	597	*	Distal Intergenic	1	1219787	1220767	981	1	C1_05870W_A	C1_05870W_A	75499
Ca22chr1_C_albicans_SC5314	1303241	1303559	319	*	Distal Intergenic	1	1219787	1220767	981	1	C1_05870W_A	C1_05870W_A	83454
Ca22chr1_C_albicans_SC5314	1308327	1309145	819	*	Distal Intergenic	1	1219787	1220767	981	1	C1_05870W_A	C1_05870W_A	88540
Ca22chr1_C_albicans_SC5314	1321407	1334753	13347	*	Distal Intergenic	1	1219787	1220767	981	1	C1_05870W_A	C1_05870W_A	101620
Ca22chr1_C_albicans_SC5314	1339490	1340151	662	*	Distal Intergenic	1	1219787	1220767	981	1	C1_05870W_A	C1_05870W_A	119703
Ca22chr1_C_albicans_SC5314	1341652	1343720	2069	*	Distal Intergenic	1	1219787	1220767	981	1	C1_05870W_A	C1_05870W_A	121865
Ca22chr1_C_albicans_SC5314	1348965	1349682	718	*	Distal Intergenic	1	1219787	1220767	981	1	C1_05870W_A	C1_05870W_A	129178
Ca22chr1_C_albicans_SC5314	1352700	1352971	272	*	Distal Intergenic	1	1219787	1220767	981	1	C1_05870W_A	C1_05870W_A	132913
Ca22chr1_C_albicans_SC5314	1355483	1356270	788	*	Distal Intergenic	1	1219787	1220767	981	1	C1_05870W_A	C1_05870W_A	135696
Ca22chr1_C_albicans_SC5314	1357398	1358435	1038	*	Distal Intergenic	1	1219787	1220767	981	1	C1_05870W_A	C1_05870W_A	137611
Ca22chr1_C_albicans_SC5314	1361035	1361288	254	*	Distal Intergenic	1	1219787	1220767	981	1	C1_05870W_A	C1_05870W_A	141248
Ca22chr1_C_albicans_SC5314	1378674	1378940	267	*	Distal Intergenic	1	1219787	1220767	981	1	C1_05870W_A	C1_05870W_A	158887
Ca22chr1_C_albicans_SC5314	1383214	1383730	517	*	Distal Intergenic	1	1219787	1220767	981	1	C1_05870W_A	C1_05870W_A	163427
Ca22chr1_C_albicans_SC5314	1390209	1390868	660	*	Distal Intergenic	1	1219787	1220767	981	1	C1_05870W_A	C1_05870W_A	170422
Ca22chr1_C_albicans_SC5314	1396434	1397129	696	*	Distal Intergenic	1	1219787	1220767	981	1	C1_05870W_A	C1_05870W_A	176647
Ca22chr1_C_albicans_SC5314	1407629	1408153	525	*	Distal Intergenic	1	1219787	1220767	981	1	C1_05870W_A	C1_05870W_A	187842
Ca22chr1_C_albicans_SC5314	1409890	1410297	408	*	Distal Intergenic	1	1219787	1220767	981	1	C1_05870W_A	C1_05870W_A	190103
Ca22chr1_C_albicans_SC5314	1416066	1417326	1261	*	Distal Intergenic	1	1219787	1220767	981	1	C1_05870W_A	C1_05870W_A	196279
Ca22chr1_C_albicans_SC5314	1424503	1425474	972	*	Distal Intergenic	1	1219787	1220767	981	1	C1_05870W_A	C1_05870W_A	204716
Ca22chr1_C_albicans_SC5314	1430715	1431668	954	*	Distal Intergenic	1	1219787	1220767	981	1	C1_05870W_A	C1_05870W_A	210928
Ca22chr1_C_albicans_SC5314	1434273	1435063	791	*	Distal Intergenic	1	1219787	1220767	981	1	C1_05870W_A	C1_05870W_A	214486
Ca22chr1_C_albicans_SC5314	1438582	1439587	1006	*	Distal Intergenic	1	1219787	1220767	981	1	C1_05870W_A	C1_05870W_A	218795
Ca22chr1_C_albicans_SC5314	1452202	1452637	436	*	Distal Intergenic	1	1219787	1220767	981	1	C1_05870W_A	C1_05870W_A	232415
Ca22chr1_C_albicans_SC5314	1457730	1458461	732	*	Distal Intergenic	1	1219787	1220767	981	1	C1_05870W_A	C1_05870W_A	237943
Ca22chr1_C_albicans_SC5314	1461246	1462260	1015	*	Distal Intergenic	1	1219787	1220767	981	1	C1_05870W_A	C1_05870W_A	241459
Ca22chr1_C_albicans_SC5314	1463927	1465674	1748	*	Distal Intergenic	1	1219787	1220767	981	1	C1_05870W_A	C1_05870W_A	244140
Ca22chr1_C_albicans_SC5314	1466873	1468222	1350	*	Distal Intergenic	1	1219787	1220767	981	1	C1_05870W_A	C1_05870W_A	247086
Ca22chr1_C_albicans_SC5314	1479274	1479996	723	*	Distal Intergenic	1	1219787	1220767	981	1	C1_05870W_A	C1_05870W_A	259487
Ca22chr1_C_albicans_SC5314	1482965	1483865	901	*	Distal Intergenic	1	1219787	1220767	981	1	C1_05870W_A	C1_05870W_A	263178
Ca22chr1_C_albicans_SC5314	1499704	1500865	1162	*	Distal Intergenic	1	1219787	1220767	981	1	C1_05870W_A	C1_05870W_A	279917
Ca22chr1_C_albicans_SC5314	1504158	1504883	726	*	Distal Intergenic	1	1219787	1220767	981	1	C1_05870W_A	C1_05870W_A	284371
Ca22chr1_C_albicans_SC5314	1514131	1514681	551	*	Distal Intergenic	1	1219787	1220767	981	1	C1_05870W_A	C1_05870W_A	294344
Ca22chr1_C_albicans_SC5314	1522250	1525528	3279	*	Distal Intergenic	1	1219787	1220767	981	1	C1_05870W_A	C1_05870W_A	302463
Ca22chr1_C_albicans_SC5314	1535048	1536870	1823	*	Distal Intergenic	1	1219787	1220767	981	1	C1_05870W_A	C1_05870W_A	315261
Ca22chr1_C_albicans_SC5314	1539350	1540124	775	*	Distal Intergenic	1	1219787	1220767	981	1	C1_05870W_A	C1_05870W_A	319563
Ca22chr1_C_albicans_SC5314	1541309	1541571	263	*	Distal Intergenic	1	1219787	1220767	981	1	C1_05870W_A	C1_05870W_A	321522
Ca22chr1_C_albicans_SC5314	1548997	1549873	877	*	Distal Intergenic	1	1219787	1220767	981	1	C1_05870W_A	C1_05870W_A	329210
Ca22chr1_C_albicans_SC5314	1552517	1553232	716	*	Distal Intergenic	1	1219787	1220767	981	1	C1_05870W_A	C1_05870W_A	332730
Ca22chr1_C_albicans_SC5314	1557373	1562792	5420	*	Distal Intergenic	1	1219787	1220767	981	1	C1_05870W_A	C1_05870W_A	337586
Ca22chr1_C_albicans_SC5314	1566469	1578756	12288	*	Distal Intergenic	1	1219787	1220767	981	1	C1_05870W_A	C1_05870W_A	346682
Ca22chr1_C_albicans_SC5314	1584185	1585156	972	*	Distal Intergenic	1	1219787	1220767	981	1	C1_05870W_A	C1_05870W_A	364398
Ca22chr1_C_albicans_SC5314	1589290	1590529	1240	*	Distal Intergenic	1	1219787	1220767	981	1	C1_05870W_A	C1_05870W_A	369503
Ca22chr1_C_albicans_SC5314	1592358	1597017	4660	*	Distal Intergenic	1	1219787	1220767	981	1	C1_05870W_A	C1_05870W_A	372571
Ca22chr1_C_albicans_SC5314	1599601	1599799	199	*	Distal Intergenic	1	1219787	1220767	981	1	C1_05870W_A	C1_05870W_A	379814
Ca22chr1_C_albicans_SC5314	1615441	1616234	794	*	Distal Intergenic	1	1219787	1220767	981	1	C1_05870W_A	C1_05870W_A	395654
Ca22chr1_C_albicans_SC5314	1629037	1630759	1723	*	Distal Intergenic	1	1219787	1220767	981	1	C1_05870W_A	C1_05870W_A	409250
Ca22chr1_C_albicans_SC5314	1641671	1642340	670	*	Distal Intergenic	1	1219787	1220767	981	1	C1_05870W_A	C1_05870W_A	421884
Ca22chr1_C_albicans_SC5314	1654422	1657224	2803	*	Distal Intergenic	1	1219787	1220767	981	1	C1_05870W_A	C1_05870W_A	434635
Ca22chr1_C_albicans_SC5314	1664436	1665428	993	*	Distal Intergenic	1	1219787	1220767	981	1	C1_05870W_A	C1_05870W_A	444649
Ca22chr1_C_albicans_SC5314	1669004	1670126	1123	*	Distal Intergenic	1	1219787	1220767	981	1	C1_05870W_A	C1_05870W_A	449217
Ca22chr1_C_albicans_SC5314	1675017	1677438	2422	*	Distal Intergenic	1	1219787	1220767	981	1	C1_05870W_A	C1_05870W_A	455230
Ca22chr1_C_albicans_SC5314	1680623	1681068	446	*	Distal Intergenic	1	1219787	1220767	981	1	C1_05870W_A	C1_05870W_A	460836
Ca22chr1_C_albicans_SC5314	1694003	1694654	652	*	Distal Intergenic	1	1219787	1220767	981	1	C1_05870W_A	C1_05870W_A	474216
Ca22chr1_C_albicans_SC5314	1713954	1714956	1003	*	Distal Intergenic	1	1219787	1220767	981	1	C1_05870W_A	C1_05870W_A	494167
Ca22chr1_C_albicans_SC5314	1717567	1718929	1363	*	Distal Intergenic	1	1219787	1220767	981	1	C1_05870W_A	C1_05870W_A	497780
Ca22chr1_C_albicans_SC5314	1721374	1723408	2035	*	Distal Intergenic	1	1219787	1220767	981	1	C1_05870W_A	C1_05870W_A	501587
Ca22chr1_C_albicans_SC5314	1728153	1728893	741	*	Distal Intergenic	1	1219787	1220767	981	1	C1_05870W_A	C1_05870W_A	508366
Ca22chr1_C_albicans_SC5314	1731127	1732451	1325	*	Distal Intergenic	1	1219787	1220767	981	1	C1_05870W_A	C1_05870W_A	511340
Ca22chr1_C_albicans_SC5314	1738249	1741555	3307	*	Distal Intergenic	1	1219787	1220767	981	1	C1_05870W_A	C1_05870W_A	518462
Ca22chr1_C_albicans_SC5314	1743378	1746193	2816	*	Distal Intergenic	1	1219787	1220767	981	1	C1_05870W_A	C1_05870W_A	523591
Ca22chr1_C_albicans_SC5314	1756153	1758121	1969	*	Distal Intergenic	1	1219787	1220767	981	1	C1_05870W_A	C1_05870W_A	536366
Ca22chr1_C_albicans_SC5314	1762010	1762828	819	*	Distal Intergenic	1	1219787	1220767	981	1	C1_05870W_A	C1_05870W_A	542223
Ca22chr1_C_albicans_SC5314	1771901	1772237	337	*	Distal Intergenic	1	1219787	1220767	981	1	C1_05870W_A	C1_05870W_A	552114
Ca22chr1_C_albicans_SC5314	1780557	1780970	414	*	Distal Intergenic	1	1219787	1220767	981	1	C1_05870W_A	C1_05870W_A	560770
Ca22chr1_C_albicans_SC5314	1789877	1790809	933	*	Distal Intergenic	1	1219787	1220767	981	1	C1_05870W_A	C1_05870W_A	570090
Ca22chr1_C_albicans_SC5314	1794763	1796428	1666	*	Distal Intergenic	1	1219787	1220767	981	1	C1_05870W_A	C1_05870W_A	574976
Ca22chr1_C_albicans_SC5314	1803488	1803838	351	*	Distal Intergenic	1	1219787	1220767	981	1	C1_05870W_A	C1_05870W_A	583701
Ca22chr1_C_albicans_SC5314	1814335	1816405	2071	*	Distal Intergenic	1	1219787	1220767	981	1	C1_05870W_A	C1_05870W_A	594548
Ca22chr1_C_albicans_SC5314	1831092	1831834	743	*	Distal Intergenic	1	1219787	1220767	981	1	C1_05870W_A	C1_05870W_A	611305
Ca22chr1_C_albicans_SC5314	1832736	1834495	1760	*	Distal Intergenic	1	1219787	1220767	981	1	C1_05870W_A	C1_05870W_A	612949
Ca22chr1_C_albicans_SC5314	1836653	1838977	2325	*	Distal Intergenic	1	1219787	1220767	981	1	C1_05870W_A	C1_05870W_A	616866
Ca22chr1_C_albicans_SC5314	1850131	1850572	442	*	Distal Intergenic	1	1219787	1220767	981	1	C1_05870W_A	C1_05870W_A	630344
Ca22chr1_C_albicans_SC5314	1854146	1854529	384	*	Distal Intergenic	1	1219787	1220767	981	1	C1_05870W_A	C1_05870W_A	634359
Ca22chr1_C_albicans_SC5314	1857816	1858515	700	*	Distal Intergenic	1	1219787	1220767	981	1	C1_05870W_A	C1_05870W_A	638029
Ca22chr1_C_albicans_SC5314	1860477	1860974	498	*	Distal Intergenic	1	1219787	1220767	981	1	C1_05870W_A	C1_05870W_A	640690
Ca22chr1_C_albicans_SC5314	1863425	1863910	486	*	Distal Intergenic	1	1219787	1220767	981	1	C1_05870W_A	C1_05870W_A	643638
Ca22chr1_C_albicans_SC5314	1874631	1875020	390	*	Distal Intergenic	1	1219787	1220767	981	1	C1_05870W_A	C1_05870W_A	654844
Ca22chr1_C_albicans_SC5314	1876261	1877801	1541	*	Distal Intergenic	1	1219787	1220767	981	1	C1_05870W_A	C1_05870W_A	656474
Ca22chr1_C_albicans_SC5314	1894736	1895430	695	*	Distal Intergenic	1	1219787	1220767	981	1	C1_05870W_A	C1_05870W_A	674949
Ca22chr1_C_albicans_SC5314	1900068	1901159	1092	*	Distal Intergenic	1	1219787	1220767	981	1	C1_05870W_A	C1_05870W_A	680281
Ca22chr1_C_albicans_SC5314	1902345	1902764	420	*	Distal Intergenic	1	1219787	1220767	981	1	C1_05870W_A	C1_05870W_A	682558
Ca22chr1_C_albicans_SC5314	1913676	1914349	674	*	Distal Intergenic	1	1219787	1220767	981	1	C1_05870W_A	C1_05870W_A	693889
Ca22chr1_C_albicans_SC5314	1916089	1916525	437	*	Distal Intergenic	1	1219787	1220767	981	1	C1_05870W_A	C1_05870W_A	696302
Ca22chr1_C_albicans_SC5314	1917938	1918968	1031	*	Distal Intergenic	1	1219787	1220767	981	1	C1_05870W_A	C1_05870W_A	698151
Ca22chr1_C_albicans_SC5314	1930823	1931406	584	*	Distal Intergenic	1	1219787	1220767	981	1	C1_05870W_A	C1_05870W_A	711036
Ca22chr1_C_albicans_SC5314	1940498	1940763	266	*	Distal Intergenic	1	1219787	1220767	981	1	C1_05870W_A	C1_05870W_A	720711
Ca22chr1_C_albicans_SC5314	1942560	1946290	3731	*	Distal Intergenic	1	1219787	1220767	981	1	C1_05870W_A	C1_05870W_A	722773
Ca22chr1_C_albicans_SC5314	1947305	1947748	444	*	Distal Intergenic	1	1219787	1220767	981	1	C1_05870W_A	C1_05870W_A	727518
Ca22chr1_C_albicans_SC5314	1950692	1951838	1147	*	Distal Intergenic	1	1219787	1220767	981	1	C1_05870W_A	C1_05870W_A	730905
Ca22chr1_C_albicans_SC5314	1953208	1954318	1111	*	Distal Intergenic	1	1219787	1220767	981	1	C1_05870W_A	C1_05870W_A	733421
Ca22chr1_C_albicans_SC5314	1955651	1956523	873	*	Distal Intergenic	1	1219787	1220767	981	1	C1_05870W_A	C1_05870W_A	735864
Ca22chr1_C_albicans_SC5314	1964981	1965511	531	*	Distal Intergenic	1	1219787	1220767	981	1	C1_05870W_A	C1_05870W_A	745194
Ca22chr1_C_albicans_SC5314	1972488	1973420	933	*	Distal Intergenic	1	1219787	1220767	981	1	C1_05870W_A	C1_05870W_A	752701
Ca22chr1_C_albicans_SC5314	1976131	1977117	987	*	Distal Intergenic	1	1219787	1220767	981	1	C1_05870W_A	C1_05870W_A	756344
Ca22chr1_C_albicans_SC5314	1979876	1981188	1313	*	Distal Intergenic	1	1219787	1220767	981	1	C1_05870W_A	C1_05870W_A	760089
Ca22chr1_C_albicans_SC5314	1984755	1985199	445	*	Distal Intergenic	1	1219787	1220767	981	1	C1_05870W_A	C1_05870W_A	764968
Ca22chr1_C_albicans_SC5314	1987905	1997259	9355	*	Distal Intergenic	1	1219787	1220767	981	1	C1_05870W_A	C1_05870W_A	768118
Ca22chr1_C_albicans_SC5314	2003592	2004962	1371	*	Distal Intergenic	1	1219787	1220767	981	1	C1_05870W_A	C1_05870W_A	783805
Ca22chr1_C_albicans_SC5314	2008168	2009694	1527	*	Distal Intergenic	1	1219787	1220767	981	1	C1_05870W_A	C1_05870W_A	788381
Ca22chr1_C_albicans_SC5314	2012428	2013449	1022	*	Distal Intergenic	1	1219787	1220767	981	1	C1_05870W_A	C1_05870W_A	792641
Ca22chr1_C_albicans_SC5314	2016829	2017693	865	*	Distal Intergenic	1	1219787	1220767	981	1	C1_05870W_A	C1_05870W_A	797042
Ca22chr1_C_albicans_SC5314	2021650	2023206	1557	*	Distal Intergenic	1	1219787	1220767	981	1	C1_05870W_A	C1_05870W_A	801863
Ca22chr1_C_albicans_SC5314	2024623	2025949	1327	*	Distal Intergenic	1	1219787	1220767	981	1	C1_05870W_A	C1_05870W_A	804836
Ca22chr1_C_albicans_SC5314	2034439	2034837	399	*	Distal Intergenic	1	1219787	1220767	981	1	C1_05870W_A	C1_05870W_A	814652
Ca22chr1_C_albicans_SC5314	2052382	2053366	985	*	Distal Intergenic	1	1219787	1220767	981	1	C1_05870W_A	C1_05870W_A	832595
Ca22chr1_C_albicans_SC5314	2055512	2056287	776	*	Distal Intergenic	1	1219787	1220767	981	1	C1_05870W_A	C1_05870W_A	835725
Ca22chr1_C_albicans_SC5314	2061256	2061933	678	*	Distal Intergenic	1	1219787	1220767	981	1	C1_05870W_A	C1_05870W_A	841469
Ca22chr1_C_albicans_SC5314	2069771	2070255	485	*	Distal Intergenic	1	1219787	1220767	981	1	C1_05870W_A	C1_05870W_A	849984
Ca22chr1_C_albicans_SC5314	2081853	2083565	1713	*	Distal Intergenic	1	1219787	1220767	981	1	C1_05870W_A	C1_05870W_A	862066
Ca22chr1_C_albicans_SC5314	2098895	2101909	3015	*	Distal Intergenic	1	1219787	1220767	981	1	C1_05870W_A	C1_05870W_A	879108
Ca22chr1_C_albicans_SC5314	2103957	2106779	2823	*	Distal Intergenic	1	1219787	1220767	981	1	C1_05870W_A	C1_05870W_A	884170
Ca22chr1_C_albicans_SC5314	2116200	2117207	1008	*	Distal Intergenic	1	1219787	1220767	981	1	C1_05870W_A	C1_05870W_A	896413
Ca22chr1_C_albicans_SC5314	2185611	2186381	771	*	Distal Intergenic	1	1219787	1220767	981	1	C1_05870W_A	C1_05870W_A	965824
Ca22chr1_C_albicans_SC5314	2187745	2188163	419	*	Distal Intergenic	1	1219787	1220767	981	1	C1_05870W_A	C1_05870W_A	967958
Ca22chr1_C_albicans_SC5314	2189085	2189545	461	*	Distal Intergenic	1	1219787	1220767	981	1	C1_05870W_A	C1_05870W_A	969298
Ca22chr1_C_albicans_SC5314	2192890	2194878	1989	*	Distal Intergenic	1	1219787	1220767	981	1	C1_05870W_A	C1_05870W_A	973103
Ca22chr1_C_albicans_SC5314	2198575	2199316	742	*	Distal Intergenic	1	1219787	1220767	981	1	C1_05870W_A	C1_05870W_A	978788
Ca22chr1_C_albicans_SC5314	2201541	2202525	985	*	Distal Intergenic	1	1219787	1220767	981	1	C1_05870W_A	C1_05870W_A	981754
Ca22chr1_C_albicans_SC5314	2204557	2205727	1171	*	Distal Intergenic	1	1219787	1220767	981	1	C1_05870W_A	C1_05870W_A	984770
Ca22chr1_C_albicans_SC5314	2207634	2208277	644	*	Distal Intergenic	1	1219787	1220767	981	1	C1_05870W_A	C1_05870W_A	987847
Ca22chr1_C_albicans_SC5314	2218102	2218333	232	*	Distal Intergenic	1	1219787	1220767	981	1	C1_05870W_A	C1_05870W_A	998315
Ca22chr1_C_albicans_SC5314	2220430	2222515	2086	*	Distal Intergenic	1	1219787	1220767	981	1	C1_05870W_A	C1_05870W_A	1000643
Ca22chr1_C_albicans_SC5314	2226522	2226866	345	*	Distal Intergenic	1	1219787	1220767	981	1	C1_05870W_A	C1_05870W_A	1006735
Ca22chr1_C_albicans_SC5314	2233080	2233405	326	*	Distal Intergenic	1	1219787	1220767	981	1	C1_05870W_A	C1_05870W_A	1013293
Ca22chr1_C_albicans_SC5314	2237661	2239637	1977	*	Distal Intergenic	1	1219787	1220767	981	1	C1_05870W_A	C1_05870W_A	1017874
Ca22chr1_C_albicans_SC5314	2243025	2244632	1608	*	Distal Intergenic	1	1219787	1220767	981	1	C1_05870W_A	C1_05870W_A	1023238
Ca22chr1_C_albicans_SC5314	2245942	2246900	959	*	Distal Intergenic	1	1219787	1220767	981	1	C1_05870W_A	C1_05870W_A	1026155
Ca22chr1_C_albicans_SC5314	2249317	2250483	1167	*	Distal Intergenic	1	1219787	1220767	981	1	C1_05870W_A	C1_05870W_A	1029530
Ca22chr1_C_albicans_SC5314	2253641	2255612	1972	*	Distal Intergenic	1	1219787	1220767	981	1	C1_05870W_A	C1_05870W_A	1033854
Ca22chr1_C_albicans_SC5314	2257196	2258964	1769	*	Distal Intergenic	1	1219787	1220767	981	1	C1_05870W_A	C1_05870W_A	1037409
Ca22chr1_C_albicans_SC5314	2269544	2271053	1510	*	Distal Intergenic	1	1219787	1220767	981	1	C1_05870W_A	C1_05870W_A	1049757
Ca22chr1_C_albicans_SC5314	2274463	2276222	1760	*	Distal Intergenic	1	1219787	1220767	981	1	C1_05870W_A	C1_05870W_A	1054676
Ca22chr1_C_albicans_SC5314	2278183	2278615	433	*	Distal Intergenic	1	1219787	1220767	981	1	C1_05870W_A	C1_05870W_A	1058396
Ca22chr1_C_albicans_SC5314	2281275	2281614	340	*	Distal Intergenic	1	1219787	1220767	981	1	C1_05870W_A	C1_05870W_A	1061488
Ca22chr1_C_albicans_SC5314	2289227	2292635	3409	*	Distal Intergenic	1	1219787	1220767	981	1	C1_05870W_A	C1_05870W_A	1069440
Ca22chr1_C_albicans_SC5314	2294711	2297364	2654	*	Distal Intergenic	1	1219787	1220767	981	1	C1_05870W_A	C1_05870W_A	1074924
Ca22chr1_C_albicans_SC5314	2301151	2303704	2554	*	Distal Intergenic	1	1219787	1220767	981	1	C1_05870W_A	C1_05870W_A	1081364
Ca22chr1_C_albicans_SC5314	2312976	2316114	3139	*	Distal Intergenic	1	1219787	1220767	981	1	C1_05870W_A	C1_05870W_A	1093189
Ca22chr1_C_albicans_SC5314	2323446	2323705	260	*	Distal Intergenic	1	1219787	1220767	981	1	C1_05870W_A	C1_05870W_A	1103659
Ca22chr1_C_albicans_SC5314	2328530	2328773	244	*	Distal Intergenic	1	1219787	1220767	981	1	C1_05870W_A	C1_05870W_A	1108743
Ca22chr1_C_albicans_SC5314	2342830	2343045	216	*	Distal Intergenic	1	1219787	1220767	981	1	C1_05870W_A	C1_05870W_A	1123043
Ca22chr1_C_albicans_SC5314	2344159	2346405	2247	*	Distal Intergenic	1	1219787	1220767	981	1	C1_05870W_A	C1_05870W_A	1124372
Ca22chr1_C_albicans_SC5314	2347209	2349403	2195	*	Distal Intergenic	1	1219787	1220767	981	1	C1_05870W_A	C1_05870W_A	1127422
Ca22chr1_C_albicans_SC5314	2357276	2357757	482	*	Distal Intergenic	1	1219787	1220767	981	1	C1_05870W_A	C1_05870W_A	1137489
Ca22chr1_C_albicans_SC5314	2359959	2360186	228	*	Distal Intergenic	1	1219787	1220767	981	1	C1_05870W_A	C1_05870W_A	1140172
Ca22chr1_C_albicans_SC5314	2363622	2364598	977	*	Distal Intergenic	1	1219787	1220767	981	1	C1_05870W_A	C1_05870W_A	1143835
Ca22chr1_C_albicans_SC5314	2377987	2378194	208	*	Distal Intergenic	1	1219787	1220767	981	1	C1_05870W_A	C1_05870W_A	1158200
Ca22chr1_C_albicans_SC5314	2384885	2385777	893	*	Distal Intergenic	1	1219787	1220767	981	1	C1_05870W_A	C1_05870W_A	1165098
Ca22chr1_C_albicans_SC5314	2395035	2395994	960	*	Distal Intergenic	1	1219787	1220767	981	1	C1_05870W_A	C1_05870W_A	1175248
Ca22chr1_C_albicans_SC5314	2399293	2399743	451	*	Distal Intergenic	1	1219787	1220767	981	1	C1_05870W_A	C1_05870W_A	1179506
Ca22chr1_C_albicans_SC5314	2401761	2404504	2744	*	Distal Intergenic	1	1219787	1220767	981	1	C1_05870W_A	C1_05870W_A	1181974
Ca22chr1_C_albicans_SC5314	2421406	2422157	752	*	Distal Intergenic	1	1219787	1220767	981	1	C1_05870W_A	C1_05870W_A	1201619
Ca22chr1_C_albicans_SC5314	2433199	2433450	252	*	Distal Intergenic	1	1219787	1220767	981	1	C1_05870W_A	C1_05870W_A	1213412
Ca22chr1_C_albicans_SC5314	2434653	2435499	847	*	Distal Intergenic	1	1219787	1220767	981	1	C1_05870W_A	C1_05870W_A	1214866
Ca22chr1_C_albicans_SC5314	2439605	2440142	538	*	Distal Intergenic	1	1219787	1220767	981	1	C1_05870W_A	C1_05870W_A	1219818
Ca22chr1_C_albicans_SC5314	2448056	2448444	389	*	Distal Intergenic	1	1219787	1220767	981	1	C1_05870W_A	C1_05870W_A	1228269
Ca22chr1_C_albicans_SC5314	2455554	2456524	971	*	Distal Intergenic	1	1219787	1220767	981	1	C1_05870W_A	C1_05870W_A	1235767
Ca22chr1_C_albicans_SC5314	2470748	2472351	1604	*	Distal Intergenic	1	1219787	1220767	981	1	C1_05870W_A	C1_05870W_A	1250961
Ca22chr1_C_albicans_SC5314	2473896	2476556	2661	*	Distal Intergenic	1	1219787	1220767	981	1	C1_05870W_A	C1_05870W_A	1254109
Ca22chr1_C_albicans_SC5314	2485016	2486558	1543	*	Distal Intergenic	1	1219787	1220767	981	1	C1_05870W_A	C1_05870W_A	1265229
Ca22chr1_C_albicans_SC5314	2493372	2493959	588	*	Distal Intergenic	1	1219787	1220767	981	1	C1_05870W_A	C1_05870W_A	1273585
Ca22chr1_C_albicans_SC5314	2497416	2498213	798	*	Distal Intergenic	1	1219787	1220767	981	1	C1_05870W_A	C1_05870W_A	1277629
Ca22chr1_C_albicans_SC5314	2507843	2508512	670	*	Distal Intergenic	1	1219787	1220767	981	1	C1_05870W_A	C1_05870W_A	1288056
Ca22chr1_C_albicans_SC5314	2512093	2512788	696	*	Distal Intergenic	1	1219787	1220767	981	1	C1_05870W_A	C1_05870W_A	1292306
Ca22chr1_C_albicans_SC5314	2514359	2515373	1015	*	Distal Intergenic	1	1219787	1220767	981	1	C1_05870W_A	C1_05870W_A	1294572
Ca22chr1_C_albicans_SC5314	2518652	2521149	2498	*	Distal Intergenic	1	1219787	1220767	981	1	C1_05870W_A	C1_05870W_A	1298865
Ca22chr1_C_albicans_SC5314	2522207	2522532	326	*	Distal Intergenic	1	1219787	1220767	981	1	C1_05870W_A	C1_05870W_A	1302420
Ca22chr1_C_albicans_SC5314	2524077	2524520	444	*	Distal Intergenic	1	1219787	1220767	981	1	C1_05870W_A	C1_05870W_A	1304290
Ca22chr1_C_albicans_SC5314	2554595	2555868	1274	*	Distal Intergenic	1	1219787	1220767	981	1	C1_05870W_A	C1_05870W_A	1334808
Ca22chr1_C_albicans_SC5314	2557129	2558416	1288	*	Distal Intergenic	1	1219787	1220767	981	1	C1_05870W_A	C1_05870W_A	1337342
Ca22chr1_C_albicans_SC5314	2559602	2560635	1034	*	Distal Intergenic	1	1219787	1220767	981	1	C1_05870W_A	C1_05870W_A	1339815
Ca22chr1_C_albicans_SC5314	2563648	2563864	217	*	Distal Intergenic	1	1219787	1220767	981	1	C1_05870W_A	C1_05870W_A	1343861
Ca22chr1_C_albicans_SC5314	2566169	2567642	1474	*	Distal Intergenic	1	1219787	1220767	981	1	C1_05870W_A	C1_05870W_A	1346382
Ca22chr1_C_albicans_SC5314	2571374	2572341	968	*	Distal Intergenic	1	1219787	1220767	981	1	C1_05870W_A	C1_05870W_A	1351587
Ca22chr1_C_albicans_SC5314	2581487	2588080	6594	*	Distal Intergenic	1	1219787	1220767	981	1	C1_05870W_A	C1_05870W_A	1361700
Ca22chr1_C_albicans_SC5314	2589225	2592600	3376	*	Distal Intergenic	1	1219787	1220767	981	1	C1_05870W_A	C1_05870W_A	1369438
Ca22chr1_C_albicans_SC5314	2597686	2599612	1927	*	Distal Intergenic	1	1219787	1220767	981	1	C1_05870W_A	C1_05870W_A	1377899
Ca22chr1_C_albicans_SC5314	2608349	2610279	1931	*	Distal Intergenic	1	1219787	1220767	981	1	C1_05870W_A	C1_05870W_A	1388562
Ca22chr1_C_albicans_SC5314	2621415	2623992	2578	*	Distal Intergenic	1	1219787	1220767	981	1	C1_05870W_A	C1_05870W_A	1401628
Ca22chr1_C_albicans_SC5314	2629837	2631800	1964	*	Distal Intergenic	1	1219787	1220767	981	1	C1_05870W_A	C1_05870W_A	1410050
Ca22chr1_C_albicans_SC5314	2637879	2638975	1097	*	Distal Intergenic	1	1219787	1220767	981	1	C1_05870W_A	C1_05870W_A	1418092
Ca22chr1_C_albicans_SC5314	2666067	2666535	469	*	Distal Intergenic	1	1219787	1220767	981	1	C1_05870W_A	C1_05870W_A	1446280
Ca22chr1_C_albicans_SC5314	2668254	2668804	551	*	Distal Intergenic	1	1219787	1220767	981	1	C1_05870W_A	C1_05870W_A	1448467
Ca22chr1_C_albicans_SC5314	2671864	2672921	1058	*	Distal Intergenic	1	1219787	1220767	981	1	C1_05870W_A	C1_05870W_A	1452077
Ca22chr1_C_albicans_SC5314	2676569	2677076	508	*	Distal Intergenic	1	1219787	1220767	981	1	C1_05870W_A	C1_05870W_A	1456782
Ca22chr1_C_albicans_SC5314	2684887	2685456	570	*	Distal Intergenic	1	1219787	1220767	981	1	C1_05870W_A	C1_05870W_A	1465100
Ca22chr1_C_albicans_SC5314	2693513	2696209	2697	*	Distal Intergenic	1	1219787	1220767	981	1	C1_05870W_A	C1_05870W_A	1473726
Ca22chr1_C_albicans_SC5314	2699696	2700491	796	*	Distal Intergenic	1	1219787	1220767	981	1	C1_05870W_A	C1_05870W_A	1479909
Ca22chr1_C_albicans_SC5314	2703256	2703807	552	*	Distal Intergenic	1	1219787	1220767	981	1	C1_05870W_A	C1_05870W_A	1483469
Ca22chr1_C_albicans_SC5314	2708555	2710071	1517	*	Distal Intergenic	1	1219787	1220767	981	1	C1_05870W_A	C1_05870W_A	1488768
Ca22chr1_C_albicans_SC5314	2717562	2720398	2837	*	Distal Intergenic	1	1219787	1220767	981	1	C1_05870W_A	C1_05870W_A	1497775
Ca22chr1_C_albicans_SC5314	2721555	2721821	267	*	Distal Intergenic	1	1219787	1220767	981	1	C1_05870W_A	C1_05870W_A	1501768
Ca22chr1_C_albicans_SC5314	2723384	2728134	4751	*	Distal Intergenic	1	1219787	1220767	981	1	C1_05870W_A	C1_05870W_A	1503597
Ca22chr1_C_albicans_SC5314	2729404	2733262	3859	*	Distal Intergenic	1	1219787	1220767	981	1	C1_05870W_A	C1_05870W_A	1509617
Ca22chr1_C_albicans_SC5314	2735483	2736714	1232	*	Distal Intergenic	1	1219787	1220767	981	1	C1_05870W_A	C1_05870W_A	1515696
Ca22chr1_C_albicans_SC5314	2738827	2739245	419	*	Distal Intergenic	1	1219787	1220767	981	1	C1_05870W_A	C1_05870W_A	1519040
Ca22chr1_C_albicans_SC5314	2750567	2752125	1559	*	Distal Intergenic	1	1219787	1220767	981	1	C1_05870W_A	C1_05870W_A	1530780
Ca22chr1_C_albicans_SC5314	2756540	2757138	599	*	Distal Intergenic	1	1219787	1220767	981	1	C1_05870W_A	C1_05870W_A	1536753
Ca22chr1_C_albicans_SC5314	2773061	2773259	199	*	Distal Intergenic	1	1219787	1220767	981	1	C1_05870W_A	C1_05870W_A	1553274
Ca22chr1_C_albicans_SC5314	2784844	2785255	412	*	Distal Intergenic	1	1219787	1220767	981	1	C1_05870W_A	C1_05870W_A	1565057
Ca22chr1_C_albicans_SC5314	2786407	2787126	720	*	Distal Intergenic	1	1219787	1220767	981	1	C1_05870W_A	C1_05870W_A	1566620
Ca22chr1_C_albicans_SC5314	2793073	2793713	641	*	Distal Intergenic	1	1219787	1220767	981	1	C1_05870W_A	C1_05870W_A	1573286
Ca22chr1_C_albicans_SC5314	2798472	2800427	1956	*	Distal Intergenic	1	1219787	1220767	981	1	C1_05870W_A	C1_05870W_A	1578685
Ca22chr1_C_albicans_SC5314	2810221	2811337	1117	*	Distal Intergenic	1	1219787	1220767	981	1	C1_05870W_A	C1_05870W_A	1590434
Ca22chr1_C_albicans_SC5314	2819368	2821113	1746	*	Distal Intergenic	1	1219787	1220767	981	1	C1_05870W_A	C1_05870W_A	1599581
Ca22chr1_C_albicans_SC5314	2825521	2827539	2019	*	Distal Intergenic	1	1219787	1220767	981	1	C1_05870W_A	C1_05870W_A	1605734
Ca22chr1_C_albicans_SC5314	2834811	2835677	867	*	Distal Intergenic	1	1219787	1220767	981	1	C1_05870W_A	C1_05870W_A	1615024
Ca22chr1_C_albicans_SC5314	2844424	2844795	372	*	Distal Intergenic	1	1219787	1220767	981	1	C1_05870W_A	C1_05870W_A	1624637
Ca22chr1_C_albicans_SC5314	2846438	2847216	779	*	Distal Intergenic	1	1219787	1220767	981	1	C1_05870W_A	C1_05870W_A	1626651
Ca22chr1_C_albicans_SC5314	2850373	2851232	860	*	Distal Intergenic	1	1219787	1220767	981	1	C1_05870W_A	C1_05870W_A	1630586
Ca22chr1_C_albicans_SC5314	2852635	2854505	1871	*	Distal Intergenic	1	1219787	1220767	981	1	C1_05870W_A	C1_05870W_A	1632848
Ca22chr1_C_albicans_SC5314	2855335	2856687	1353	*	Distal Intergenic	1	1219787	1220767	981	1	C1_05870W_A	C1_05870W_A	1635548
Ca22chr1_C_albicans_SC5314	2861144	2861547	404	*	Distal Intergenic	1	1219787	1220767	981	1	C1_05870W_A	C1_05870W_A	1641357
Ca22chr1_C_albicans_SC5314	2866411	2867042	632	*	Distal Intergenic	1	1219787	1220767	981	1	C1_05870W_A	C1_05870W_A	1646624
Ca22chr1_C_albicans_SC5314	2868165	2873482	5318	*	Distal Intergenic	1	1219787	1220767	981	1	C1_05870W_A	C1_05870W_A	1648378
Ca22chr1_C_albicans_SC5314	2881186	2882732	1547	*	Distal Intergenic	1	1219787	1220767	981	1	C1_05870W_A	C1_05870W_A	1661399
Ca22chr1_C_albicans_SC5314	2883617	2885468	1852	*	Distal Intergenic	1	1219787	1220767	981	1	C1_05870W_A	C1_05870W_A	1663830
Ca22chr1_C_albicans_SC5314	2886302	2888356	2055	*	Distal Intergenic	1	1219787	1220767	981	1	C1_05870W_A	C1_05870W_A	1666515
Ca22chr1_C_albicans_SC5314	2889492	2890401	910	*	Distal Intergenic	1	1219787	1220767	981	1	C1_05870W_A	C1_05870W_A	1669705
Ca22chr1_C_albicans_SC5314	2897919	2898566	648	*	Distal Intergenic	1	1219787	1220767	981	1	C1_05870W_A	C1_05870W_A	1678132
Ca22chr1_C_albicans_SC5314	2908814	2910241	1428	*	Distal Intergenic	1	1219787	1220767	981	1	C1_05870W_A	C1_05870W_A	1689027
Ca22chr1_C_albicans_SC5314	2924303	2924866	564	*	Distal Intergenic	1	1219787	1220767	981	1	C1_05870W_A	C1_05870W_A	1704516
Ca22chr1_C_albicans_SC5314	2925679	2927066	1388	*	Distal Intergenic	1	1219787	1220767	981	1	C1_05870W_A	C1_05870W_A	1705892
Ca22chr1_C_albicans_SC5314	2941913	2943643	1731	*	Distal Intergenic	1	1219787	1220767	981	1	C1_05870W_A	C1_05870W_A	1722126
Ca22chr1_C_albicans_SC5314	2950001	2951867	1867	*	Distal Intergenic	1	1219787	1220767	981	1	C1_05870W_A	C1_05870W_A	1730214
Ca22chr1_C_albicans_SC5314	2953860	2954709	850	*	Distal Intergenic	1	1219787	1220767	981	1	C1_05870W_A	C1_05870W_A	1734073
Ca22chr1_C_albicans_SC5314	2956988	2960171	3184	*	Distal Intergenic	1	1219787	1220767	981	1	C1_05870W_A	C1_05870W_A	1737201
Ca22chr1_C_albicans_SC5314	2968084	2968349	266	*	Distal Intergenic	1	1219787	1220767	981	1	C1_05870W_A	C1_05870W_A	1748297
Ca22chr1_C_albicans_SC5314	2971353	2974456	3104	*	Distal Intergenic	1	1219787	1220767	981	1	C1_05870W_A	C1_05870W_A	1751566
Ca22chr1_C_albicans_SC5314	2989769	2992860	3092	*	Distal Intergenic	1	1219787	1220767	981	1	C1_05870W_A	C1_05870W_A	1769982
Ca22chr1_C_albicans_SC5314	2995501	2997396	1896	*	Distal Intergenic	1	1219787	1220767	981	1	C1_05870W_A	C1_05870W_A	1775714
Ca22chr1_C_albicans_SC5314	2998884	2999394	511	*	Distal Intergenic	1	1219787	1220767	981	1	C1_05870W_A	C1_05870W_A	1779097
Ca22chr1_C_albicans_SC5314	3001072	3002073	1002	*	Distal Intergenic	1	1219787	1220767	981	1	C1_05870W_A	C1_05870W_A	1781285
Ca22chr1_C_albicans_SC5314	3005300	3005821	522	*	Distal Intergenic	1	1219787	1220767	981	1	C1_05870W_A	C1_05870W_A	1785513
Ca22chr1_C_albicans_SC5314	3009322	3010850	1529	*	Distal Intergenic	1	1219787	1220767	981	1	C1_05870W_A	C1_05870W_A	1789535
Ca22chr1_C_albicans_SC5314	3024856	3025138	283	*	Distal Intergenic	1	1219787	1220767	981	1	C1_05870W_A	C1_05870W_A	1805069
Ca22chr1_C_albicans_SC5314	3029841	3030628	788	*	Distal Intergenic	1	1219787	1220767	981	1	C1_05870W_A	C1_05870W_A	1810054
Ca22chr1_C_albicans_SC5314	3033992	3035114	1123	*	Distal Intergenic	1	1219787	1220767	981	1	C1_05870W_A	C1_05870W_A	1814205
Ca22chr1_C_albicans_SC5314	3045402	3046128	727	*	Distal Intergenic	1	1219787	1220767	981	1	C1_05870W_A	C1_05870W_A	1825615
Ca22chr1_C_albicans_SC5314	3048661	3051006	2346	*	Distal Intergenic	1	1219787	1220767	981	1	C1_05870W_A	C1_05870W_A	1828874
Ca22chr1_C_albicans_SC5314	3052873	3054375	1503	*	Distal Intergenic	1	1219787	1220767	981	1	C1_05870W_A	C1_05870W_A	1833086
Ca22chr1_C_albicans_SC5314	3057592	3058683	1092	*	Distal Intergenic	1	1219787	1220767	981	1	C1_05870W_A	C1_05870W_A	1837805
Ca22chr1_C_albicans_SC5314	3059573	3060627	1055	*	Distal Intergenic	1	1219787	1220767	981	1	C1_05870W_A	C1_05870W_A	1839786
Ca22chr1_C_albicans_SC5314	3066639	3067140	502	*	Distal Intergenic	1	1219787	1220767	981	1	C1_05870W_A	C1_05870W_A	1846852
Ca22chr1_C_albicans_SC5314	3068910	3072966	4057	*	Distal Intergenic	1	1219787	1220767	981	1	C1_05870W_A	C1_05870W_A	1849123
Ca22chr1_C_albicans_SC5314	3075567	3075856	290	*	Distal Intergenic	1	1219787	1220767	981	1	C1_05870W_A	C1_05870W_A	1855780
Ca22chr1_C_albicans_SC5314	3104103	3104310	208	*	Distal Intergenic	1	1219787	1220767	981	1	C1_05870W_A	C1_05870W_A	1884316
Ca22chr1_C_albicans_SC5314	3106082	3106355	274	*	Distal Intergenic	1	1219787	1220767	981	1	C1_05870W_A	C1_05870W_A	1886295
Ca22chr1_C_albicans_SC5314	3108764	3116047	7284	*	Distal Intergenic	1	1219787	1220767	981	1	C1_05870W_A	C1_05870W_A	1888977
Ca22chr1_C_albicans_SC5314	3118948	3120582	1635	*	Distal Intergenic	1	1219787	1220767	981	1	C1_05870W_A	C1_05870W_A	1899161
Ca22chr1_C_albicans_SC5314	3132175	3133007	833	*	Distal Intergenic	1	1219787	1220767	981	1	C1_05870W_A	C1_05870W_A	1912388
Ca22chr1_C_albicans_SC5314	3134409	3135968	1560	*	Distal Intergenic	1	1219787	1220767	981	1	C1_05870W_A	C1_05870W_A	1914622
Ca22chr1_C_albicans_SC5314	7539	7841	303	*	Downstream (<1kb)	1	8597	8908	312	2	C1_00030C_A	C1_00030C_A	1067
Ca22chr1_C_albicans_SC5314	32811	33134	324	*	Exon (C1_00190C_A/C1_00190C_A, exon 1 of 1)	1	32680	33318	639	2	C1_00190C_A	C1_00190C_A	184
Ca22chr1_C_albicans_SC5314	35888	37940	2053	*	Promoter (<=1kb)	1	37851	39485	1635	1	C1_00220W_A	C1_00220W_A	0
Ca22chr1_C_albicans_SC5314	57522	58659	1138	*	Promoter (<=1kb)	1	54840	57077	2238	2	C1_00380C_B	C1_00380C_B	-445
Ca22chr1_C_albicans_SC5314	66919	67376	458	*	Promoter (<=1kb)	1	67843	68814	972	1	C1_00420W_A	C1_00420W_A	-467
Ca22chr1_C_albicans_SC5314	81829	82247	419	*	Exon (C1_00520W_A/C1_00520W_A, exon 1 of 1)	1	81236	81904	669	1	C1_00520W_B	C1_00520W_B	593
Ca22chr1_C_albicans_SC5314	107147	107440	294	*	Exon (C1_00640C_A/C1_00640C_A, exon 1 of 1)	1	105182	106927	1746	1	C1_00630W_B	C1_00630W_B	1965
Ca22chr1_C_albicans_SC5314	126145	127024	880	*	Promoter (<=1kb)	1	126521	126612	92	1	C1_00720W_A	C1_00720W_A	0
Ca22chr1_C_albicans_SC5314	129363	129689	327	*	Promoter (<=1kb)	1	126792	128621	1830	2	C1_00730C_B	C1_00730C_B	-742
Ca22chr1_C_albicans_SC5314	131414	131643	230	*	Promoter (<=1kb)	1	129261	130682	1422	2	C1_00740C_B	C1_00740C_B	-732
Ca22chr1_C_albicans_SC5314	135967	136342	376	*	Exon (C1_00770C_A/C1_00770C_A, exon 1 of 1)	1	135654	136436	783	2	C1_00770C_A	C1_00770C_A	94
Ca22chr1_C_albicans_SC5314	141949	143791	1843	*	Promoter (1-2kb)	1	138578	140935	2358	2	C1_00780C_B	C1_00780C_B	-1014
Ca22chr1_C_albicans_SC5314	146607	150051	3445	*	Promoter (<=1kb)	1	150607	151707	1101	1	C1_00790W_A	C1_00790W_A	-556
Ca22chr1_C_albicans_SC5314	152084	153827	1744	*	Downstream (<1kb)	1	154633	155286	654	2	C1_00800C_A	C1_00800C_A	1459
Ca22chr1_C_albicans_SC5314	162700	164665	1966	*	Promoter (<=1kb)	1	160945	162672	1728	2	C1_00840C_B	C1_00840C_B	-28
Ca22chr1_C_albicans_SC5314	165470	166731	1262	*	Promoter (<=1kb)	1	167077	167823	747	1	C1_00850W_A	C1_00850W_A	-346
Ca22chr1_C_albicans_SC5314	169203	169574	372	*	Promoter (<=1kb)	1	170158	172254	2097	1	C1_00870W_A	C1_00870W_A	-584
Ca22chr1_C_albicans_SC5314	172738	174237	1500	*	Promoter (<=1kb)	1	174459	176084	1626	1	C1_00880W_A	C1_00880W_A	-222
Ca22chr1_C_albicans_SC5314	184734	186034	1301	*	Exon (C1_00920W_A/C1_00920W_A, exon 1 of 1)	1	181413	185249	3837	1	C1_00920W_B	C1_00920W_B	3321
Ca22chr1_C_albicans_SC5314	190954	191758	805	*	Exon (C1_00940W_A/C1_00940W_A, exon 2 of 2)	1	190707	191164	458	1	C1_00940W_B	C1_00940W_B	247
Ca22chr1_C_albicans_SC5314	194143	194707	565	*	Promoter (<=1kb)	1	191452	193413	1962	2	C1_00950C_B	C1_00950C_B	-730
Ca22chr1_C_albicans_SC5314	219480	221098	1619	*	Exon (C1_01100W_A/C1_01100W_A, exon 1 of 1)	1	220539	222068	1530	2	C1_01110C_A	C1_01110C_A	970
Ca22chr1_C_albicans_SC5314	222640	222997	358	*	Promoter (<=1kb)	1	220550	222079	1530	2	C1_01110C_B	C1_01110C_B	-561
Ca22chr1_C_albicans_SC5314	226762	228023	1262	*	Exon (C1_01130W_A/C1_01130W_A, exon 1 of 1)	1	227677	229779	2103	2	C1_01140C_A	C1_01140C_A	1756
Ca22chr1_C_albicans_SC5314	230138	233237	3100	*	Promoter (<=1kb)	1	227688	229790	2103	2	C1_01140C_B	C1_01140C_B	-348
Ca22chr1_C_albicans_SC5314	238817	239659	843	*	Promoter (<=1kb)	1	236096	238312	2217	2	C1_01170C_B	C1_01170C_B	-505
Ca22chr1_C_albicans_SC5314	252342	253319	978	*	Promoter (<=1kb)	1	252036	252488	453	2	C1_01260C_A	C1_01260C_A	0
Ca22chr1_C_albicans_SC5314	265288	265519	232	*	Promoter (<=1kb)	1	263492	264685	1194	2	C1_01350C_B	C1_01350C_B	-603
Ca22chr1_C_albicans_SC5314	267490	269171	1682	*	Promoter (<=1kb)	1	265496	267478	1983	2	C1_01360C_B	C1_01360C_B	-12
Ca22chr1_C_albicans_SC5314	281145	281659	515	*	Promoter (<=1kb)	1	280435	280833	399	2	C1_01440C_B	C1_01440C_B	-312
Ca22chr1_C_albicans_SC5314	288970	289340	371	*	Exon (C1_01470W_A/C1_01470W_A, exon 1 of 1)	1	288048	289343	1296	1	C1_01470W_B	C1_01470W_B	922
Ca22chr1_C_albicans_SC5314	290768	291385	618	*	Promoter (<=1kb)	1	289714	290463	750	2	C1_01480C_B	C1_01480C_B	-305
Ca22chr1_C_albicans_SC5314	294256	294640	385	*	Promoter (1-2kb)	1	296046	296504	459	1	C1_01500W_A	C1_01500W_A	-1406
Ca22chr1_C_albicans_SC5314	298622	299330	709	*	Promoter (<=1kb)	1	299614	301767	2154	1	C1_01510W_A	C1_01510W_A	-284
Ca22chr1_C_albicans_SC5314	301675	303000	1326	*	Exon (C1_01510W_A/C1_01510W_A, exon 1 of 1)	1	299632	301785	2154	1	C1_01510W_B	C1_01510W_B	2043
Ca22chr1_C_albicans_SC5314	304657	304935	279	*	Downstream (<1kb)	1	305308	306012	705	2	C1_01520C_A	C1_01520C_A	1077
Ca22chr1_C_albicans_SC5314	328346	330495	2150	*	Promoter (<=1kb)	1	331354	332037	684	1	C1_01630W_A	C1_01630W_A	-859
Ca22chr1_C_albicans_SC5314	331812	332345	534	*	Promoter (<=1kb)	1	332721	334077	1357	1	C1_01640W_A	C1_01640W_A	-376
Ca22chr1_C_albicans_SC5314	333434	334026	593	*	Promoter (<=1kb)	1	334643	336025	1383	1	C1_01650W_A	C1_01650W_A	-617
Ca22chr1_C_albicans_SC5314	335862	340546	4685	*	Promoter (<=1kb)	1	336119	336200	82	2	C1_01660C_A	C1_01660C_A	0
Ca22chr1_C_albicans_SC5314	347964	351248	3285	*	Promoter (<=1kb)	1	351098	353101	2004	1	C1_01710W_A	C1_01710W_A	0
Ca22chr1_C_albicans_SC5314	353007	353514	508	*	Exon (C1_01710W_A/C1_01710W_A, exon 1 of 1)	1	353541	353627	87	2	C1_01720C_A	C1_01720C_A	113
Ca22chr1_C_albicans_SC5314	354414	355312	899	*	Distal Intergenic	1	354227	354299	73	1	C1_01730W_B	C1_01730W_B	187
Ca22chr1_C_albicans_SC5314	359216	361093	1878	*	Promoter (<=1kb)	1	361029	362930	1902	1	C1_01750W_A	C1_01750W_A	0
Ca22chr1_C_albicans_SC5314	369995	370994	1000	*	Promoter (<=1kb)	1	367951	369825	1875	2	C1_01780C_B	C1_01780C_B	-170
Ca22chr1_C_albicans_SC5314	375125	375550	426	*	Promoter (<=1kb)	1	375835	376554	720	1	C1_01800W_A	C1_01800W_A	-285
Ca22chr1_C_albicans_SC5314	382194	382882	689	*	Promoter (<=1kb)	1	381550	382104	555	2	C1_01840C_B	C1_01840C_B	-90
Ca22chr1_C_albicans_SC5314	397946	400282	2337	*	Promoter (<=1kb)	1	400591	401977	1387	1	C1_01930W_A	C1_01930W_A	-309
Ca22chr1_C_albicans_SC5314	404267	406875	2609	*	Promoter (<=1kb)	1	405749	406027	279	1	C1_01970W_A	C1_01970W_A	0
Ca22chr1_C_albicans_SC5314	409046	409433	388	*	Promoter (1-2kb)	1	411340	412368	1029	1	C1_01990W_A	C1_01990W_A	-1907
Ca22chr1_C_albicans_SC5314	420458	421621	1164	*	Promoter (<=1kb)	1	418019	420493	2475	2	C1_02040C_A	C1_02040C_A	0
Ca22chr1_C_albicans_SC5314	426430	427150	721	*	Exon (C1_02060W_A/C1_02060W_A, exon 2 of 2)	1	426005	426635	631	1	C1_02060W_B	C1_02060W_B	425
Ca22chr1_C_albicans_SC5314	430346	431031	686	*	Exon (C1_02080W_A/C1_02080W_A, exon 1 of 1)	1	429389	430528	1140	1	C1_02080W_B	C1_02080W_B	957
Ca22chr1_C_albicans_SC5314	436567	440770	4204	*	Promoter (<=1kb)	1	434428	436065	1638	2	C1_02110C_B	C1_02110C_B	-502
Ca22chr1_C_albicans_SC5314	441614	442878	1265	*	Exon (C1_02120C_A/C1_02120C_A, exon 1 of 1)	1	442448	444235	1788	2	C1_02120C_A	C1_02120C_A	1357
Ca22chr1_C_albicans_SC5314	443992	448865	4874	*	Promoter (<=1kb)	1	442448	444235	1788	2	C1_02120C_A	C1_02120C_A	0
Ca22chr1_C_albicans_SC5314	451554	452074	521	*	Promoter (<=1kb)	1	451280	451624	345	2	C1_02140C_A	C1_02140C_A	0
Ca22chr1_C_albicans_SC5314	455542	456077	536	*	Promoter (<=1kb)	1	454861	455823	963	2	C1_02170C_A	C1_02170C_A	0
Ca22chr1_C_albicans_SC5314	458952	461050	2099	*	Promoter (<=1kb)	1	459294	460130	837	2	C1_02200C_A	C1_02200C_A	0
Ca22chr1_C_albicans_SC5314	462994	464571	1578	*	Promoter (<=1kb)	1	462849	463859	1011	2	C1_02220C_A	C1_02220C_A	0
Ca22chr1_C_albicans_SC5314	467215	467657	443	*	Promoter (1-2kb)	1	469116	471743	2628	1	C1_02240W_A	C1_02240W_A	-1459
Ca22chr1_C_albicans_SC5314	470738	474772	4035	*	Promoter (<=1kb)	1	474919	475644	726	1	C1_02250W_A	C1_02250W_A	-147
Ca22chr1_C_albicans_SC5314	492660	493373	714	*	Promoter (<=1kb)	1	490272	492197	1926	2	C1_02360C_B	C1_02360C_B	-463
Ca22chr1_C_albicans_SC5314	496919	498369	1451	*	Exon (C1_02380C_A/C1_02380C_A, exon 1 of 1)	1	498351	498953	603	2	C1_02380C_A	C1_02380C_A	584
Ca22chr1_C_albicans_SC5314	501234	501864	631	*	Exon (C1_02390W_A/C1_02390W_A, exon 1 of 1)	1	502050	503384	1335	2	C1_02400C_A	C1_02400C_A	1520
Ca22chr1_C_albicans_SC5314	505980	508185	2206	*	Promoter (<=1kb)	1	504179	505252	1074	2	C1_02410C_B	C1_02410C_B	-728
Ca22chr1_C_albicans_SC5314	511919	512965	1047	*	Promoter (<=1kb)	1	505998	511691	5694	2	C1_02420C_B	C1_02420C_B	-228
Ca22chr1_C_albicans_SC5314	514127	514582	456	*	Promoter (2-3kb)	1	505998	511691	5694	2	C1_02420C_B	C1_02420C_B	-2436
Ca22chr1_C_albicans_SC5314	525005	525245	241	*	Exon (C1_02490C_A/C1_02490C_A, exon 1 of 1)	1	524009	524767	759	1	C1_02480W_B	C1_02480W_B	996
Ca22chr1_C_albicans_SC5314	534180	538875	4696	*	Promoter (<=1kb)	1	532436	534196	1761	2	C1_02530C_B	C1_02530C_B	0
Ca22chr1_C_albicans_SC5314	539856	544156	4301	*	Promoter (<=1kb)	1	540001	541512	1512	1	C1_02580W_A	C1_02580W_A	0
Ca22chr1_C_albicans_SC5314	548457	549293	837	*	Exon (C1_02610W_A/C1_02610W_A, exon 1 of 1)	1	549494	550573	1080	2	C1_02620C_A	C1_02620C_A	1280
Ca22chr1_C_albicans_SC5314	558936	559215	280	*	Promoter (<=1kb)	1	555705	558131	2427	2	C1_02670C_B	C1_02670C_B	-805
Ca22chr1_C_albicans_SC5314	563667	565324	1658	*	Promoter (<=1kb)	1	564255	564428	174	2	C1_02700C_A	C1_02700C_A	0
Ca22chr1_C_albicans_SC5314	568584	570882	2299	*	Exon (C1_02720W_A/C1_02720W_A, exon 1 of 1)	1	567477	568670	1194	1	C1_02720W_B	C1_02720W_B	1107
Ca22chr1_C_albicans_SC5314	572563	573639	1077	*	Promoter (<=1kb)	1	574220	575107	888	1	C1_02730W_A	C1_02730W_A	-581
Ca22chr1_C_albicans_SC5314	584294	585661	1368	*	Promoter (<=1kb)	1	584332	584934	603	1	C1_02800W_A	C1_02800W_A	0
Ca22chr1_C_albicans_SC5314	592918	593170	253	*	Promoter (<=1kb)	1	593697	595466	1770	1	C1_02830W_A	C1_02830W_A	-527
Ca22chr1_C_albicans_SC5314	595335	597514	2180	*	Promoter (<=1kb)	1	598018	599733	1716	1	C1_02840W_A	C1_02840W_A	-504
Ca22chr1_C_albicans_SC5314	599698	600131	434	*	Promoter (<=1kb)	1	600683	602722	2040	1	C1_02850W_A	C1_02850W_A	-552
Ca22chr1_C_albicans_SC5314	617949	618170	222	*	Promoter (<=1kb)	1	615974	617761	1788	2	C1_02960C_B	C1_02960C_B	-188
Ca22chr1_C_albicans_SC5314	621613	621827	215	*	Downstream (<1kb)	1	620136	621164	1029	1	C1_02980W_B	C1_02980W_B	1477
Ca22chr1_C_albicans_SC5314	623913	626261	2349	*	Promoter (<=1kb)	1	622252	623568	1317	2	C1_02990C_B	C1_02990C_B	-345
Ca22chr1_C_albicans_SC5314	651300	651589	290	*	Promoter (<=1kb)	1	651902	653134	1233	1	C1_03120W_A	C1_03120W_A	-313
Ca22chr1_C_albicans_SC5314	661266	662845	1580	*	Exon (C1_03180W_A/C1_03180W_A, exon 1 of 1)	1	660965	661828	864	1	C1_03180W_B	C1_03180W_B	301
Ca22chr1_C_albicans_SC5314	665182	668218	3037	*	Promoter (<=1kb)	1	662213	664374	2162	2	C1_03190C_B	C1_03190C_B	-808
Ca22chr1_C_albicans_SC5314	708322	709069	748	*	Promoter (<=1kb)	1	709461	712127	2667	1	C1_03380W_A	C1_03380W_A	-392
Ca22chr1_C_albicans_SC5314	712099	718518	6420	*	Promoter (<=1kb)	1	712967	714244	1278	1	C1_03390W_A	C1_03390W_A	0
Ca22chr1_C_albicans_SC5314	719594	721441	1848	*	Promoter (<=1kb)	1	719613	720668	1056	1	C1_03430W_A	C1_03430W_A	0
Ca22chr1_C_albicans_SC5314	722930	724125	1196	*	Promoter (<=1kb)	1	721159	722595	1437	2	C1_03440C_B	C1_03440C_B	-335
Ca22chr1_C_albicans_SC5314	735868	736463	596	*	Promoter (<=1kb)	1	732813	735689	2877	2	C1_03480C_B	C1_03480C_B	-179
Ca22chr1_C_albicans_SC5314	739609	740286	678	*	Promoter (<=1kb)	1	739135	739680	546	2	C1_03510C_A	C1_03510C_A	0
Ca22chr1_C_albicans_SC5314	759848	761431	1584	*	Promoter (<=1kb)	1	761416	764853	3438	1	C1_03680W_A	C1_03680W_A	0
Ca22chr1_C_albicans_SC5314	764551	764897	347	*	Promoter (<=1kb)	1	765465	766517	1053	1	C1_03690W_A	C1_03690W_A	-568
Ca22chr1_C_albicans_SC5314	771637	772917	1281	*	Promoter (<=1kb)	1	767120	770983	3864	2	C1_03710C_B	C1_03710C_B	-654
Ca22chr1_C_albicans_SC5314	775652	777161	1510	*	Promoter (<=1kb)	1	773999	775771	1773	2	C1_03720C_A	C1_03720C_A	0
Ca22chr1_C_albicans_SC5314	787561	788524	964	*	Promoter (<=1kb)	1	788296	790142	1847	1	C1_03770W_A	C1_03770W_A	0
Ca22chr1_C_albicans_SC5314	789531	790409	879	*	Exon (C1_03770W_A/C1_03770W_A, exon 2 of 2)	1	788345	790191	1847	1	C1_03770W_B	C1_03770W_B	1186
Ca22chr1_C_albicans_SC5314	794006	795316	1311	*	Promoter (<=1kb)	1	790412	793633	3222	2	C1_03780C_B	C1_03780C_B	-373
Ca22chr1_C_albicans_SC5314	801673	801900	228	*	Promoter (<=1kb)	1	801727	802836	1110	1	C1_03820W_A	C1_03820W_A	0
Ca22chr1_C_albicans_SC5314	806480	807040	561	*	Exon (C1_03860C_A/C1_03860C_A, exon 1 of 1)	1	804253	804522	270	1	C1_03840W_B	C1_03840W_B	2227
Ca22chr1_C_albicans_SC5314	812374	814119	1746	*	Promoter (<=1kb)	1	806520	811487	4968	2	C1_03860C_B	C1_03860C_B	-887
Ca22chr1_C_albicans_SC5314	815149	822469	7321	*	Promoter (<=1kb)	1	813869	815560	1692	2	C1_03870C_A	C1_03870C_A	0
Ca22chr1_C_albicans_SC5314	825830	826430	601	*	Exon (C1_03900W_B/C1_03900W_B, exon 1 of 1)	1	825368	825883	516	1	C1_03900W_B	C1_03900W_B	462
Ca22chr1_C_albicans_SC5314	834602	835072	471	*	Promoter (<=1kb)	1	833288	833827	540	2	C1_03950C_B	C1_03950C_B	-775
Ca22chr1_C_albicans_SC5314	840446	841081	636	*	Exon (C1_04000C_A/C1_04000C_A, exon 1 of 1)	1	840359	841801	1443	2	C1_04000C_A	C1_04000C_A	720
Ca22chr1_C_albicans_SC5314	848164	849467	1304	*	Exon (C1_04030W_A/C1_04030W_A, exon 1 of 1)	1	846699	848795	2097	1	C1_04030W_B	C1_04030W_B	1465
Ca22chr1_C_albicans_SC5314	863129	863824	696	*	Exon (C1_04120C_A/C1_04120C_A, exon 1 of 1)	1	863013	864074	1062	2	C1_04120C_A	C1_04120C_A	250
Ca22chr1_C_albicans_SC5314	865823	866739	917	*	Promoter (<=1kb)	1	867380	868414	1035	1	C1_04140W_A	C1_04140W_A	-641
Ca22chr1_C_albicans_SC5314	887931	888696	766	*	Exon (C1_04290C_A/C1_04290C_A, exon 2 of 2)	1	886010	889117	3108	2	C1_04290C_A	C1_04290C_A	421
Ca22chr1_C_albicans_SC5314	889513	891145	1633	*	Promoter (<=1kb)	1	886049	889157	3109	2	C1_04290C_B	C1_04290C_B	-356
Ca22chr1_C_albicans_SC5314	895674	897719	2046	*	Promoter (<=1kb)	1	897942	899552	1611	1	C1_04330W_A	C1_04330W_A	-223
Ca22chr1_C_albicans_SC5314	908560	908922	363	*	Exon (C1_04390C_A/C1_04390C_A, exon 1 of 1)	1	907166	908110	945	1	C1_04380W_B	C1_04380W_B	1394
Ca22chr1_C_albicans_SC5314	913584	914697	1114	*	Promoter (<=1kb)	1	911109	914328	3220	2	C1_04400C_A	C1_04400C_A	0
Ca22chr1_C_albicans_SC5314	920198	922168	1971	*	Promoter (<=1kb)	1	920167	920688	522	2	C1_04470C_A	C1_04470C_A	0
Ca22chr1_C_albicans_SC5314	936299	937148	850	*	Promoter (<=1kb)	1	934187	935746	1560	2	C1_04530C_B	C1_04530C_B	-553
Ca22chr1_C_albicans_SC5314	943968	945723	1756	*	Promoter (<=1kb)	1	943640	944467	828	2	C1_04580C_A	C1_04580C_A	0
Ca22chr1_C_albicans_SC5314	946779	947206	428	*	Downstream (<1kb)	1	946289	946477	189	1	C1_04590W_B	C1_04590W_B	490
Ca22chr1_C_albicans_SC5314	953876	954418	543	*	Exon (C1_04620W_A/C1_04620W_A, exon 1 of 1)	1	952363	954093	1731	1	C1_04620W_B	C1_04620W_B	1513
Ca22chr1_C_albicans_SC5314	964534	964817	284	*	Promoter (<=1kb)	1	965166	970607	5442	1	C1_04660W_A	C1_04660W_A	-349
Ca22chr1_C_albicans_SC5314	972521	973627	1107	*	Promoter (<=1kb)	1	973480	974406	927	1	C1_04680W_A	C1_04680W_A	0
Ca22chr1_C_albicans_SC5314	982012	982890	879	*	Promoter (<=1kb)	1	982170	982391	222	1	C1_04720W_A	C1_04720W_A	0
Ca22chr1_C_albicans_SC5314	985827	987194	1368	*	Promoter (<=1kb)	1	986263	987447	1185	1	C1_04750W_A	C1_04750W_A	0
Ca22chr1_C_albicans_SC5314	990739	991397	659	*	Promoter (<=1kb)	1	987562	990525	2964	2	C1_04760C_B	C1_04760C_B	-214
Ca22chr1_C_albicans_SC5314	992824	995299	2476	*	Promoter (<=1kb)	1	991657	992817	1161	2	C1_04770C_B	C1_04770C_B	-7
Ca22chr1_C_albicans_SC5314	1007050	1007603	554	*	Exon (C1_04830W_A/C1_04830W_A, exon 1 of 1)	1	1007444	1007815	372	2	C1_04840C_A	C1_04840C_A	212
Ca22chr1_C_albicans_SC5314	1011014	1012276	1263	*	Promoter (<=1kb)	1	1012991	1014757	1767	1	C1_04870W_A	C1_04870W_A	-715
Ca22chr1_C_albicans_SC5314	1016679	1017672	994	*	Promoter (<=1kb)	1	1017681	1019972	2292	1	C1_04900W_A	C1_04900W_A	-9
Ca22chr1_C_albicans_SC5314	1019230	1021763	2534	*	Promoter (<=1kb)	1	1020126	1021085	960	2	C1_04910C_A	C1_04910C_A	0
Ca22chr1_C_albicans_SC5314	1027609	1028995	1387	*	Exon (C1_04950C_A/C1_04950C_A, exon 1 of 1)	1	1028271	1032458	4188	2	C1_04950C_A	C1_04950C_A	3463
Ca22chr1_C_albicans_SC5314	1032399	1034452	2054	*	Promoter (<=1kb)	1	1028271	1032458	4188	2	C1_04950C_A	C1_04950C_A	0
Ca22chr1_C_albicans_SC5314	1040068	1041866	1799	*	Exon (C1_04970W_A/C1_04970W_A, exon 1 of 1)	1	1041964	1043523	1560	2	C1_04980C_A	C1_04980C_A	1657
Ca22chr1_C_albicans_SC5314	1043233	1043926	694	*	Promoter (<=1kb)	1	1041964	1043523	1560	2	C1_04980C_A	C1_04980C_A	0
Ca22chr1_C_albicans_SC5314	1045915	1046630	716	*	Promoter (<=1kb)	1	1044383	1045516	1134	2	C1_04990C_B	C1_04990C_B	-399
Ca22chr1_C_albicans_SC5314	1047563	1048379	817	*	Promoter (<=1kb)	1	1048309	1050273	1965	1	C1_05000W_A	C1_05000W_A	0
Ca22chr1_C_albicans_SC5314	1049962	1052327	2366	*	Promoter (<=1kb)	1	1050452	1051426	975	2	C1_05010C_A	C1_05010C_A	0
Ca22chr1_C_albicans_SC5314	1062444	1063614	1171	*	Promoter (<=1kb)	1	1064009	1065736	1728	1	C1_05080W_A	C1_05080W_A	-395
Ca22chr1_C_albicans_SC5314	1071356	1076736	5381	*	Promoter (<=1kb)	1	1072175	1072615	441	1	C1_05130W_A	C1_05130W_A	0
Ca22chr1_C_albicans_SC5314	1080187	1082502	2316	*	Promoter (<=1kb)	1	1082624	1083892	1269	1	C1_05140W_A	C1_05140W_A	-122
Ca22chr1_C_albicans_SC5314	1084942	1092757	7816	*	Promoter (<=1kb)	1	1084950	1085183	234	2	C1_05150C_A	C1_05150C_A	0
Ca22chr1_C_albicans_SC5314	1094230	1094534	305	*	Promoter (<=1kb)	1	1092619	1093815	1197	2	C1_05160C_B	C1_05160C_B	-415
Ca22chr1_C_albicans_SC5314	1096612	1096857	246	*	Promoter (<=1kb)	1	1094684	1095964	1281	2	C1_05170C_B	C1_05170C_B	-648
Ca22chr1_C_albicans_SC5314	1100582	1100862	281	*	Promoter (<=1kb)	1	1099259	1100152	894	2	C1_05200C_B	C1_05200C_B	-430
Ca22chr1_C_albicans_SC5314	1112840	1115350	2511	*	Exon (C1_05290W_A/C1_05290W_A, exon 1 of 1)	1	1113320	1115428	2109	2	C1_05300C_A	C1_05300C_A	78
Ca22chr1_C_albicans_SC5314	1156332	1158909	2578	*	Promoter (<=1kb)	1	1158880	1160955	2076	1	C1_05520W_A	C1_05520W_A	0
Ca22chr1_C_albicans_SC5314	1160765	1161501	737	*	Exon (C1_05520W_A/C1_05520W_A, exon 1 of 1)	1	1161281	1162890	1610	2	C1_05530C_A	C1_05530C_A	1389
Ca22chr1_C_albicans_SC5314	1163612	1167459	3848	*	Promoter (<=1kb)	1	1163603	1164622	1020	2	C1_05540C_A	C1_05540C_A	0
Ca22chr1_C_albicans_SC5314	1168434	1169712	1279	*	Promoter (<=1kb)	1	1168844	1168916	73	1	C1_05590W_A	C1_05590W_A	0
Ca22chr1_C_albicans_SC5314	1170897	1171494	598	*	Exon (C1_05600W_B/C1_05600W_B, exon 1 of 1)	1	1169206	1173921	4716	1	C1_05600W_A	C1_05600W_A	1691
Ca22chr1_C_albicans_SC5314	1176333	1177899	1567	*	Promoter (<=1kb)	1	1175776	1177029	1254	2	C1_05620C_A	C1_05620C_A	0
Ca22chr1_C_albicans_SC5314	1183047	1184442	1396	*	Exon (C1_05650W_A/C1_05650W_A, exon 1 of 1)	1	1182508	1183266	759	1	C1_05650W_B	C1_05650W_B	539
Ca22chr1_C_albicans_SC5314	1197045	1199536	2492	*	Promoter (<=1kb)	1	1196996	1198138	1143	2	C1_05740C_A	C1_05740C_A	0
Ca22chr1_C_albicans_SC5314	1221283	1221616	334	*	Distal Intergenic	1	1219787	1220767	981	1	C1_05870W_A	C1_05870W_A	1496
Ca22chr1_C_albicans_SC5314	1224689	1226526	1838	*	Distal Intergenic	1	1219787	1220767	981	1	C1_05870W_A	C1_05870W_A	4902
Ca22chr1_C_albicans_SC5314	1229571	1230856	1286	*	Distal Intergenic	1	1219787	1220767	981	1	C1_05870W_A	C1_05870W_A	9784
Ca22chr1_C_albicans_SC5314	1233216	1234365	1150	*	Distal Intergenic	1	1219787	1220767	981	1	C1_05870W_A	C1_05870W_A	13429
Ca22chr1_C_albicans_SC5314	1242391	1244851	2461	*	Distal Intergenic	1	1219787	1220767	981	1	C1_05870W_A	C1_05870W_A	22604
Ca22chr1_C_albicans_SC5314	1246444	1250815	4372	*	Distal Intergenic	1	1219787	1220767	981	1	C1_05870W_A	C1_05870W_A	26657
Ca22chr1_C_albicans_SC5314	1269876	1271010	1135	*	Distal Intergenic	1	1219787	1220767	981	1	C1_05870W_A	C1_05870W_A	50089
Ca22chr1_C_albicans_SC5314	1275142	1275782	641	*	Distal Intergenic	1	1219787	1220767	981	1	C1_05870W_A	C1_05870W_A	55355
Ca22chr1_C_albicans_SC5314	1286075	1288068	1994	*	Distal Intergenic	1	1219787	1220767	981	1	C1_05870W_A	C1_05870W_A	66288
Ca22chr1_C_albicans_SC5314	1291004	1291391	388	*	Distal Intergenic	1	1219787	1220767	981	1	C1_05870W_A	C1_05870W_A	71217
Ca22chr1_C_albicans_SC5314	1295286	1295882	597	*	Distal Intergenic	1	1219787	1220767	981	1	C1_05870W_A	C1_05870W_A	75499
Ca22chr1_C_albicans_SC5314	1303241	1303559	319	*	Distal Intergenic	1	1219787	1220767	981	1	C1_05870W_A	C1_05870W_A	83454
Ca22chr1_C_albicans_SC5314	1308327	1309145	819	*	Distal Intergenic	1	1219787	1220767	981	1	C1_05870W_A	C1_05870W_A	88540
Ca22chr1_C_albicans_SC5314	1321407	1334753	13347	*	Distal Intergenic	1	1219787	1220767	981	1	C1_05870W_A	C1_05870W_A	101620
Ca22chr1_C_albicans_SC5314	1339490	1340151	662	*	Distal Intergenic	1	1219787	1220767	981	1	C1_05870W_A	C1_05870W_A	119703
Ca22chr1_C_albicans_SC5314	1341652	1343720	2069	*	Distal Intergenic	1	1219787	1220767	981	1	C1_05870W_A	C1_05870W_A	121865
Ca22chr1_C_albicans_SC5314	1348965	1349682	718	*	Distal Intergenic	1	1219787	1220767	981	1	C1_05870W_A	C1_05870W_A	129178
Ca22chr1_C_albicans_SC5314	1352700	1352971	272	*	Distal Intergenic	1	1219787	1220767	981	1	C1_05870W_A	C1_05870W_A	132913
Ca22chr1_C_albicans_SC5314	1355483	1356270	788	*	Distal Intergenic	1	1219787	1220767	981	1	C1_05870W_A	C1_05870W_A	135696
Ca22chr1_C_albicans_SC5314	1357398	1358435	1038	*	Distal Intergenic	1	1219787	1220767	981	1	C1_05870W_A	C1_05870W_A	137611
Ca22chr1_C_albicans_SC5314	1361035	1361288	254	*	Distal Intergenic	1	1219787	1220767	981	1	C1_05870W_A	C1_05870W_A	141248
Ca22chr1_C_albicans_SC5314	1378674	1378940	267	*	Distal Intergenic	1	1219787	1220767	981	1	C1_05870W_A	C1_05870W_A	158887
Ca22chr1_C_albicans_SC5314	1383214	1383730	517	*	Distal Intergenic	1	1219787	1220767	981	1	C1_05870W_A	C1_05870W_A	163427
Ca22chr1_C_albicans_SC5314	1390209	1390868	660	*	Distal Intergenic	1	1219787	1220767	981	1	C1_05870W_A	C1_05870W_A	170422
Ca22chr1_C_albicans_SC5314	1396434	1397129	696	*	Distal Intergenic	1	1219787	1220767	981	1	C1_05870W_A	C1_05870W_A	176647
Ca22chr1_C_albicans_SC5314	1407629	1408153	525	*	Distal Intergenic	1	1219787	1220767	981	1	C1_05870W_A	C1_05870W_A	187842
Ca22chr1_C_albicans_SC5314	1409890	1410297	408	*	Distal Intergenic	1	1219787	1220767	981	1	C1_05870W_A	C1_05870W_A	190103
Ca22chr1_C_albicans_SC5314	1416066	1417326	1261	*	Distal Intergenic	1	1219787	1220767	981	1	C1_05870W_A	C1_05870W_A	196279
Ca22chr1_C_albicans_SC5314	1424503	1425474	972	*	Distal Intergenic	1	1219787	1220767	981	1	C1_05870W_A	C1_05870W_A	204716
Ca22chr1_C_albicans_SC5314	1430715	1431668	954	*	Distal Intergenic	1	1219787	1220767	981	1	C1_05870W_A	C1_05870W_A	210928
Ca22chr1_C_albicans_SC5314	1434273	1435063	791	*	Distal Intergenic	1	1219787	1220767	981	1	C1_05870W_A	C1_05870W_A	214486
Ca22chr1_C_albicans_SC5314	1438582	1439587	1006	*	Distal Intergenic	1	1219787	1220767	981	1	C1_05870W_A	C1_05870W_A	218795
Ca22chr1_C_albicans_SC5314	1452202	1452637	436	*	Distal Intergenic	1	1219787	1220767	981	1	C1_05870W_A	C1_05870W_A	232415
Ca22chr1_C_albicans_SC5314	1457730	1458461	732	*	Distal Intergenic	1	1219787	1220767	981	1	C1_05870W_A	C1_05870W_A	237943
Ca22chr1_C_albicans_SC5314	1461246	1462260	1015	*	Distal Intergenic	1	1219787	1220767	981	1	C1_05870W_A	C1_05870W_A	241459
Ca22chr1_C_albicans_SC5314	1463927	1465674	1748	*	Distal Intergenic	1	1219787	1220767	981	1	C1_05870W_A	C1_05870W_A	244140
Ca22chr1_C_albicans_SC5314	1466873	1468222	1350	*	Distal Intergenic	1	1219787	1220767	981	1	C1_05870W_A	C1_05870W_A	247086
Ca22chr1_C_albicans_SC5314	1479274	1479996	723	*	Distal Intergenic	1	1219787	1220767	981	1	C1_05870W_A	C1_05870W_A	259487
Ca22chr1_C_albicans_SC5314	1482965	1483865	901	*	Distal Intergenic	1	1219787	1220767	981	1	C1_05870W_A	C1_05870W_A	263178
Ca22chr1_C_albicans_SC5314	1499704	1500865	1162	*	Distal Intergenic	1	1219787	1220767	981	1	C1_05870W_A	C1_05870W_A	279917
Ca22chr1_C_albicans_SC5314	1504158	1504883	726	*	Distal Intergenic	1	1219787	1220767	981	1	C1_05870W_A	C1_05870W_A	284371
Ca22chr1_C_albicans_SC5314	1514131	1514681	551	*	Distal Intergenic	1	1219787	1220767	981	1	C1_05870W_A	C1_05870W_A	294344
Ca22chr1_C_albicans_SC5314	1522250	1525528	3279	*	Distal Intergenic	1	1219787	1220767	981	1	C1_05870W_A	C1_05870W_A	302463
Ca22chr1_C_albicans_SC5314	1535048	1536870	1823	*	Distal Intergenic	1	1219787	1220767	981	1	C1_05870W_A	C1_05870W_A	315261
Ca22chr1_C_albicans_SC5314	1539350	1540124	775	*	Distal Intergenic	1	1219787	1220767	981	1	C1_05870W_A	C1_05870W_A	319563
Ca22chr1_C_albicans_SC5314	1541309	1541571	263	*	Distal Intergenic	1	1219787	1220767	981	1	C1_05870W_A	C1_05870W_A	321522
Ca22chr1_C_albicans_SC5314	1548997	1549873	877	*	Distal Intergenic	1	1219787	1220767	981	1	C1_05870W_A	C1_05870W_A	329210
Ca22chr1_C_albicans_SC5314	1552517	1553232	716	*	Distal Intergenic	1	1219787	1220767	981	1	C1_05870W_A	C1_05870W_A	332730
Ca22chr1_C_albicans_SC5314	1557373	1562792	5420	*	Distal Intergenic	1	1219787	1220767	981	1	C1_05870W_A	C1_05870W_A	337586
Ca22chr1_C_albicans_SC5314	1566469	1578756	12288	*	Distal Intergenic	1	1219787	1220767	981	1	C1_05870W_A	C1_05870W_A	346682
Ca22chr1_C_albicans_SC5314	1584185	1585156	972	*	Distal Intergenic	1	1219787	1220767	981	1	C1_05870W_A	C1_05870W_A	364398
Ca22chr1_C_albicans_SC5314	1589290	1590529	1240	*	Distal Intergenic	1	1219787	1220767	981	1	C1_05870W_A	C1_05870W_A	369503
Ca22chr1_C_albicans_SC5314	1592358	1597017	4660	*	Distal Intergenic	1	1219787	1220767	981	1	C1_05870W_A	C1_05870W_A	372571
Ca22chr1_C_albicans_SC5314	1599601	1599799	199	*	Distal Intergenic	1	1219787	1220767	981	1	C1_05870W_A	C1_05870W_A	379814
Ca22chr1_C_albicans_SC5314	1615441	1616234	794	*	Distal Intergenic	1	1219787	1220767	981	1	C1_05870W_A	C1_05870W_A	395654
Ca22chr1_C_albicans_SC5314	1629037	1630759	1723	*	Distal Intergenic	1	1219787	1220767	981	1	C1_05870W_A	C1_05870W_A	409250
Ca22chr1_C_albicans_SC5314	1641671	1642340	670	*	Distal Intergenic	1	1219787	1220767	981	1	C1_05870W_A	C1_05870W_A	421884
Ca22chr1_C_albicans_SC5314	1654422	1657224	2803	*	Distal Intergenic	1	1219787	1220767	981	1	C1_05870W_A	C1_05870W_A	434635
Ca22chr1_C_albicans_SC5314	1664436	1665428	993	*	Distal Intergenic	1	1219787	1220767	981	1	C1_05870W_A	C1_05870W_A	444649
Ca22chr1_C_albicans_SC5314	1669004	1670126	1123	*	Distal Intergenic	1	1219787	1220767	981	1	C1_05870W_A	C1_05870W_A	449217
Ca22chr1_C_albicans_SC5314	1675017	1677438	2422	*	Distal Intergenic	1	1219787	1220767	981	1	C1_05870W_A	C1_05870W_A	455230
Ca22chr1_C_albicans_SC5314	1680623	1681068	446	*	Distal Intergenic	1	1219787	1220767	981	1	C1_05870W_A	C1_05870W_A	460836
Ca22chr1_C_albicans_SC5314	1694003	1694654	652	*	Distal Intergenic	1	1219787	1220767	981	1	C1_05870W_A	C1_05870W_A	474216
Ca22chr1_C_albicans_SC5314	1713954	1714956	1003	*	Distal Intergenic	1	1219787	1220767	981	1	C1_05870W_A	C1_05870W_A	494167
Ca22chr1_C_albicans_SC5314	1717567	1718929	1363	*	Distal Intergenic	1	1219787	1220767	981	1	C1_05870W_A	C1_05870W_A	497780
Ca22chr1_C_albicans_SC5314	1721374	1723408	2035	*	Distal Intergenic	1	1219787	1220767	981	1	C1_05870W_A	C1_05870W_A	501587
Ca22chr1_C_albicans_SC5314	1728153	1728893	741	*	Distal Intergenic	1	1219787	1220767	981	1	C1_05870W_A	C1_05870W_A	508366
Ca22chr1_C_albicans_SC5314	1731127	1732451	1325	*	Distal Intergenic	1	1219787	1220767	981	1	C1_05870W_A	C1_05870W_A	511340
Ca22chr1_C_albicans_SC5314	1738249	1741555	3307	*	Distal Intergenic	1	1219787	1220767	981	1	C1_05870W_A	C1_05870W_A	518462
Ca22chr1_C_albicans_SC5314	1743378	1746193	2816	*	Distal Intergenic	1	1219787	1220767	981	1	C1_05870W_A	C1_05870W_A	523591
Ca22chr1_C_albicans_SC5314	1756153	1758121	1969	*	Distal Intergenic	1	1219787	1220767	981	1	C1_05870W_A	C1_05870W_A	536366
Ca22chr1_C_albicans_SC5314	1762010	1762828	819	*	Distal Intergenic	1	1219787	1220767	981	1	C1_05870W_A	C1_05870W_A	542223
Ca22chr1_C_albicans_SC5314	1771901	1772237	337	*	Distal Intergenic	1	1219787	1220767	981	1	C1_05870W_A	C1_05870W_A	552114
Ca22chr1_C_albicans_SC5314	1780557	1780970	414	*	Distal Intergenic	1	1219787	1220767	981	1	C1_05870W_A	C1_05870W_A	560770
Ca22chr1_C_albicans_SC5314	1789877	1790809	933	*	Distal Intergenic	1	1219787	1220767	981	1	C1_05870W_A	C1_05870W_A	570090
Ca22chr1_C_albicans_SC5314	1794763	1796428	1666	*	Distal Intergenic	1	1219787	1220767	981	1	C1_05870W_A	C1_05870W_A	574976
Ca22chr1_C_albicans_SC5314	1803488	1803838	351	*	Distal Intergenic	1	1219787	1220767	981	1	C1_05870W_A	C1_05870W_A	583701
Ca22chr1_C_albicans_SC5314	1814335	1816405	2071	*	Distal Intergenic	1	1219787	1220767	981	1	C1_05870W_A	C1_05870W_A	594548
Ca22chr1_C_albicans_SC5314	1831092	1831834	743	*	Distal Intergenic	1	1219787	1220767	981	1	C1_05870W_A	C1_05870W_A	611305
Ca22chr1_C_albicans_SC5314	1832736	1834495	1760	*	Distal Intergenic	1	1219787	1220767	981	1	C1_05870W_A	C1_05870W_A	612949
Ca22chr1_C_albicans_SC5314	1836653	1838977	2325	*	Distal Intergenic	1	1219787	1220767	981	1	C1_05870W_A	C1_05870W_A	616866
Ca22chr1_C_albicans_SC5314	1850131	1850572	442	*	Distal Intergenic	1	1219787	1220767	981	1	C1_05870W_A	C1_05870W_A	630344
Ca22chr1_C_albicans_SC5314	1854146	1854529	384	*	Distal Intergenic	1	1219787	1220767	981	1	C1_05870W_A	C1_05870W_A	634359
Ca22chr1_C_albicans_SC5314	1857816	1858515	700	*	Distal Intergenic	1	1219787	1220767	981	1	C1_05870W_A	C1_05870W_A	638029
Ca22chr1_C_albicans_SC5314	1860477	1860974	498	*	Distal Intergenic	1	1219787	1220767	981	1	C1_05870W_A	C1_05870W_A	640690
Ca22chr1_C_albicans_SC5314	1863425	1863910	486	*	Distal Intergenic	1	1219787	1220767	981	1	C1_05870W_A	C1_05870W_A	643638
Ca22chr1_C_albicans_SC5314	1874631	1875020	390	*	Distal Intergenic	1	1219787	1220767	981	1	C1_05870W_A	C1_05870W_A	654844
Ca22chr1_C_albicans_SC5314	1876261	1877801	1541	*	Distal Intergenic	1	1219787	1220767	981	1	C1_05870W_A	C1_05870W_A	656474
Ca22chr1_C_albicans_SC5314	1894736	1895430	695	*	Distal Intergenic	1	1219787	1220767	981	1	C1_05870W_A	C1_05870W_A	674949
Ca22chr1_C_albicans_SC5314	1900068	1901159	1092	*	Distal Intergenic	1	1219787	1220767	981	1	C1_05870W_A	C1_05870W_A	680281
Ca22chr1_C_albicans_SC5314	1902345	1902764	420	*	Distal Intergenic	1	1219787	1220767	981	1	C1_05870W_A	C1_05870W_A	682558
Ca22chr1_C_albicans_SC5314	1913676	1914349	674	*	Distal Intergenic	1	1219787	1220767	981	1	C1_05870W_A	C1_05870W_A	693889
Ca22chr1_C_albicans_SC5314	1916089	1916525	437	*	Distal Intergenic	1	1219787	1220767	981	1	C1_05870W_A	C1_05870W_A	696302
Ca22chr1_C_albicans_SC5314	1917938	1918968	1031	*	Distal Intergenic	1	1219787	1220767	981	1	C1_05870W_A	C1_05870W_A	698151
Ca22chr1_C_albicans_SC5314	1930823	1931406	584	*	Distal Intergenic	1	1219787	1220767	981	1	C1_05870W_A	C1_05870W_A	711036
Ca22chr1_C_albicans_SC5314	1940498	1940763	266	*	Distal Intergenic	1	1219787	1220767	981	1	C1_05870W_A	C1_05870W_A	720711
Ca22chr1_C_albicans_SC5314	1942560	1946290	3731	*	Distal Intergenic	1	1219787	1220767	981	1	C1_05870W_A	C1_05870W_A	722773
Ca22chr1_C_albicans_SC5314	1947305	1947748	444	*	Distal Intergenic	1	1219787	1220767	981	1	C1_05870W_A	C1_05870W_A	727518
Ca22chr1_C_albicans_SC5314	1950692	1951838	1147	*	Distal Intergenic	1	1219787	1220767	981	1	C1_05870W_A	C1_05870W_A	730905
Ca22chr1_C_albicans_SC5314	1953208	1954318	1111	*	Distal Intergenic	1	1219787	1220767	981	1	C1_05870W_A	C1_05870W_A	733421
Ca22chr1_C_albicans_SC5314	1955651	1956523	873	*	Distal Intergenic	1	1219787	1220767	981	1	C1_05870W_A	C1_05870W_A	735864
Ca22chr1_C_albicans_SC5314	1964981	1965511	531	*	Distal Intergenic	1	1219787	1220767	981	1	C1_05870W_A	C1_05870W_A	745194
Ca22chr1_C_albicans_SC5314	1972488	1973420	933	*	Distal Intergenic	1	1219787	1220767	981	1	C1_05870W_A	C1_05870W_A	752701
Ca22chr1_C_albicans_SC5314	1976131	1977117	987	*	Distal Intergenic	1	1219787	1220767	981	1	C1_05870W_A	C1_05870W_A	756344
Ca22chr1_C_albicans_SC5314	1979876	1981188	1313	*	Distal Intergenic	1	1219787	1220767	981	1	C1_05870W_A	C1_05870W_A	760089
Ca22chr1_C_albicans_SC5314	1984755	1985199	445	*	Distal Intergenic	1	1219787	1220767	981	1	C1_05870W_A	C1_05870W_A	764968
Ca22chr1_C_albicans_SC5314	1987905	1997259	9355	*	Distal Intergenic	1	1219787	1220767	981	1	C1_05870W_A	C1_05870W_A	768118
Ca22chr1_C_albicans_SC5314	2003592	2004962	1371	*	Distal Intergenic	1	1219787	1220767	981	1	C1_05870W_A	C1_05870W_A	783805
Ca22chr1_C_albicans_SC5314	2008168	2009694	1527	*	Distal Intergenic	1	1219787	1220767	981	1	C1_05870W_A	C1_05870W_A	788381
Ca22chr1_C_albicans_SC5314	2012428	2013449	1022	*	Distal Intergenic	1	1219787	1220767	981	1	C1_05870W_A	C1_05870W_A	792641
Ca22chr1_C_albicans_SC5314	2016829	2017693	865	*	Distal Intergenic	1	1219787	1220767	981	1	C1_05870W_A	C1_05870W_A	797042
Ca22chr1_C_albicans_SC5314	2021650	2023206	1557	*	Distal Intergenic	1	1219787	1220767	981	1	C1_05870W_A	C1_05870W_A	801863
Ca22chr1_C_albicans_SC5314	2024623	2025949	1327	*	Distal Intergenic	1	1219787	1220767	981	1	C1_05870W_A	C1_05870W_A	804836
Ca22chr1_C_albicans_SC5314	2034439	2034837	399	*	Distal Intergenic	1	1219787	1220767	981	1	C1_05870W_A	C1_05870W_A	814652
Ca22chr1_C_albicans_SC5314	2052382	2053366	985	*	Distal Intergenic	1	1219787	1220767	981	1	C1_05870W_A	C1_05870W_A	832595
Ca22chr1_C_albicans_SC5314	2055512	2056287	776	*	Distal Intergenic	1	1219787	1220767	981	1	C1_05870W_A	C1_05870W_A	835725
Ca22chr1_C_albicans_SC5314	2061256	2061933	678	*	Distal Intergenic	1	1219787	1220767	981	1	C1_05870W_A	C1_05870W_A	841469
Ca22chr1_C_albicans_SC5314	2069771	2070255	485	*	Distal Intergenic	1	1219787	1220767	981	1	C1_05870W_A	C1_05870W_A	849984
Ca22chr1_C_albicans_SC5314	2081853	2083565	1713	*	Distal Intergenic	1	1219787	1220767	981	1	C1_05870W_A	C1_05870W_A	862066
Ca22chr1_C_albicans_SC5314	2098895	2101909	3015	*	Distal Intergenic	1	1219787	1220767	981	1	C1_05870W_A	C1_05870W_A	879108
Ca22chr1_C_albicans_SC5314	2103957	2106779	2823	*	Distal Intergenic	1	1219787	1220767	981	1	C1_05870W_A	C1_05870W_A	884170
Ca22chr1_C_albicans_SC5314	2116200	2117207	1008	*	Distal Intergenic	1	1219787	1220767	981	1	C1_05870W_A	C1_05870W_A	896413
Ca22chr1_C_albicans_SC5314	2185611	2186381	771	*	Distal Intergenic	1	1219787	1220767	981	1	C1_05870W_A	C1_05870W_A	965824
Ca22chr1_C_albicans_SC5314	2187745	2188163	419	*	Distal Intergenic	1	1219787	1220767	981	1	C1_05870W_A	C1_05870W_A	967958
Ca22chr1_C_albicans_SC5314	2189085	2189545	461	*	Distal Intergenic	1	1219787	1220767	981	1	C1_05870W_A	C1_05870W_A	969298
Ca22chr1_C_albicans_SC5314	2192890	2194878	1989	*	Distal Intergenic	1	1219787	1220767	981	1	C1_05870W_A	C1_05870W_A	973103
Ca22chr1_C_albicans_SC5314	2198575	2199316	742	*	Distal Intergenic	1	1219787	1220767	981	1	C1_05870W_A	C1_05870W_A	978788
Ca22chr1_C_albicans_SC5314	2201541	2202525	985	*	Distal Intergenic	1	1219787	1220767	981	1	C1_05870W_A	C1_05870W_A	981754
Ca22chr1_C_albicans_SC5314	2204557	2205727	1171	*	Distal Intergenic	1	1219787	1220767	981	1	C1_05870W_A	C1_05870W_A	984770
Ca22chr1_C_albicans_SC5314	2207634	2208277	644	*	Distal Intergenic	1	1219787	1220767	981	1	C1_05870W_A	C1_05870W_A	987847
Ca22chr1_C_albicans_SC5314	2218102	2218333	232	*	Distal Intergenic	1	1219787	1220767	981	1	C1_05870W_A	C1_05870W_A	998315
Ca22chr1_C_albicans_SC5314	2220430	2222515	2086	*	Distal Intergenic	1	1219787	1220767	981	1	C1_05870W_A	C1_05870W_A	1000643
Ca22chr1_C_albicans_SC5314	2226522	2226866	345	*	Distal Intergenic	1	1219787	1220767	981	1	C1_05870W_A	C1_05870W_A	1006735
Ca22chr1_C_albicans_SC5314	2233080	2233405	326	*	Distal Intergenic	1	1219787	1220767	981	1	C1_05870W_A	C1_05870W_A	1013293
Ca22chr1_C_albicans_SC5314	2237661	2239637	1977	*	Distal Intergenic	1	1219787	1220767	981	1	C1_05870W_A	C1_05870W_A	1017874
Ca22chr1_C_albicans_SC5314	2243025	2244632	1608	*	Distal Intergenic	1	1219787	1220767	981	1	C1_05870W_A	C1_05870W_A	1023238
Ca22chr1_C_albicans_SC5314	2245942	2246900	959	*	Distal Intergenic	1	1219787	1220767	981	1	C1_05870W_A	C1_05870W_A	1026155
Ca22chr1_C_albicans_SC5314	2249317	2250483	1167	*	Distal Intergenic	1	1219787	1220767	981	1	C1_05870W_A	C1_05870W_A	1029530
Ca22chr1_C_albicans_SC5314	2253641	2255612	1972	*	Distal Intergenic	1	1219787	1220767	981	1	C1_05870W_A	C1_05870W_A	1033854
Ca22chr1_C_albicans_SC5314	2257196	2258964	1769	*	Distal Intergenic	1	1219787	1220767	981	1	C1_05870W_A	C1_05870W_A	1037409
Ca22chr1_C_albicans_SC5314	2269544	2271053	1510	*	Distal Intergenic	1	1219787	1220767	981	1	C1_05870W_A	C1_05870W_A	1049757
Ca22chr1_C_albicans_SC5314	2274463	2276222	1760	*	Distal Intergenic	1	1219787	1220767	981	1	C1_05870W_A	C1_05870W_A	1054676
Ca22chr1_C_albicans_SC5314	2278183	2278615	433	*	Distal Intergenic	1	1219787	1220767	981	1	C1_05870W_A	C1_05870W_A	1058396
Ca22chr1_C_albicans_SC5314	2281275	2281614	340	*	Distal Intergenic	1	1219787	1220767	981	1	C1_05870W_A	C1_05870W_A	1061488
Ca22chr1_C_albicans_SC5314	2289227	2292635	3409	*	Distal Intergenic	1	1219787	1220767	981	1	C1_05870W_A	C1_05870W_A	1069440
Ca22chr1_C_albicans_SC5314	2294711	2297364	2654	*	Distal Intergenic	1	1219787	1220767	981	1	C1_05870W_A	C1_05870W_A	1074924
Ca22chr1_C_albicans_SC5314	2301151	2303704	2554	*	Distal Intergenic	1	1219787	1220767	981	1	C1_05870W_A	C1_05870W_A	1081364
Ca22chr1_C_albicans_SC5314	2312976	2316114	3139	*	Distal Intergenic	1	1219787	1220767	981	1	C1_05870W_A	C1_05870W_A	1093189
Ca22chr1_C_albicans_SC5314	2323446	2323705	260	*	Distal Intergenic	1	1219787	1220767	981	1	C1_05870W_A	C1_05870W_A	1103659
Ca22chr1_C_albicans_SC5314	2328530	2328773	244	*	Distal Intergenic	1	1219787	1220767	981	1	C1_05870W_A	C1_05870W_A	1108743
Ca22chr1_C_albicans_SC5314	2342830	2343045	216	*	Distal Intergenic	1	1219787	1220767	981	1	C1_05870W_A	C1_05870W_A	1123043
Ca22chr1_C_albicans_SC5314	2344159	2346405	2247	*	Distal Intergenic	1	1219787	1220767	981	1	C1_05870W_A	C1_05870W_A	1124372
Ca22chr1_C_albicans_SC5314	2347209	2349403	2195	*	Distal Intergenic	1	1219787	1220767	981	1	C1_05870W_A	C1_05870W_A	1127422
Ca22chr1_C_albicans_SC5314	2357276	2357757	482	*	Distal Intergenic	1	1219787	1220767	981	1	C1_05870W_A	C1_05870W_A	1137489
Ca22chr1_C_albicans_SC5314	2359959	2360186	228	*	Distal Intergenic	1	1219787	1220767	981	1	C1_05870W_A	C1_05870W_A	1140172
Ca22chr1_C_albicans_SC5314	2363622	2364598	977	*	Distal Intergenic	1	1219787	1220767	981	1	C1_05870W_A	C1_05870W_A	1143835
Ca22chr1_C_albicans_SC5314	2377987	2378194	208	*	Distal Intergenic	1	1219787	1220767	981	1	C1_05870W_A	C1_05870W_A	1158200
Ca22chr1_C_albicans_SC5314	2384885	2385777	893	*	Distal Intergenic	1	1219787	1220767	981	1	C1_05870W_A	C1_05870W_A	1165098
Ca22chr1_C_albicans_SC5314	2395035	2395994	960	*	Distal Intergenic	1	1219787	1220767	981	1	C1_05870W_A	C1_05870W_A	1175248
Ca22chr1_C_albicans_SC5314	2399293	2399743	451	*	Distal Intergenic	1	1219787	1220767	981	1	C1_05870W_A	C1_05870W_A	1179506
Ca22chr1_C_albicans_SC5314	2401761	2404504	2744	*	Distal Intergenic	1	1219787	1220767	981	1	C1_05870W_A	C1_05870W_A	1181974
Ca22chr1_C_albicans_SC5314	2421406	2422157	752	*	Distal Intergenic	1	1219787	1220767	981	1	C1_05870W_A	C1_05870W_A	1201619
Ca22chr1_C_albicans_SC5314	2433199	2433450	252	*	Distal Intergenic	1	1219787	1220767	981	1	C1_05870W_A	C1_05870W_A	1213412
Ca22chr1_C_albicans_SC5314	2434653	2435499	847	*	Distal Intergenic	1	1219787	1220767	981	1	C1_05870W_A	C1_05870W_A	1214866
Ca22chr1_C_albicans_SC5314	2439605	2440142	538	*	Distal Intergenic	1	1219787	1220767	981	1	C1_05870W_A	C1_05870W_A	1219818
Ca22chr1_C_albicans_SC5314	2448056	2448444	389	*	Distal Intergenic	1	1219787	1220767	981	1	C1_05870W_A	C1_05870W_A	1228269
Ca22chr1_C_albicans_SC5314	2455554	2456524	971	*	Distal Intergenic	1	1219787	1220767	981	1	C1_05870W_A	C1_05870W_A	1235767
Ca22chr1_C_albicans_SC5314	2470748	2472351	1604	*	Distal Intergenic	1	1219787	1220767	981	1	C1_05870W_A	C1_05870W_A	1250961
Ca22chr1_C_albicans_SC5314	2473896	2476556	2661	*	Distal Intergenic	1	1219787	1220767	981	1	C1_05870W_A	C1_05870W_A	1254109
Ca22chr1_C_albicans_SC5314	2485016	2486558	1543	*	Distal Intergenic	1	1219787	1220767	981	1	C1_05870W_A	C1_05870W_A	1265229
Ca22chr1_C_albicans_SC5314	2493372	2493959	588	*	Distal Intergenic	1	1219787	1220767	981	1	C1_05870W_A	C1_05870W_A	1273585
Ca22chr1_C_albicans_SC5314	2497416	2498213	798	*	Distal Intergenic	1	1219787	1220767	981	1	C1_05870W_A	C1_05870W_A	1277629
Ca22chr1_C_albicans_SC5314	2507843	2508512	670	*	Distal Intergenic	1	1219787	1220767	981	1	C1_05870W_A	C1_05870W_A	1288056
Ca22chr1_C_albicans_SC5314	2512093	2512788	696	*	Distal Intergenic	1	1219787	1220767	981	1	C1_05870W_A	C1_05870W_A	1292306
Ca22chr1_C_albicans_SC5314	2514359	2515373	1015	*	Distal Intergenic	1	1219787	1220767	981	1	C1_05870W_A	C1_05870W_A	1294572
Ca22chr1_C_albicans_SC5314	2518652	2521149	2498	*	Distal Intergenic	1	1219787	1220767	981	1	C1_05870W_A	C1_05870W_A	1298865
Ca22chr1_C_albicans_SC5314	2522207	2522532	326	*	Distal Intergenic	1	1219787	1220767	981	1	C1_05870W_A	C1_05870W_A	1302420
Ca22chr1_C_albicans_SC5314	2524077	2524520	444	*	Distal Intergenic	1	1219787	1220767	981	1	C1_05870W_A	C1_05870W_A	1304290
Ca22chr1_C_albicans_SC5314	2554595	2555868	1274	*	Distal Intergenic	1	1219787	1220767	981	1	C1_05870W_A	C1_05870W_A	1334808
Ca22chr1_C_albicans_SC5314	2557129	2558416	1288	*	Distal Intergenic	1	1219787	1220767	981	1	C1_05870W_A	C1_05870W_A	1337342
Ca22chr1_C_albicans_SC5314	2559602	2560635	1034	*	Distal Intergenic	1	1219787	1220767	981	1	C1_05870W_A	C1_05870W_A	1339815
Ca22chr1_C_albicans_SC5314	2563648	2563864	217	*	Distal Intergenic	1	1219787	1220767	981	1	C1_05870W_A	C1_05870W_A	1343861
Ca22chr1_C_albicans_SC5314	2566169	2567642	1474	*	Distal Intergenic	1	1219787	1220767	981	1	C1_05870W_A	C1_05870W_A	1346382
Ca22chr1_C_albicans_SC5314	2571374	2572341	968	*	Distal Intergenic	1	1219787	1220767	981	1	C1_05870W_A	C1_05870W_A	1351587
Ca22chr1_C_albicans_SC5314	2581487	2588080	6594	*	Distal Intergenic	1	1219787	1220767	981	1	C1_05870W_A	C1_05870W_A	1361700
Ca22chr1_C_albicans_SC5314	2589225	2592600	3376	*	Distal Intergenic	1	1219787	1220767	981	1	C1_05870W_A	C1_05870W_A	1369438
Ca22chr1_C_albicans_SC5314	2597686	2599612	1927	*	Distal Intergenic	1	1219787	1220767	981	1	C1_05870W_A	C1_05870W_A	1377899
Ca22chr1_C_albicans_SC5314	2608349	2610279	1931	*	Distal Intergenic	1	1219787	1220767	981	1	C1_05870W_A	C1_05870W_A	1388562
Ca22chr1_C_albicans_SC5314	2621415	2623992	2578	*	Distal Intergenic	1	1219787	1220767	981	1	C1_05870W_A	C1_05870W_A	1401628
Ca22chr1_C_albicans_SC5314	2629837	2631800	1964	*	Distal Intergenic	1	1219787	1220767	981	1	C1_05870W_A	C1_05870W_A	1410050
Ca22chr1_C_albicans_SC5314	2637879	2638975	1097	*	Distal Intergenic	1	1219787	1220767	981	1	C1_05870W_A	C1_05870W_A	1418092
Ca22chr1_C_albicans_SC5314	2666067	2666535	469	*	Distal Intergenic	1	1219787	1220767	981	1	C1_05870W_A	C1_05870W_A	1446280
Ca22chr1_C_albicans_SC5314	2668254	2668804	551	*	Distal Intergenic	1	1219787	1220767	981	1	C1_05870W_A	C1_05870W_A	1448467
Ca22chr1_C_albicans_SC5314	2671864	2672921	1058	*	Distal Intergenic	1	1219787	1220767	981	1	C1_05870W_A	C1_05870W_A	1452077
Ca22chr1_C_albicans_SC5314	2676569	2677076	508	*	Distal Intergenic	1	1219787	1220767	981	1	C1_05870W_A	C1_05870W_A	1456782
Ca22chr1_C_albicans_SC5314	2684887	2685456	570	*	Distal Intergenic	1	1219787	1220767	981	1	C1_05870W_A	C1_05870W_A	1465100
Ca22chr1_C_albicans_SC5314	2693513	2696209	2697	*	Distal Intergenic	1	1219787	1220767	981	1	C1_05870W_A	C1_05870W_A	1473726
Ca22chr1_C_albicans_SC5314	2699696	2700491	796	*	Distal Intergenic	1	1219787	1220767	981	1	C1_05870W_A	C1_05870W_A	1479909
Ca22chr1_C_albicans_SC5314	2703256	2703807	552	*	Distal Intergenic	1	1219787	1220767	981	1	C1_05870W_A	C1_05870W_A	1483469
Ca22chr1_C_albicans_SC5314	2708555	2710071	1517	*	Distal Intergenic	1	1219787	1220767	981	1	C1_05870W_A	C1_05870W_A	1488768
Ca22chr1_C_albicans_SC5314	2717562	2720398	2837	*	Distal Intergenic	1	1219787	1220767	981	1	C1_05870W_A	C1_05870W_A	1497775
Ca22chr1_C_albicans_SC5314	2721555	2721821	267	*	Distal Intergenic	1	1219787	1220767	981	1	C1_05870W_A	C1_05870W_A	1501768
Ca22chr1_C_albicans_SC5314	2723384	2728134	4751	*	Distal Intergenic	1	1219787	1220767	981	1	C1_05870W_A	C1_05870W_A	1503597
Ca22chr1_C_albicans_SC5314	2729404	2733262	3859	*	Distal Intergenic	1	1219787	1220767	981	1	C1_05870W_A	C1_05870W_A	1509617
Ca22chr1_C_albicans_SC5314	2735483	2736714	1232	*	Distal Intergenic	1	1219787	1220767	981	1	C1_05870W_A	C1_05870W_A	1515696
Ca22chr1_C_albicans_SC5314	2738827	2739245	419	*	Distal Intergenic	1	1219787	1220767	981	1	C1_05870W_A	C1_05870W_A	1519040
Ca22chr1_C_albicans_SC5314	2750567	2752125	1559	*	Distal Intergenic	1	1219787	1220767	981	1	C1_05870W_A	C1_05870W_A	1530780
Ca22chr1_C_albicans_SC5314	2756540	2757138	599	*	Distal Intergenic	1	1219787	1220767	981	1	C1_05870W_A	C1_05870W_A	1536753
Ca22chr1_C_albicans_SC5314	2773061	2773259	199	*	Distal Intergenic	1	1219787	1220767	981	1	C1_05870W_A	C1_05870W_A	1553274
Ca22chr1_C_albicans_SC5314	2784844	2785255	412	*	Distal Intergenic	1	1219787	1220767	981	1	C1_05870W_A	C1_05870W_A	1565057
Ca22chr1_C_albicans_SC5314	2786407	2787126	720	*	Distal Intergenic	1	1219787	1220767	981	1	C1_05870W_A	C1_05870W_A	1566620
Ca22chr1_C_albicans_SC5314	2793073	2793713	641	*	Distal Intergenic	1	1219787	1220767	981	1	C1_05870W_A	C1_05870W_A	1573286
Ca22chr1_C_albicans_SC5314	2798472	2800427	1956	*	Distal Intergenic	1	1219787	1220767	981	1	C1_05870W_A	C1_05870W_A	1578685
Ca22chr1_C_albicans_SC5314	2810221	2811337	1117	*	Distal Intergenic	1	1219787	1220767	981	1	C1_05870W_A	C1_05870W_A	1590434
Ca22chr1_C_albicans_SC5314	2819368	2821113	1746	*	Distal Intergenic	1	1219787	1220767	981	1	C1_05870W_A	C1_05870W_A	1599581
Ca22chr1_C_albicans_SC5314	2825521	2827539	2019	*	Distal Intergenic	1	1219787	1220767	981	1	C1_05870W_A	C1_05870W_A	1605734
Ca22chr1_C_albicans_SC5314	2834811	2835677	867	*	Distal Intergenic	1	1219787	1220767	981	1	C1_05870W_A	C1_05870W_A	1615024
Ca22chr1_C_albicans_SC5314	2844424	2844795	372	*	Distal Intergenic	1	1219787	1220767	981	1	C1_05870W_A	C1_05870W_A	1624637
Ca22chr1_C_albicans_SC5314	2846438	2847216	779	*	Distal Intergenic	1	1219787	1220767	981	1	C1_05870W_A	C1_05870W_A	1626651
Ca22chr1_C_albicans_SC5314	2850373	2851232	860	*	Distal Intergenic	1	1219787	1220767	981	1	C1_05870W_A	C1_05870W_A	1630586
Ca22chr1_C_albicans_SC5314	2852635	2854505	1871	*	Distal Intergenic	1	1219787	1220767	981	1	C1_05870W_A	C1_05870W_A	1632848
Ca22chr1_C_albicans_SC5314	2855335	2856687	1353	*	Distal Intergenic	1	1219787	1220767	981	1	C1_05870W_A	C1_05870W_A	1635548
Ca22chr1_C_albicans_SC5314	2861144	2861547	404	*	Distal Intergenic	1	1219787	1220767	981	1	C1_05870W_A	C1_05870W_A	1641357
Ca22chr1_C_albicans_SC5314	2866411	2867042	632	*	Distal Intergenic	1	1219787	1220767	981	1	C1_05870W_A	C1_05870W_A	1646624
Ca22chr1_C_albicans_SC5314	2868165	2873482	5318	*	Distal Intergenic	1	1219787	1220767	981	1	C1_05870W_A	C1_05870W_A	1648378
Ca22chr1_C_albicans_SC5314	2881186	2882732	1547	*	Distal Intergenic	1	1219787	1220767	981	1	C1_05870W_A	C1_05870W_A	1661399
Ca22chr1_C_albicans_SC5314	2883617	2885468	1852	*	Distal Intergenic	1	1219787	1220767	981	1	C1_05870W_A	C1_05870W_A	1663830
Ca22chr1_C_albicans_SC5314	2886302	2888356	2055	*	Distal Intergenic	1	1219787	1220767	981	1	C1_05870W_A	C1_05870W_A	1666515
Ca22chr1_C_albicans_SC5314	2889492	2890401	910	*	Distal Intergenic	1	1219787	1220767	981	1	C1_05870W_A	C1_05870W_A	1669705
Ca22chr1_C_albicans_SC5314	2897919	2898566	648	*	Distal Intergenic	1	1219787	1220767	981	1	C1_05870W_A	C1_05870W_A	1678132
Ca22chr1_C_albicans_SC5314	2908814	2910241	1428	*	Distal Intergenic	1	1219787	1220767	981	1	C1_05870W_A	C1_05870W_A	1689027
Ca22chr1_C_albicans_SC5314	2924303	2924866	564	*	Distal Intergenic	1	1219787	1220767	981	1	C1_05870W_A	C1_05870W_A	1704516
Ca22chr1_C_albicans_SC5314	2925679	2927066	1388	*	Distal Intergenic	1	1219787	1220767	981	1	C1_05870W_A	C1_05870W_A	1705892
Ca22chr1_C_albicans_SC5314	2941913	2943643	1731	*	Distal Intergenic	1	1219787	1220767	981	1	C1_05870W_A	C1_05870W_A	1722126
Ca22chr1_C_albicans_SC5314	2950001	2951867	1867	*	Distal Intergenic	1	1219787	1220767	981	1	C1_05870W_A	C1_05870W_A	1730214
Ca22chr1_C_albicans_SC5314	2953860	2954709	850	*	Distal Intergenic	1	1219787	1220767	981	1	C1_05870W_A	C1_05870W_A	1734073
Ca22chr1_C_albicans_SC5314	2956988	2960171	3184	*	Distal Intergenic	1	1219787	1220767	981	1	C1_05870W_A	C1_05870W_A	1737201
Ca22chr1_C_albicans_SC5314	2968084	2968349	266	*	Distal Intergenic	1	1219787	1220767	981	1	C1_05870W_A	C1_05870W_A	1748297
Ca22chr1_C_albicans_SC5314	2971353	2974456	3104	*	Distal Intergenic	1	1219787	1220767	981	1	C1_05870W_A	C1_05870W_A	1751566
Ca22chr1_C_albicans_SC5314	2989769	2992860	3092	*	Distal Intergenic	1	1219787	1220767	981	1	C1_05870W_A	C1_05870W_A	1769982
Ca22chr1_C_albicans_SC5314	2995501	2997396	1896	*	Distal Intergenic	1	1219787	1220767	981	1	C1_05870W_A	C1_05870W_A	1775714
Ca22chr1_C_albicans_SC5314	2998884	2999394	511	*	Distal Intergenic	1	1219787	1220767	981	1	C1_05870W_A	C1_05870W_A	1779097
Ca22chr1_C_albicans_SC5314	3001072	3002073	1002	*	Distal Intergenic	1	1219787	1220767	981	1	C1_05870W_A	C1_05870W_A	1781285
Ca22chr1_C_albicans_SC5314	3005300	3005821	522	*	Distal Intergenic	1	1219787	1220767	981	1	C1_05870W_A	C1_05870W_A	1785513
Ca22chr1_C_albicans_SC5314	3009322	3010850	1529	*	Distal Intergenic	1	1219787	1220767	981	1	C1_05870W_A	C1_05870W_A	1789535
Ca22chr1_C_albicans_SC5314	3024856	3025138	283	*	Distal Intergenic	1	1219787	1220767	981	1	C1_05870W_A	C1_05870W_A	1805069
Ca22chr1_C_albicans_SC5314	3029841	3030628	788	*	Distal Intergenic	1	1219787	1220767	981	1	C1_05870W_A	C1_05870W_A	1810054
Ca22chr1_C_albicans_SC5314	3033992	3035114	1123	*	Distal Intergenic	1	1219787	1220767	981	1	C1_05870W_A	C1_05870W_A	1814205
Ca22chr1_C_albicans_SC5314	3045402	3046128	727	*	Distal Intergenic	1	1219787	1220767	981	1	C1_05870W_A	C1_05870W_A	1825615
Ca22chr1_C_albicans_SC5314	3048661	3051006	2346	*	Distal Intergenic	1	1219787	1220767	981	1	C1_05870W_A	C1_05870W_A	1828874
Ca22chr1_C_albicans_SC5314	3052873	3054375	1503	*	Distal Intergenic	1	1219787	1220767	981	1	C1_05870W_A	C1_05870W_A	1833086
Ca22chr1_C_albicans_SC5314	3057592	3058683	1092	*	Distal Intergenic	1	1219787	1220767	981	1	C1_05870W_A	C1_05870W_A	1837805
Ca22chr1_C_albicans_SC5314	3059573	3060627	1055	*	Distal Intergenic	1	1219787	1220767	981	1	C1_05870W_A	C1_05870W_A	1839786
Ca22chr1_C_albicans_SC5314	3066639	3067140	502	*	Distal Intergenic	1	1219787	1220767	981	1	C1_05870W_A	C1_05870W_A	1846852
Ca22chr1_C_albicans_SC5314	3068910	3072966	4057	*	Distal Intergenic	1	1219787	1220767	981	1	C1_05870W_A	C1_05870W_A	1849123
Ca22chr1_C_albicans_SC5314	3075567	3075856	290	*	Distal Intergenic	1	1219787	1220767	981	1	C1_05870W_A	C1_05870W_A	1855780
Ca22chr1_C_albicans_SC5314	3104103	3104310	208	*	Distal Intergenic	1	1219787	1220767	981	1	C1_05870W_A	C1_05870W_A	1884316
Ca22chr1_C_albicans_SC5314	3106082	3106355	274	*	Distal Intergenic	1	1219787	1220767	981	1	C1_05870W_A	C1_05870W_A	1886295
Ca22chr1_C_albicans_SC5314	3108764	3116047	7284	*	Distal Intergenic	1	1219787	1220767	981	1	C1_05870W_A	C1_05870W_A	1888977
Ca22chr1_C_albicans_SC5314	3118948	3120582	1635	*	Distal Intergenic	1	1219787	1220767	981	1	C1_05870W_A	C1_05870W_A	1899161
Ca22chr1_C_albicans_SC5314	3132175	3133007	833	*	Distal Intergenic	1	1219787	1220767	981	1	C1_05870W_A	C1_05870W_A	1912388
Ca22chr1_C_albicans_SC5314	3134409	3135968	1560	*	Distal Intergenic	1	1219787	1220767	981	1	C1_05870W_A	C1_05870W_A	1914622
Ca22chr1_C_albicans_SC5314	32811	33134	324	*	Exon (C1_00190C_A/C1_00190C_A, exon 1 of 1)	1	32680	33318	639	2	C1_00190C_A	C1_00190C_A	184
Ca22chr1_C_albicans_SC5314	35888	37940	2053	*	Promoter (<=1kb)	1	37851	39485	1635	1	C1_00220W_A	C1_00220W_A	0
Ca22chr1_C_albicans_SC5314	57522	58659	1138	*	Promoter (<=1kb)	1	54837	57074	2238	2	C1_00380C_A	C1_00380C_A	-448
Ca22chr1_C_albicans_SC5314	66919	67376	458	*	Promoter (<=1kb)	1	67843	68814	972	1	C1_00420W_A	C1_00420W_A	-467
Ca22chr1_C_albicans_SC5314	81829	82247	419	*	Exon (C1_00520W_A/C1_00520W_A, exon 1 of 1)	1	81233	81901	669	1	C1_00520W_A	C1_00520W_A	596
Ca22chr1_C_albicans_SC5314	107147	107440	294	*	Exon (C1_00640C_A/C1_00640C_A, exon 1 of 1)	1	105179	106924	1746	1	C1_00630W_A	C1_00630W_A	1968
Ca22chr1_C_albicans_SC5314	126145	127024	880	*	Promoter (<=1kb)	1	126521	126612	92	1	C1_00720W_A	C1_00720W_A	0
Ca22chr1_C_albicans_SC5314	129363	129689	327	*	Promoter (<=1kb)	1	126791	128620	1830	2	C1_00730C_A	C1_00730C_A	-743
Ca22chr1_C_albicans_SC5314	131414	131643	230	*	Promoter (<=1kb)	1	129260	130681	1422	2	C1_00740C_A	C1_00740C_A	-733
Ca22chr1_C_albicans_SC5314	135967	136342	376	*	Exon (C1_00770C_A/C1_00770C_A, exon 1 of 1)	1	135654	136436	783	2	C1_00770C_A	C1_00770C_A	94
Ca22chr1_C_albicans_SC5314	141949	143791	1843	*	Promoter (1-2kb)	1	138574	140931	2358	2	C1_00780C_A	C1_00780C_A	-1018
Ca22chr1_C_albicans_SC5314	146607	150051	3445	*	Promoter (<=1kb)	1	150607	151707	1101	1	C1_00790W_A	C1_00790W_A	-556
Ca22chr1_C_albicans_SC5314	152084	153827	1744	*	Downstream (<1kb)	1	154633	155286	654	2	C1_00800C_A	C1_00800C_A	1459
Ca22chr1_C_albicans_SC5314	162700	164665	1966	*	Promoter (<=1kb)	1	160942	162672	1731	2	C1_00840C_A	C1_00840C_A	-28
Ca22chr1_C_albicans_SC5314	165470	166731	1262	*	Promoter (<=1kb)	1	167077	167823	747	1	C1_00850W_A	C1_00850W_A	-346
Ca22chr1_C_albicans_SC5314	169203	169574	372	*	Promoter (<=1kb)	1	170158	172254	2097	1	C1_00870W_A	C1_00870W_A	-584
Ca22chr1_C_albicans_SC5314	172738	174237	1500	*	Promoter (<=1kb)	1	174459	176084	1626	1	C1_00880W_A	C1_00880W_A	-222
Ca22chr1_C_albicans_SC5314	184734	186034	1301	*	Exon (C1_00920W_A/C1_00920W_A, exon 1 of 1)	1	181403	185239	3837	1	C1_00920W_A	C1_00920W_A	3331
Ca22chr1_C_albicans_SC5314	190954	191758	805	*	Exon (C1_00940W_A/C1_00940W_A, exon 2 of 2)	1	190698	191156	459	1	C1_00940W_A	C1_00940W_A	256
Ca22chr1_C_albicans_SC5314	194143	194707	565	*	Promoter (<=1kb)	1	191444	193405	1962	2	C1_00950C_A	C1_00950C_A	-738
Ca22chr1_C_albicans_SC5314	219480	221098	1619	*	Exon (C1_01100W_A/C1_01100W_A, exon 1 of 1)	1	220539	222068	1530	2	C1_01110C_A	C1_01110C_A	970
Ca22chr1_C_albicans_SC5314	222640	222997	358	*	Promoter (<=1kb)	1	220539	222068	1530	2	C1_01110C_A	C1_01110C_A	-572
Ca22chr1_C_albicans_SC5314	226762	228023	1262	*	Exon (C1_01130W_A/C1_01130W_A, exon 1 of 1)	1	227677	229779	2103	2	C1_01140C_A	C1_01140C_A	1756
Ca22chr1_C_albicans_SC5314	230138	233237	3100	*	Promoter (<=1kb)	1	227677	229779	2103	2	C1_01140C_A	C1_01140C_A	-359
Ca22chr1_C_albicans_SC5314	238817	239659	843	*	Promoter (<=1kb)	1	236084	238300	2217	2	C1_01170C_A	C1_01170C_A	-517
Ca22chr1_C_albicans_SC5314	252342	253319	978	*	Promoter (<=1kb)	1	252036	252488	453	2	C1_01260C_A	C1_01260C_A	0
Ca22chr1_C_albicans_SC5314	265288	265519	232	*	Promoter (<=1kb)	1	263479	264672	1194	2	C1_01350C_A	C1_01350C_A	-616
Ca22chr1_C_albicans_SC5314	267490	269171	1682	*	Promoter (<=1kb)	1	265483	267465	1983	2	C1_01360C_A	C1_01360C_A	-25
Ca22chr1_C_albicans_SC5314	281145	281659	515	*	Promoter (<=1kb)	1	280421	280819	399	2	C1_01440C_A	C1_01440C_A	-326
Ca22chr1_C_albicans_SC5314	288970	289340	371	*	Exon (C1_01470W_A/C1_01470W_A, exon 1 of 1)	1	288033	289328	1296	1	C1_01470W_A	C1_01470W_A	937
Ca22chr1_C_albicans_SC5314	290768	291385	618	*	Promoter (<=1kb)	1	289699	290448	750	2	C1_01480C_A	C1_01480C_A	-320
Ca22chr1_C_albicans_SC5314	294256	294640	385	*	Promoter (1-2kb)	1	296046	296504	459	1	C1_01500W_A	C1_01500W_A	-1406
Ca22chr1_C_albicans_SC5314	298622	299330	709	*	Promoter (<=1kb)	1	299614	301767	2154	1	C1_01510W_A	C1_01510W_A	-284
Ca22chr1_C_albicans_SC5314	301675	303000	1326	*	Exon (C1_01510W_A/C1_01510W_A, exon 1 of 1)	1	299614	301767	2154	1	C1_01510W_A	C1_01510W_A	2061
Ca22chr1_C_albicans_SC5314	304657	304935	279	*	Downstream (<1kb)	1	305308	306012	705	2	C1_01520C_A	C1_01520C_A	1077
Ca22chr1_C_albicans_SC5314	328346	330495	2150	*	Promoter (<=1kb)	1	331354	332037	684	1	C1_01630W_A	C1_01630W_A	-859
Ca22chr1_C_albicans_SC5314	331812	332345	534	*	Promoter (<=1kb)	1	332721	334077	1357	1	C1_01640W_A	C1_01640W_A	-376
Ca22chr1_C_albicans_SC5314	333434	334026	593	*	Promoter (<=1kb)	1	334643	336025	1383	1	C1_01650W_A	C1_01650W_A	-617
Ca22chr1_C_albicans_SC5314	335862	340546	4685	*	Promoter (<=1kb)	1	336119	336200	82	2	C1_01660C_A	C1_01660C_A	0
Ca22chr1_C_albicans_SC5314	347964	351248	3285	*	Promoter (<=1kb)	1	351098	353101	2004	1	C1_01710W_A	C1_01710W_A	0
Ca22chr1_C_albicans_SC5314	353007	353514	508	*	Exon (C1_01710W_A/C1_01710W_A, exon 1 of 1)	1	353541	353627	87	2	C1_01720C_A	C1_01720C_A	113
Ca22chr1_C_albicans_SC5314	354414	355312	899	*	Distal Intergenic	1	354206	354278	73	1	C1_01730W_A	C1_01730W_A	208
Ca22chr1_C_albicans_SC5314	359216	361093	1878	*	Promoter (<=1kb)	1	361029	362930	1902	1	C1_01750W_A	C1_01750W_A	0
Ca22chr1_C_albicans_SC5314	369995	370994	1000	*	Promoter (<=1kb)	1	367933	369807	1875	2	C1_01780C_A	C1_01780C_A	-188
Ca22chr1_C_albicans_SC5314	375125	375550	426	*	Promoter (<=1kb)	1	375835	376554	720	1	C1_01800W_A	C1_01800W_A	-285
Ca22chr1_C_albicans_SC5314	382194	382882	689	*	Promoter (<=1kb)	1	381538	382092	555	2	C1_01840C_A	C1_01840C_A	-102
Ca22chr1_C_albicans_SC5314	397946	400282	2337	*	Promoter (<=1kb)	1	400591	401977	1387	1	C1_01930W_A	C1_01930W_A	-309
Ca22chr1_C_albicans_SC5314	404267	406875	2609	*	Promoter (<=1kb)	1	405749	406027	279	1	C1_01970W_A	C1_01970W_A	0
Ca22chr1_C_albicans_SC5314	409046	409433	388	*	Promoter (1-2kb)	1	411340	412368	1029	1	C1_01990W_A	C1_01990W_A	-1907
Ca22chr1_C_albicans_SC5314	420458	421621	1164	*	Promoter (<=1kb)	1	418019	420493	2475	2	C1_02040C_A	C1_02040C_A	0
Ca22chr1_C_albicans_SC5314	426430	427150	721	*	Exon (C1_02060W_A/C1_02060W_A, exon 2 of 2)	1	425985	426615	631	1	C1_02060W_A	C1_02060W_A	445
Ca22chr1_C_albicans_SC5314	430346	431031	686	*	Exon (C1_02080W_A/C1_02080W_A, exon 1 of 1)	1	430507	431994	1488	2	C1_02090C_A	C1_02090C_A	963
Ca22chr1_C_albicans_SC5314	436567	440770	4204	*	Promoter (<=1kb)	1	434412	436049	1638	2	C1_02110C_A	C1_02110C_A	-518
Ca22chr1_C_albicans_SC5314	441614	442878	1265	*	Exon (C1_02120C_A/C1_02120C_A, exon 1 of 1)	1	442448	444235	1788	2	C1_02120C_A	C1_02120C_A	1357
Ca22chr1_C_albicans_SC5314	443992	448865	4874	*	Promoter (<=1kb)	1	442448	444235	1788	2	C1_02120C_A	C1_02120C_A	0
Ca22chr1_C_albicans_SC5314	451554	452074	521	*	Promoter (<=1kb)	1	451280	451624	345	2	C1_02140C_A	C1_02140C_A	0
Ca22chr1_C_albicans_SC5314	455542	456077	536	*	Promoter (<=1kb)	1	454861	455823	963	2	C1_02170C_A	C1_02170C_A	0
Ca22chr1_C_albicans_SC5314	458952	461050	2099	*	Promoter (<=1kb)	1	459294	460130	837	2	C1_02200C_A	C1_02200C_A	0
Ca22chr1_C_albicans_SC5314	462994	464571	1578	*	Promoter (<=1kb)	1	462849	463859	1011	2	C1_02220C_A	C1_02220C_A	0
Ca22chr1_C_albicans_SC5314	467215	467657	443	*	Promoter (1-2kb)	1	469116	471743	2628	1	C1_02240W_A	C1_02240W_A	-1459
Ca22chr1_C_albicans_SC5314	470738	474772	4035	*	Promoter (<=1kb)	1	474919	475644	726	1	C1_02250W_A	C1_02250W_A	-147
Ca22chr1_C_albicans_SC5314	492660	493373	714	*	Promoter (<=1kb)	1	490252	492177	1926	2	C1_02360C_A	C1_02360C_A	-483
Ca22chr1_C_albicans_SC5314	496919	498369	1451	*	Exon (C1_02380C_A/C1_02380C_A, exon 1 of 1)	1	498351	498953	603	2	C1_02380C_A	C1_02380C_A	584
Ca22chr1_C_albicans_SC5314	501234	501864	631	*	Exon (C1_02390W_A/C1_02390W_A, exon 1 of 1)	1	502050	503384	1335	2	C1_02400C_A	C1_02400C_A	1520
Ca22chr1_C_albicans_SC5314	505980	508185	2206	*	Promoter (<=1kb)	1	504151	505224	1074	2	C1_02410C_A	C1_02410C_A	-756
Ca22chr1_C_albicans_SC5314	511919	512965	1047	*	Promoter (<=1kb)	1	505969	511662	5694	2	C1_02420C_A	C1_02420C_A	-257
Ca22chr1_C_albicans_SC5314	514127	514582	456	*	Promoter (2-3kb)	1	505969	511662	5694	2	C1_02420C_A	C1_02420C_A	-2465
Ca22chr1_C_albicans_SC5314	525005	525245	241	*	Exon (C1_02490C_A/C1_02490C_A, exon 1 of 1)	1	523976	524734	759	1	C1_02480W_A	C1_02480W_A	1029
Ca22chr1_C_albicans_SC5314	534180	538875	4696	*	Promoter (<=1kb)	1	536532	536604	73	2	C1_02540C_A	C1_02540C_A	0
Ca22chr1_C_albicans_SC5314	539856	544156	4301	*	Promoter (<=1kb)	1	540001	541512	1512	1	C1_02580W_A	C1_02580W_A	0
Ca22chr1_C_albicans_SC5314	548457	549293	837	*	Exon (C1_02610W_A/C1_02610W_A, exon 1 of 1)	1	549494	550573	1080	2	C1_02620C_A	C1_02620C_A	1280
Ca22chr1_C_albicans_SC5314	558936	559215	280	*	Promoter (<=1kb)	1	555675	558101	2427	2	C1_02670C_A	C1_02670C_A	-835
Ca22chr1_C_albicans_SC5314	563667	565324	1658	*	Promoter (<=1kb)	1	564255	564428	174	2	C1_02700C_A	C1_02700C_A	0
Ca22chr1_C_albicans_SC5314	568584	570882	2299	*	Exon (C1_02720W_A/C1_02720W_A, exon 1 of 1)	1	567442	568635	1194	1	C1_02720W_A	C1_02720W_A	1142
Ca22chr1_C_albicans_SC5314	572563	573639	1077	*	Promoter (<=1kb)	1	574220	575107	888	1	C1_02730W_A	C1_02730W_A	-581
Ca22chr1_C_albicans_SC5314	584294	585661	1368	*	Promoter (<=1kb)	1	584332	584934	603	1	C1_02800W_A	C1_02800W_A	0
Ca22chr1_C_albicans_SC5314	592918	593170	253	*	Promoter (<=1kb)	1	593697	595466	1770	1	C1_02830W_A	C1_02830W_A	-527
Ca22chr1_C_albicans_SC5314	595335	597514	2180	*	Promoter (<=1kb)	1	598018	599733	1716	1	C1_02840W_A	C1_02840W_A	-504
Ca22chr1_C_albicans_SC5314	599698	600131	434	*	Promoter (<=1kb)	1	600683	602722	2040	1	C1_02850W_A	C1_02850W_A	-552
Ca22chr1_C_albicans_SC5314	617949	618170	222	*	Promoter (<=1kb)	1	618379	619644	1266	1	C1_02970W_A	C1_02970W_A	-209
Ca22chr1_C_albicans_SC5314	621613	621827	215	*	Downstream (<1kb)	1	620103	621131	1029	1	C1_02980W_A	C1_02980W_A	1510
Ca22chr1_C_albicans_SC5314	623913	626261	2349	*	Promoter (<=1kb)	1	622222	623538	1317	2	C1_02990C_A	C1_02990C_A	-375
Ca22chr1_C_albicans_SC5314	651300	651589	290	*	Promoter (<=1kb)	1	651902	653134	1233	1	C1_03120W_A	C1_03120W_A	-313
Ca22chr1_C_albicans_SC5314	661266	662845	1580	*	Exon (C1_03180W_A/C1_03180W_A, exon 1 of 1)	1	660929	661792	864	1	C1_03180W_A	C1_03180W_A	337
Ca22chr1_C_albicans_SC5314	665182	668218	3037	*	Promoter (<=1kb)	1	662177	664336	2160	2	C1_03190C_A	C1_03190C_A	-846
Ca22chr1_C_albicans_SC5314	708322	709069	748	*	Promoter (<=1kb)	1	709461	712127	2667	1	C1_03380W_A	C1_03380W_A	-392
Ca22chr1_C_albicans_SC5314	712099	718518	6420	*	Promoter (<=1kb)	1	712967	714244	1278	1	C1_03390W_A	C1_03390W_A	0
Ca22chr1_C_albicans_SC5314	719594	721441	1848	*	Promoter (<=1kb)	1	719613	720668	1056	1	C1_03430W_A	C1_03430W_A	0
Ca22chr1_C_albicans_SC5314	722930	724125	1196	*	Promoter (<=1kb)	1	721115	722551	1437	2	C1_03440C_A	C1_03440C_A	-379
Ca22chr1_C_albicans_SC5314	735868	736463	596	*	Promoter (<=1kb)	1	732768	735644	2877	2	C1_03480C_A	C1_03480C_A	-224
Ca22chr1_C_albicans_SC5314	739609	740286	678	*	Promoter (<=1kb)	1	739135	739680	546	2	C1_03510C_A	C1_03510C_A	0
Ca22chr1_C_albicans_SC5314	759848	761431	1584	*	Promoter (<=1kb)	1	761416	764853	3438	1	C1_03680W_A	C1_03680W_A	0
Ca22chr1_C_albicans_SC5314	764551	764897	347	*	Promoter (<=1kb)	1	765465	766517	1053	1	C1_03690W_A	C1_03690W_A	-568
Ca22chr1_C_albicans_SC5314	771637	772917	1281	*	Promoter (<=1kb)	1	767067	770930	3864	2	C1_03710C_A	C1_03710C_A	-707
Ca22chr1_C_albicans_SC5314	775652	777161	1510	*	Promoter (<=1kb)	1	773999	775771	1773	2	C1_03720C_A	C1_03720C_A	0
Ca22chr1_C_albicans_SC5314	787561	788524	964	*	Promoter (<=1kb)	1	788296	790142	1847	1	C1_03770W_A	C1_03770W_A	0
Ca22chr1_C_albicans_SC5314	789531	790409	879	*	Exon (C1_03770W_A/C1_03770W_A, exon 2 of 2)	1	788296	790142	1847	1	C1_03770W_A	C1_03770W_A	1235
Ca22chr1_C_albicans_SC5314	794006	795316	1311	*	Promoter (<=1kb)	1	790364	793585	3222	2	C1_03780C_A	C1_03780C_A	-421
Ca22chr1_C_albicans_SC5314	801673	801900	228	*	Promoter (<=1kb)	1	801727	802836	1110	1	C1_03820W_A	C1_03820W_A	0
Ca22chr1_C_albicans_SC5314	806480	807040	561	*	Exon (C1_03860C_A/C1_03860C_A, exon 1 of 1)	1	804198	804467	270	1	C1_03840W_A	C1_03840W_A	2282
Ca22chr1_C_albicans_SC5314	812374	814119	1746	*	Promoter (<=1kb)	1	806466	811433	4968	2	C1_03860C_A	C1_03860C_A	-941
Ca22chr1_C_albicans_SC5314	815149	822469	7321	*	Promoter (<=1kb)	1	813869	815560	1692	2	C1_03870C_A	C1_03870C_A	0
Ca22chr1_C_albicans_SC5314	825830	826430	601	*	Exon (C1_03910C_A/C1_03910C_A, exon 1 of 1)	1	825308	825823	516	1	C1_03900W_A	C1_03900W_A	522
Ca22chr1_C_albicans_SC5314	834602	835072	471	*	Promoter (<=1kb)	1	833227	833766	540	2	C1_03950C_A	C1_03950C_A	-836
Ca22chr1_C_albicans_SC5314	840446	841081	636	*	Exon (C1_04000C_A/C1_04000C_A, exon 1 of 1)	1	840359	841801	1443	2	C1_04000C_A	C1_04000C_A	720
Ca22chr1_C_albicans_SC5314	848164	849467	1304	*	Exon (C1_04030W_A/C1_04030W_A, exon 1 of 1)	1	848808	850970	2163	2	C1_04040C_A	C1_04040C_A	1503
Ca22chr1_C_albicans_SC5314	863129	863824	696	*	Exon (C1_04120C_A/C1_04120C_A, exon 1 of 1)	1	863013	864074	1062	2	C1_04120C_A	C1_04120C_A	250
Ca22chr1_C_albicans_SC5314	865823	866739	917	*	Promoter (<=1kb)	1	867380	868414	1035	1	C1_04140W_A	C1_04140W_A	-641
Ca22chr1_C_albicans_SC5314	887931	888696	766	*	Exon (C1_04290C_A/C1_04290C_A, exon 2 of 2)	1	886010	889117	3108	2	C1_04290C_A	C1_04290C_A	421
Ca22chr1_C_albicans_SC5314	889513	891145	1633	*	Promoter (<=1kb)	1	886010	889117	3108	2	C1_04290C_A	C1_04290C_A	-396
Ca22chr1_C_albicans_SC5314	895674	897719	2046	*	Promoter (<=1kb)	1	897942	899552	1611	1	C1_04330W_A	C1_04330W_A	-223
Ca22chr1_C_albicans_SC5314	908560	908922	363	*	Exon (C1_04390C_A/C1_04390C_A, exon 1 of 1)	1	907132	908076	945	1	C1_04380W_A	C1_04380W_A	1428
Ca22chr1_C_albicans_SC5314	913584	914697	1114	*	Promoter (<=1kb)	1	911109	914328	3220	2	C1_04400C_A	C1_04400C_A	0
Ca22chr1_C_albicans_SC5314	920198	922168	1971	*	Promoter (<=1kb)	1	920167	920688	522	2	C1_04470C_A	C1_04470C_A	0
Ca22chr1_C_albicans_SC5314	936299	937148	850	*	Promoter (<=1kb)	1	934147	935706	1560	2	C1_04530C_A	C1_04530C_A	-593
Ca22chr1_C_albicans_SC5314	943968	945723	1756	*	Promoter (<=1kb)	1	943640	944467	828	2	C1_04580C_A	C1_04580C_A	0
Ca22chr1_C_albicans_SC5314	946779	947206	428	*	Downstream (<1kb)	1	946251	946439	189	1	C1_04590W_A	C1_04590W_A	528
Ca22chr1_C_albicans_SC5314	953876	954418	543	*	Exon (C1_04620W_A/C1_04620W_A, exon 1 of 1)	1	952320	954050	1731	1	C1_04620W_A	C1_04620W_A	1556
Ca22chr1_C_albicans_SC5314	964534	964817	284	*	Promoter (<=1kb)	1	965166	970607	5442	1	C1_04660W_A	C1_04660W_A	-349
Ca22chr1_C_albicans_SC5314	972521	973627	1107	*	Promoter (<=1kb)	1	973480	974406	927	1	C1_04680W_A	C1_04680W_A	0
Ca22chr1_C_albicans_SC5314	982012	982890	879	*	Promoter (<=1kb)	1	982170	982391	222	1	C1_04720W_A	C1_04720W_A	0
Ca22chr1_C_albicans_SC5314	985827	987194	1368	*	Promoter (<=1kb)	1	986263	987447	1185	1	C1_04750W_A	C1_04750W_A	0
Ca22chr1_C_albicans_SC5314	990739	991397	659	*	Promoter (<=1kb)	1	987525	990488	2964	2	C1_04760C_A	C1_04760C_A	-251
Ca22chr1_C_albicans_SC5314	992824	995299	2476	*	Promoter (<=1kb)	1	991622	992782	1161	2	C1_04770C_A	C1_04770C_A	-42
Ca22chr1_C_albicans_SC5314	1007050	1007603	554	*	Exon (C1_04830W_A/C1_04830W_A, exon 1 of 1)	1	1007444	1007815	372	2	C1_04840C_A	C1_04840C_A	212
Ca22chr1_C_albicans_SC5314	1011014	1012276	1263	*	Promoter (<=1kb)	1	1012991	1014757	1767	1	C1_04870W_A	C1_04870W_A	-715
Ca22chr1_C_albicans_SC5314	1016679	1017672	994	*	Promoter (<=1kb)	1	1017681	1019972	2292	1	C1_04900W_A	C1_04900W_A	-9
Ca22chr1_C_albicans_SC5314	1019230	1021763	2534	*	Promoter (<=1kb)	1	1020126	1021085	960	2	C1_04910C_A	C1_04910C_A	0
Ca22chr1_C_albicans_SC5314	1027609	1028995	1387	*	Exon (C1_04950C_A/C1_04950C_A, exon 1 of 1)	1	1028271	1032458	4188	2	C1_04950C_A	C1_04950C_A	3463
Ca22chr1_C_albicans_SC5314	1032399	1034452	2054	*	Promoter (<=1kb)	1	1028271	1032458	4188	2	C1_04950C_A	C1_04950C_A	0
Ca22chr1_C_albicans_SC5314	1040068	1041866	1799	*	Exon (C1_04970W_A/C1_04970W_A, exon 1 of 1)	1	1041964	1043523	1560	2	C1_04980C_A	C1_04980C_A	1657
Ca22chr1_C_albicans_SC5314	1043233	1043926	694	*	Promoter (<=1kb)	1	1041964	1043523	1560	2	C1_04980C_A	C1_04980C_A	0
Ca22chr1_C_albicans_SC5314	1045915	1046630	716	*	Promoter (<=1kb)	1	1044362	1045495	1134	2	C1_04990C_A	C1_04990C_A	-420
Ca22chr1_C_albicans_SC5314	1047563	1048379	817	*	Promoter (<=1kb)	1	1048309	1050273	1965	1	C1_05000W_A	C1_05000W_A	0
Ca22chr1_C_albicans_SC5314	1049962	1052327	2366	*	Promoter (<=1kb)	1	1050452	1051426	975	2	C1_05010C_A	C1_05010C_A	0
Ca22chr1_C_albicans_SC5314	1062444	1063614	1171	*	Promoter (<=1kb)	1	1064009	1065736	1728	1	C1_05080W_A	C1_05080W_A	-395
Ca22chr1_C_albicans_SC5314	1071356	1076736	5381	*	Promoter (<=1kb)	1	1072175	1072615	441	1	C1_05130W_A	C1_05130W_A	0
Ca22chr1_C_albicans_SC5314	1080187	1082502	2316	*	Promoter (<=1kb)	1	1082624	1083892	1269	1	C1_05140W_A	C1_05140W_A	-122
Ca22chr1_C_albicans_SC5314	1084942	1092757	7816	*	Promoter (<=1kb)	1	1084950	1085183	234	2	C1_05150C_A	C1_05150C_A	0
Ca22chr1_C_albicans_SC5314	1094230	1094534	305	*	Promoter (<=1kb)	1	1092614	1093810	1197	2	C1_05160C_A	C1_05160C_A	-420
Ca22chr1_C_albicans_SC5314	1096612	1096857	246	*	Promoter (<=1kb)	1	1094679	1095959	1281	2	C1_05170C_A	C1_05170C_A	-653
Ca22chr1_C_albicans_SC5314	1100582	1100862	281	*	Promoter (<=1kb)	1	1099257	1100150	894	2	C1_05200C_A	C1_05200C_A	-432
Ca22chr1_C_albicans_SC5314	1112840	1115350	2511	*	Exon (C1_05290W_A/C1_05290W_A, exon 1 of 1)	1	1113320	1115428	2109	2	C1_05300C_A	C1_05300C_A	78
Ca22chr1_C_albicans_SC5314	1156332	1158909	2578	*	Promoter (<=1kb)	1	1158880	1160955	2076	1	C1_05520W_A	C1_05520W_A	0
Ca22chr1_C_albicans_SC5314	1160765	1161501	737	*	Exon (C1_05520W_A/C1_05520W_A, exon 1 of 1)	1	1161281	1162890	1610	2	C1_05530C_A	C1_05530C_A	1389
Ca22chr1_C_albicans_SC5314	1163612	1167459	3848	*	Promoter (<=1kb)	1	1163603	1164622	1020	2	C1_05540C_A	C1_05540C_A	0
Ca22chr1_C_albicans_SC5314	1168434	1169712	1279	*	Promoter (<=1kb)	1	1168844	1168916	73	1	C1_05590W_A	C1_05590W_A	0
Ca22chr1_C_albicans_SC5314	1170897	1171494	598	*	Exon (C1_05600W_A/C1_05600W_A, exon 1 of 1)	1	1169206	1173921	4716	1	C1_05600W_A	C1_05600W_A	1691
Ca22chr1_C_albicans_SC5314	1176333	1177899	1567	*	Promoter (<=1kb)	1	1175776	1177029	1254	2	C1_05620C_A	C1_05620C_A	0
Ca22chr1_C_albicans_SC5314	1183047	1184442	1396	*	Exon (C1_05650W_A/C1_05650W_A, exon 1 of 1)	1	1182507	1183265	759	1	C1_05650W_A	C1_05650W_A	540
Ca22chr1_C_albicans_SC5314	1197045	1199536	2492	*	Promoter (<=1kb)	1	1196996	1198138	1143	2	C1_05740C_A	C1_05740C_A	0
Ca22chr1_C_albicans_SC5314	1221283	1221616	334	*	Promoter (<=1kb)	1	1221543	1222529	987	1	C1_05880W_A	C1_05880W_A	0
Ca22chr1_C_albicans_SC5314	1224689	1226526	1838	*	Promoter (<=1kb)	1	1226686	1229604	2919	1	C1_05900W_A	C1_05900W_A	-160
Ca22chr1_C_albicans_SC5314	1229571	1230856	1286	*	Promoter (<=1kb)	1	1231376	1232920	1545	1	C1_05910W_A	C1_05910W_A	-520
Ca22chr1_C_albicans_SC5314	1233216	1234365	1150	*	Distal Intergenic	1	1231376	1232920	1545	1	C1_05910W_A	C1_05910W_A	1840
Ca22chr1_C_albicans_SC5314	1242391	1244851	2461	*	Promoter (<=1kb)	1	1244647	1247667	3021	1	C1_05940W_A	C1_05940W_A	0
Ca22chr1_C_albicans_SC5314	1246444	1250815	4372	*	Promoter (<=1kb)	1	1248213	1249460	1248	2	C1_05950C_A	C1_05950C_A	0
Ca22chr1_C_albicans_SC5314	1269876	1271010	1135	*	Exon (C1_06040W_A/C1_06040W_A, exon 1 of 1)	1	1271299	1271640	342	2	C1_06050C_A	C1_06050C_A	630
Ca22chr1_C_albicans_SC5314	1275142	1275782	641	*	Promoter (<=1kb)	1	1273457	1274497	1041	2	C1_06080C_A	C1_06080C_A	-645
Ca22chr1_C_albicans_SC5314	1286075	1288068	1994	*	Promoter (<=1kb)	1	1286026	1286367	342	2	C1_06140C_A	C1_06140C_A	0
Ca22chr1_C_albicans_SC5314	1291004	1291391	388	*	Exon (C1_06160W_A/C1_06160W_A, exon 1 of 1)	1	1289661	1291016	1356	1	C1_06160W_A	C1_06160W_A	1343
Ca22chr1_C_albicans_SC5314	1295286	1295882	597	*	Exon (C1_06200W_A/C1_06200W_A, exon 1 of 1)	1	1294855	1296609	1755	1	C1_06200W_A	C1_06200W_A	431
Ca22chr1_C_albicans_SC5314	1303241	1303559	319	*	Promoter (<=1kb)	1	1300699	1302570	1872	2	C1_06230C_A	C1_06230C_A	-671
Ca22chr1_C_albicans_SC5314	1308327	1309145	819	*	Promoter (<=1kb)	1	1309503	1310432	930	1	C1_06260W_A	C1_06260W_A	-358
Ca22chr1_C_albicans_SC5314	1321407	1334753	13347	*	Promoter (<=1kb)	1	1324455	1324766	312	2	C1_06290C_A	C1_06290C_A	0
Ca22chr1_C_albicans_SC5314	1339490	1340151	662	*	Promoter (<=1kb)	1	1340304	1340657	354	1	C1_06330W_A	C1_06330W_A	-153
Ca22chr1_C_albicans_SC5314	1341652	1343720	2069	*	Promoter (1-2kb)	1	1344841	1348191	3351	1	C1_06340W_A	C1_06340W_A	-1121
Ca22chr1_C_albicans_SC5314	1348965	1349682	718	*	Promoter (1-2kb)	1	1350783	1353404	2622	1	C1_06350W_A	C1_06350W_A	-1101
Ca22chr1_C_albicans_SC5314	1352700	1352971	272	*	Promoter (1-2kb)	1	1353982	1355679	1698	1	C1_06360W_A	C1_06360W_A	-1011
Ca22chr1_C_albicans_SC5314	1355483	1356270	788	*	Exon (C1_06360W_A/C1_06360W_A, exon 1 of 1)	1	1356733	1357260	528	2	C1_06370C_A	C1_06370C_A	990
Ca22chr1_C_albicans_SC5314	1357398	1358435	1038	*	Promoter (<=1kb)	1	1356733	1357260	528	2	C1_06370C_A	C1_06370C_A	-138
Ca22chr1_C_albicans_SC5314	1361035	1361288	254	*	Exon (C1_06400C_A/C1_06400C_A, exon 1 of 1)	1	1359948	1360724	777	1	C1_06390W_A	C1_06390W_A	1087
Ca22chr1_C_albicans_SC5314	1378674	1378940	267	*	Exon (C1_06480C_A/C1_06480C_A, exon 2 of 2)	1	1378615	1379223	609	2	C1_06480C_A	C1_06480C_A	283
Ca22chr1_C_albicans_SC5314	1383214	1383730	517	*	Promoter (<=1kb)	1	1381134	1382531	1398	2	C1_06510C_A	C1_06510C_A	-683
Ca22chr1_C_albicans_SC5314	1390209	1390868	660	*	Promoter (<=1kb)	1	1382826	1389647	6822	2	C1_06520C_A	C1_06520C_A	-562
Ca22chr1_C_albicans_SC5314	1396434	1397129	696	*	Promoter (<=1kb)	1	1395028	1396152	1125	2	C1_06540C_A	C1_06540C_A	-282
Ca22chr1_C_albicans_SC5314	1407629	1408153	525	*	Exon (C1_06570W_A/C1_06570W_A, exon 1 of 1)	1	1407257	1408294	1038	1	C1_06570W_A	C1_06570W_A	372
Ca22chr1_C_albicans_SC5314	1409890	1410297	408	*	Exon (C1_06590C_A/C1_06590C_A, exon 1 of 1)	1	1409768	1410970	1203	2	C1_06590C_A	C1_06590C_A	673
Ca22chr1_C_albicans_SC5314	1416066	1417326	1261	*	Exon (C1_06620C_A/C1_06620C_A, exon 1 of 1)	1	1417195	1417896	702	2	C1_06620C_A	C1_06620C_A	570
Ca22chr1_C_albicans_SC5314	1424503	1425474	972	*	Promoter (<=1kb)	1	1425323	1427644	2322	1	C1_06670W_A	C1_06670W_A	0
Ca22chr1_C_albicans_SC5314	1430715	1431668	954	*	Promoter (<=1kb)	1	1431951	1432876	926	1	C1_06690W_A	C1_06690W_A	-283
Ca22chr1_C_albicans_SC5314	1434273	1435063	791	*	Promoter (<=1kb)	1	1435371	1436402	1032	1	C1_06710W_A	C1_06710W_A	-308
Ca22chr1_C_albicans_SC5314	1438582	1439587	1006	*	Promoter (<=1kb)	1	1440080	1440790	711	1	C1_06730W_A	C1_06730W_A	-493
Ca22chr1_C_albicans_SC5314	1452202	1452637	436	*	Promoter (<=1kb)	1	1453350	1454807	1458	1	C1_06810W_A	C1_06810W_A	-713
Ca22chr1_C_albicans_SC5314	1457730	1458461	732	*	Promoter (<=1kb)	1	1457212	1457505	294	2	C1_06840C_A	C1_06840C_A	-225
Ca22chr1_C_albicans_SC5314	1461246	1462260	1015	*	Promoter (<=1kb)	1	1462710	1464203	1494	1	C1_06860W_A	C1_06860W_A	-450
Ca22chr1_C_albicans_SC5314	1463927	1465674	1748	*	Promoter (<=1kb)	1	1464434	1464637	204	2	C1_06870C_A	C1_06870C_A	0
Ca22chr1_C_albicans_SC5314	1466873	1468222	1350	*	Exon (C1_06880C_A/C1_06880C_A, exon 1 of 4)	1	1465177	1468227	3051	2	C1_06880C_A	C1_06880C_A	5
Ca22chr1_C_albicans_SC5314	1479274	1479996	723	*	Exon (C1_06930W_A/C1_06930W_A, exon 1 of 1)	1	1479745	1482981	3237	2	C1_06940C_A	C1_06940C_A	2985
Ca22chr1_C_albicans_SC5314	1482965	1483865	901	*	Promoter (<=1kb)	1	1479745	1482981	3237	2	C1_06940C_A	C1_06940C_A	0
Ca22chr1_C_albicans_SC5314	1499704	1500865	1162	*	Promoter (<=1kb)	1	1497905	1498981	1077	2	C1_07030C_A	C1_07030C_A	-723
Ca22chr1_C_albicans_SC5314	1504158	1504883	726	*	Promoter (1-2kb)	1	1502167	1503120	954	2	C1_07040C_A	C1_07040C_A	-1038
Ca22chr1_C_albicans_SC5314	1514131	1514681	551	*	Exon (C1_07090C_A/C1_07090C_A, exon 1 of 1)	1	1513268	1513834	567	1	C1_07080W_A	C1_07080W_A	863
Ca22chr1_C_albicans_SC5314	1522250	1525528	3279	*	Promoter (1-2kb)	1	1526934	1528757	1824	1	C1_07120W_A	C1_07120W_A	-1406
Ca22chr1_C_albicans_SC5314	1535048	1536870	1823	*	Promoter (<=1kb)	1	1535148	1535354	207	2	C1_07160C_A	C1_07160C_A	0
Ca22chr1_C_albicans_SC5314	1539350	1540124	775	*	Promoter (<=1kb)	1	1540676	1541422	747	1	C1_07180W_A	C1_07180W_A	-552
Ca22chr1_C_albicans_SC5314	1541309	1541571	263	*	Exon (C1_07180W_A/C1_07180W_A, exon 1 of 1)	1	1540676	1541422	747	1	C1_07180W_A	C1_07180W_A	633
Ca22chr1_C_albicans_SC5314	1548997	1549873	877	*	Promoter (<=1kb)	1	1549757	1551385	1629	1	C1_07220W_A	C1_07220W_A	0
Ca22chr1_C_albicans_SC5314	1552517	1553232	716	*	Promoter (<=1kb)	1	1553508	1554062	555	1	C1_07240W_A	C1_07240W_A	-276
Ca22chr1_C_albicans_SC5314	1557373	1562792	5420	*	Promoter (<=1kb)	1	1556089	1557885	1797	2	C1_07260C_A	C1_07260C_A	0
Ca22chr1_C_albicans_SC5314	1566469	1578756	12288	*	Promoter (<=1kb)	1	1569972	1570092	121	2	C1_07310C_A	C1_07310C_A	0
Ca22chr1_C_albicans_SC5314	1584185	1585156	972	*	Promoter (<=1kb)	1	1584338	1584853	516	2	C1_07350C_A	C1_07350C_A	0
Ca22chr1_C_albicans_SC5314	1589290	1590529	1240	*	Exon (C1_07360W_A/C1_07360W_A, exon 1 of 1)	1	1590522	1592492	1971	2	C1_07370C_A	C1_07370C_A	1963
Ca22chr1_C_albicans_SC5314	1592358	1597017	4660	*	Promoter (<=1kb)	1	1590522	1592492	1971	2	C1_07370C_A	C1_07370C_A	0
Ca22chr1_C_albicans_SC5314	1599601	1599799	199	*	Promoter (<=1kb)	1	1600375	1602015	1641	1	C1_07390W_A	C1_07390W_A	-576
Ca22chr1_C_albicans_SC5314	1615441	1616234	794	*	Promoter (<=1kb)	1	1615492	1615589	98	1	C1_07450W_A	C1_07450W_A	0
Ca22chr1_C_albicans_SC5314	1629037	1630759	1723	*	Promoter (<=1kb)	1	1626202	1629063	2862	2	C1_07520C_A	C1_07520C_A	0
Ca22chr1_C_albicans_SC5314	1641671	1642340	670	*	Promoter (<=1kb)	1	1639501	1640733	1233	2	C1_07580C_A	C1_07580C_A	-938
Ca22chr1_C_albicans_SC5314	1654422	1657224	2803	*	Promoter (<=1kb)	1	1651145	1653661	2517	2	C1_07640C_A	C1_07640C_A	-761
Ca22chr1_C_albicans_SC5314	1664436	1665428	993	*	Promoter (<=1kb)	1	1666415	1667008	594	1	C1_07670W_A	C1_07670W_A	-987
Ca22chr1_C_albicans_SC5314	1669004	1670126	1123	*	Exon (C1_07680W_A/C1_07680W_A, exon 1 of 1)	1	1668121	1669215	1095	1	C1_07680W_A	C1_07680W_A	883
Ca22chr1_C_albicans_SC5314	1675017	1677438	2422	*	Promoter (<=1kb)	1	1674155	1675270	1116	2	C1_07700C_A	C1_07700C_A	0
Ca22chr1_C_albicans_SC5314	1680623	1681068	446	*	Promoter (1-2kb)	1	1677049	1678674	1626	2	C1_07710C_A	C1_07710C_A	-1949
Ca22chr1_C_albicans_SC5314	1694003	1694654	652	*	Promoter (1-2kb)	1	1696626	1699202	2577	1	C1_07780W_A	C1_07780W_A	-1972
Ca22chr1_C_albicans_SC5314	1713954	1714956	1003	*	Promoter (<=1kb)	1	1711666	1713528	1863	2	C1_07870C_A	C1_07870C_A	-426
Ca22chr1_C_albicans_SC5314	1717567	1718929	1363	*	Promoter (<=1kb)	1	1714644	1716962	2319	2	C1_07880C_A	C1_07880C_A	-605
Ca22chr1_C_albicans_SC5314	1721374	1723408	2035	*	Promoter (<=1kb)	1	1722824	1723399	576	1	C1_07900W_A	C1_07900W_A	0
Ca22chr1_C_albicans_SC5314	1728153	1728893	741	*	Promoter (<=1kb)	1	1729104	1729195	92	1	C1_07940W_A	C1_07940W_A	-211
Ca22chr1_C_albicans_SC5314	1731127	1732451	1325	*	Exon (C1_07960W_A/C1_07960W_A, exon 1 of 1)	1	1730691	1731389	699	1	C1_07960W_A	C1_07960W_A	436
Ca22chr1_C_albicans_SC5314	1738249	1741555	3307	*	Promoter (<=1kb)	1	1737039	1737770	732	2	C1_07980C_A	C1_07980C_A	-479
Ca22chr1_C_albicans_SC5314	1743378	1746193	2816	*	Promoter (<=1kb)	1	1741763	1743058	1296	2	C1_07990C_A	C1_07990C_A	-320
Ca22chr1_C_albicans_SC5314	1756153	1758121	1969	*	Promoter (<=1kb)	1	1756486	1756893	408	1	C1_08060W_A	C1_08060W_A	0
Ca22chr1_C_albicans_SC5314	1762010	1762828	819	*	Exon (C1_08070W_A/C1_08070W_A, exon 1 of 1)	1	1762963	1763349	387	2	C1_08080C_A	C1_08080C_A	521
Ca22chr1_C_albicans_SC5314	1771901	1772237	337	*	Promoter (<=1kb)	1	1772645	1774756	2112	1	C1_08120W_A	C1_08120W_A	-408
Ca22chr1_C_albicans_SC5314	1780557	1780970	414	*	Exon (C1_08170C_A/C1_08170C_A, exon 1 of 1)	1	1779285	1780343	1059	1	C1_08160W_A	C1_08160W_A	1272
Ca22chr1_C_albicans_SC5314	1789877	1790809	933	*	Promoter (<=1kb)	1	1785337	1789293	3957	2	C1_08180C_A	C1_08180C_A	-584
Ca22chr1_C_albicans_SC5314	1794763	1796428	1666	*	Exon (C1_08200W_A/C1_08200W_A, exon 1 of 1)	1	1794134	1795096	963	1	C1_08200W_A	C1_08200W_A	629
Ca22chr1_C_albicans_SC5314	1803488	1803838	351	*	Exon (C1_08220W_A/C1_08220W_A, exon 1 of 1)	1	1801629	1803992	2364	1	C1_08220W_A	C1_08220W_A	1859
Ca22chr1_C_albicans_SC5314	1814335	1816405	2071	*	Promoter (<=1kb)	1	1810097	1813534	3438	2	C1_08270C_A	C1_08270C_A	-801
Ca22chr1_C_albicans_SC5314	1831092	1831834	743	*	Downstream (<1kb)	1	1831872	1832345	474	2	C1_08340C_A	C1_08340C_A	511
Ca22chr1_C_albicans_SC5314	1832736	1834495	1760	*	Promoter (<=1kb)	1	1832850	1833041	192	2	C1_08350C_A	C1_08350C_A	0
Ca22chr1_C_albicans_SC5314	1836653	1838977	2325	*	Promoter (<=1kb)	1	1839237	1841123	1887	1	C1_08370W_A	C1_08370W_A	-260
Ca22chr1_C_albicans_SC5314	1850131	1850572	442	*	Exon (C1_08410C_A/C1_08410C_A, exon 1 of 1)	1	1850368	1851303	936	2	C1_08410C_A	C1_08410C_A	731
Ca22chr1_C_albicans_SC5314	1854146	1854529	384	*	Promoter (<=1kb)	1	1854820	1855782	963	1	C1_08430W_A	C1_08430W_A	-291
Ca22chr1_C_albicans_SC5314	1857816	1858515	700	*	Promoter (<=1kb)	1	1856784	1857359	576	2	C1_08450C_A	C1_08450C_A	-457
Ca22chr1_C_albicans_SC5314	1860477	1860974	498	*	Promoter (<=1kb)	1	1858136	1860274	2139	2	C1_08460C_A	C1_08460C_A	-203
Ca22chr1_C_albicans_SC5314	1863425	1863910	486	*	Exon (C1_08490W_A/C1_08490W_A, exon 1 of 1)	1	1862511	1863896	1386	1	C1_08490W_A	C1_08490W_A	914
Ca22chr1_C_albicans_SC5314	1874631	1875020	390	*	Exon (C1_08570C_A/C1_08570C_A, exon 1 of 1)	1	1874780	1875544	765	2	C1_08570C_A	C1_08570C_A	524
Ca22chr1_C_albicans_SC5314	1876261	1877801	1541	*	Promoter (<=1kb)	1	1874780	1875544	765	2	C1_08570C_A	C1_08570C_A	-717
Ca22chr1_C_albicans_SC5314	1894736	1895430	695	*	Exon (C1_08670W_A/C1_08670W_A, exon 1 of 1)	1	1895260	1895835	576	2	C1_08680C_A	C1_08680C_A	405
Ca22chr1_C_albicans_SC5314	1900068	1901159	1092	*	Promoter (<=1kb)	1	1901480	1902264	785	1	C1_08710W_A	C1_08710W_A	-321
Ca22chr1_C_albicans_SC5314	1902345	1902764	420	*	Promoter (<=1kb)	1	1902971	1904146	1176	1	C1_08730W_A	C1_08730W_A	-207
Ca22chr1_C_albicans_SC5314	1913676	1914349	674	*	Promoter (<=1kb)	1	1914832	1916589	1758	1	C1_08790W_A	C1_08790W_A	-483
Ca22chr1_C_albicans_SC5314	1916089	1916525	437	*	Promoter (<=1kb)	1	1916963	1918639	1677	1	C1_08800W_A	C1_08800W_A	-438
Ca22chr1_C_albicans_SC5314	1917938	1918968	1031	*	Exon (C1_08800W_A/C1_08800W_A, exon 1 of 1)	1	1916963	1918639	1677	1	C1_08800W_A	C1_08800W_A	975
Ca22chr1_C_albicans_SC5314	1930823	1931406	584	*	Promoter (<=1kb)	1	1931304	1932899	1596	1	C1_08880W_A	C1_08880W_A	0
Ca22chr1_C_albicans_SC5314	1940498	1940763	266	*	Promoter (<=1kb)	1	1939545	1939769	225	2	C1_08930C_A	C1_08930C_A	-729
Ca22chr1_C_albicans_SC5314	1942560	1946290	3731	*	Promoter (<=1kb)	1	1940406	1942679	2274	2	C1_08940C_A	C1_08940C_A	0
Ca22chr1_C_albicans_SC5314	1947305	1947748	444	*	Promoter (<=1kb)	1	1948142	1951585	3444	1	C1_08950W_A	C1_08950W_A	-394
Ca22chr1_C_albicans_SC5314	1950692	1951838	1147	*	Promoter (<=1kb)	1	1952350	1952526	177	1	C1_08960W_A	C1_08960W_A	-512
Ca22chr1_C_albicans_SC5314	1953208	1954318	1111	*	Exon (C1_08980C_A/C1_08980C_A, exon 1 of 1)	1	1952884	1952999	116	1	C1_08970W_A	C1_08970W_A	324
Ca22chr1_C_albicans_SC5314	1955651	1956523	873	*	Promoter (<=1kb)	1	1953260	1954783	1524	2	C1_08980C_A	C1_08980C_A	-868
Ca22chr1_C_albicans_SC5314	1964981	1965511	531	*	Promoter (<=1kb)	1	1964983	1965726	744	1	C1_09020W_A	C1_09020W_A	0
Ca22chr1_C_albicans_SC5314	1972488	1973420	933	*	Promoter (<=1kb)	1	1972141	1972821	681	2	C1_09060C_A	C1_09060C_A	0
Ca22chr1_C_albicans_SC5314	1976131	1977117	987	*	Exon (C1_09070W_A/C1_09070W_A, exon 1 of 1)	1	1978117	1978776	660	2	C1_09080C_A	C1_09080C_A	1659
Ca22chr1_C_albicans_SC5314	1979876	1981188	1313	*	Promoter (1-2kb)	1	1978117	1978776	660	2	C1_09080C_A	C1_09080C_A	-1100
Ca22chr1_C_albicans_SC5314	1984755	1985199	445	*	Promoter (<=1kb)	1	1985645	1986385	741	1	C1_09100W_A	C1_09100W_A	-446
Ca22chr1_C_albicans_SC5314	1987905	1997259	9355	*	Promoter (<=1kb)	1	1991466	1993010	1545	1	C1_09120W_A	C1_09120W_A	0
Ca22chr1_C_albicans_SC5314	2003592	2004962	1371	*	Promoter (<=1kb)	1	2004765	2005862	1098	1	C1_09150W_A	C1_09150W_A	0
Ca22chr1_C_albicans_SC5314	2008168	2009694	1527	*	Promoter (<=1kb)	1	2010260	2012542	2283	1	C1_09170W_A	C1_09170W_A	-566
Ca22chr1_C_albicans_SC5314	2012428	2013449	1022	*	Promoter (1-2kb)	1	2014803	2017433	2631	1	C1_09180W_A	C1_09180W_A	-1354
Ca22chr1_C_albicans_SC5314	2016829	2017693	865	*	Exon (C1_09180W_A/C1_09180W_A, exon 1 of 1)	1	2017549	2019336	1788	2	C1_09190C_A	C1_09190C_A	1643
Ca22chr1_C_albicans_SC5314	2021650	2023206	1557	*	Exon (C1_09200W_A/C1_09200W_A, exon 1 of 1)	1	2022447	2024309	1863	2	C1_09210C_A	C1_09210C_A	1103
Ca22chr1_C_albicans_SC5314	2024623	2025949	1327	*	Promoter (<=1kb)	1	2025818	2027191	1374	1	C1_09220W_A	C1_09220W_A	0
Ca22chr1_C_albicans_SC5314	2034439	2034837	399	*	Exon (C1_09250W_A/C1_09250W_A, exon 1 of 1)	1	2034691	2035818	1128	2	C1_09260C_A	C1_09260C_A	981
Ca22chr1_C_albicans_SC5314	2052382	2053366	985	*	Promoter (<=1kb)	1	2050005	2051678	1674	2	C1_09320C_A	C1_09320C_A	-704
Ca22chr1_C_albicans_SC5314	2055512	2056287	776	*	Exon (C1_09340C_A/C1_09340C_A, exon 1 of 1)	1	2054912	2055511	600	1	C1_09330W_A	C1_09330W_A	600
Ca22chr1_C_albicans_SC5314	2061256	2061933	678	*	Exon (C1_09350W_A/C1_09350W_A, exon 1 of 1)	1	2060785	2061315	531	1	C1_09350W_A	C1_09350W_A	471
Ca22chr1_C_albicans_SC5314	2069771	2070255	485	*	Promoter (<=1kb)	1	2070405	2071802	1398	1	C1_09390W_A	C1_09390W_A	-150
Ca22chr1_C_albicans_SC5314	2081853	2083565	1713	*	Exon (C1_09450C_A/C1_09450C_A, exon 1 of 1)	1	2080806	2081780	975	1	C1_09440W_A	C1_09440W_A	1047
Ca22chr1_C_albicans_SC5314	2098895	2101909	3015	*	Promoter (<=1kb)	1	2102573	2104153	1581	1	C1_09540W_A	C1_09540W_A	-664
Ca22chr1_C_albicans_SC5314	2103957	2106779	2823	*	Promoter (<=1kb)	1	2104221	2104577	357	1	C1_09550W_A	C1_09550W_A	0
Ca22chr1_C_albicans_SC5314	2116200	2117207	1008	*	Promoter (<=1kb)	1	2117863	2118681	819	1	C1_09610W_A	C1_09610W_A	-656
Ca22chr1_C_albicans_SC5314	2185611	2186381	771	*	Promoter (<=1kb)	1	2183212	2185005	1794	2	C1_10000C_A	C1_10000C_A	-606
Ca22chr1_C_albicans_SC5314	2187745	2188163	419	*	Promoter (2-3kb)	1	2183212	2185005	1794	2	C1_10000C_A	C1_10000C_A	-2740
Ca22chr1_C_albicans_SC5314	2189085	2189545	461	*	Exon (C1_10010C_A/C1_10010C_A, exon 1 of 1)	1	2189027	2192563	3537	2	C1_10010C_A	C1_10010C_A	3018
Ca22chr1_C_albicans_SC5314	2192890	2194878	1989	*	Promoter (<=1kb)	1	2189027	2192563	3537	2	C1_10010C_A	C1_10010C_A	-327
Ca22chr1_C_albicans_SC5314	2198575	2199316	742	*	Promoter (<=1kb)	1	2199783	2201525	1743	1	C1_10040W_A	C1_10040W_A	-467
Ca22chr1_C_albicans_SC5314	2201541	2202525	985	*	Promoter (<=1kb)	1	2202127	2202978	852	1	C1_10050W_A	C1_10050W_A	0
Ca22chr1_C_albicans_SC5314	2204557	2205727	1171	*	Promoter (<=1kb)	1	2203460	2203972	513	2	C1_10060C_A	C1_10060C_A	-585
Ca22chr1_C_albicans_SC5314	2207634	2208277	644	*	Promoter (<=1kb)	1	2208542	2209030	489	1	C1_10080W_A	C1_10080W_A	-265
Ca22chr1_C_albicans_SC5314	2218102	2218333	232	*	Exon (C1_10140C_A/C1_10140C_A, exon 1 of 1)	1	2217638	2217738	101	1	C1_10130W_A	C1_10130W_A	464
Ca22chr1_C_albicans_SC5314	2220430	2222515	2086	*	Promoter (<=1kb)	1	2217841	2220072	2232	2	C1_10140C_A	C1_10140C_A	-358
Ca22chr1_C_albicans_SC5314	2226522	2226866	345	*	Distal Intergenic	1	2230403	2232760	2358	1	C1_10150W_A	C1_10150W_A	-3537
Ca22chr1_C_albicans_SC5314	2233080	2233405	326	*	Distal Intergenic	1	2230403	2232760	2358	1	C1_10150W_A	C1_10150W_A	2677
Ca22chr1_C_albicans_SC5314	2237661	2239637	1977	*	Promoter (<=1kb)	1	2239042	2239758	717	1	C1_10170W_A	C1_10170W_A	0
Ca22chr1_C_albicans_SC5314	2243025	2244632	1608	*	Promoter (<=1kb)	1	2245299	2246132	834	1	C1_10190W_A	C1_10190W_A	-667
Ca22chr1_C_albicans_SC5314	2245942	2246900	959	*	Exon (C1_10190W_A/C1_10190W_A, exon 1 of 1)	1	2245299	2246132	834	1	C1_10190W_A	C1_10190W_A	643
Ca22chr1_C_albicans_SC5314	2249317	2250483	1167	*	Promoter (1-2kb)	1	2246376	2248130	1755	2	C1_10200C_A	C1_10200C_A	-1187
Ca22chr1_C_albicans_SC5314	2253641	2255612	1972	*	Exon (C1_10220C_A/C1_10220C_A, exon 1 of 1)	1	2255500	2256717	1218	2	C1_10220C_A	C1_10220C_A	1105
Ca22chr1_C_albicans_SC5314	2257196	2258964	1769	*	Promoter (<=1kb)	1	2255500	2256717	1218	2	C1_10220C_A	C1_10220C_A	-479
Ca22chr1_C_albicans_SC5314	2269544	2271053	1510	*	Promoter (<=1kb)	1	2268532	2269221	690	2	C1_10280C_A	C1_10280C_A	-323
Ca22chr1_C_albicans_SC5314	2274463	2276222	1760	*	Promoter (<=1kb)	1	2276260	2278746	2487	1	C1_10300W_A	C1_10300W_A	-38
Ca22chr1_C_albicans_SC5314	2278183	2278615	433	*	Promoter (1-2kb)	1	2279973	2281007	1035	1	C1_10310W_A	C1_10310W_A	-1358
Ca22chr1_C_albicans_SC5314	2281275	2281614	340	*	Promoter (<=1kb)	1	2282222	2283286	1065	1	C1_10320W_A	C1_10320W_A	-608
Ca22chr1_C_albicans_SC5314	2289227	2292635	3409	*	Promoter (<=1kb)	1	2287135	2289441	2307	2	C1_10350C_A	C1_10350C_A	0
Ca22chr1_C_albicans_SC5314	2294711	2297364	2654	*	Promoter (<=1kb)	1	2295437	2295772	336	1	C1_10370W_A	C1_10370W_A	0
Ca22chr1_C_albicans_SC5314	2301151	2303704	2554	*	Promoter (<=1kb)	1	2301144	2301896	753	2	C1_10400C_A	C1_10400C_A	0
Ca22chr1_C_albicans_SC5314	2312976	2316114	3139	*	Promoter (<=1kb)	1	2315103	2316224	1122	1	C1_10450W_A	C1_10450W_A	0
Ca22chr1_C_albicans_SC5314	2323446	2323705	260	*	Promoter (<=1kb)	1	2323932	2324456	525	1	C1_10500W_A	C1_10500W_A	-227
Ca22chr1_C_albicans_SC5314	2328530	2328773	244	*	Exon (C1_10520W_A/C1_10520W_A, exon 1 of 1)	1	2327281	2329134	1854	1	C1_10520W_A	C1_10520W_A	1249
Ca22chr1_C_albicans_SC5314	2342830	2343045	216	*	Promoter (<=1kb)	1	2340437	2342245	1809	2	C1_10570C_A	C1_10570C_A	-585
Ca22chr1_C_albicans_SC5314	2344159	2346405	2247	*	Promoter (<=1kb)	1	2344169	2344501	333	2	C1_10580C_A	C1_10580C_A	0
Ca22chr1_C_albicans_SC5314	2347209	2349403	2195	*	Promoter (<=1kb)	1	2348535	2348957	423	2	C1_10600C_A	C1_10600C_A	0
Ca22chr1_C_albicans_SC5314	2357276	2357757	482	*	Promoter (<=1kb)	1	2354068	2356800	2733	2	C1_10630C_A	C1_10630C_A	-476
Ca22chr1_C_albicans_SC5314	2359959	2360186	228	*	Promoter (<=1kb)	1	2360939	2362294	1356	1	C1_10650W_A	C1_10650W_A	-753
Ca22chr1_C_albicans_SC5314	2363622	2364598	977	*	Exon (C1_10670C_A/C1_10670C_A, exon 1 of 1)	1	2362524	2363240	717	1	C1_10660W_A	C1_10660W_A	1098
Ca22chr1_C_albicans_SC5314	2377987	2378194	208	*	Promoter (<=1kb)	1	2376074	2377636	1563	2	C1_10710C_A	C1_10710C_A	-351
Ca22chr1_C_albicans_SC5314	2384885	2385777	893	*	Promoter (<=1kb)	1	2383419	2384576	1158	2	C1_10740C_A	C1_10740C_A	-309
Ca22chr1_C_albicans_SC5314	2395035	2395994	960	*	Promoter (<=1kb)	1	2393472	2395103	1632	2	C1_10800C_A	C1_10800C_A	0
Ca22chr1_C_albicans_SC5314	2399293	2399743	451	*	Exon (C1_10830W_A/C1_10830W_A, exon 1 of 1)	1	2398464	2399432	969	1	C1_10830W_A	C1_10830W_A	829
Ca22chr1_C_albicans_SC5314	2401761	2404504	2744	*	Promoter (<=1kb)	1	2403460	2404254	795	1	C1_10850W_A	C1_10850W_A	0
Ca22chr1_C_albicans_SC5314	2421406	2422157	752	*	Promoter (1-2kb)	1	2423223	2423756	534	1	C1_10980W_A	C1_10980W_A	-1066
Ca22chr1_C_albicans_SC5314	2433199	2433450	252	*	Promoter (<=1kb)	1	2433984	2434175	192	1	C1_11040W_A	C1_11040W_A	-534
Ca22chr1_C_albicans_SC5314	2434653	2435499	847	*	Exon (C1_11050W_A/C1_11050W_A, exon 2 of 2)	1	2434511	2435489	979	1	C1_11050W_A	C1_11050W_A	142
Ca22chr1_C_albicans_SC5314	2439605	2440142	538	*	Exon (C1_11070W_A/C1_11070W_A, exon 1 of 1)	1	2438057	2440174	2118	1	C1_11070W_A	C1_11070W_A	1548
Ca22chr1_C_albicans_SC5314	2448056	2448444	389	*	Promoter (<=1kb)	1	2448571	2449272	702	1	C1_11130W_A	C1_11130W_A	-127
Ca22chr1_C_albicans_SC5314	2455554	2456524	971	*	Promoter (<=1kb)	1	2456985	2464640	7656	1	C1_11200W_A	C1_11200W_A	-461
Ca22chr1_C_albicans_SC5314	2470748	2472351	1604	*	Promoter (<=1kb)	1	2470408	2471229	822	2	C1_11240C_A	C1_11240C_A	0
Ca22chr1_C_albicans_SC5314	2473896	2476556	2661	*	Promoter (<=1kb)	1	2473804	2473941	138	2	C1_11260C_A	C1_11260C_A	0
Ca22chr1_C_albicans_SC5314	2485016	2486558	1543	*	Promoter (<=1kb)	1	2485116	2485428	313	2	C1_11320C_A	C1_11320C_A	0
Ca22chr1_C_albicans_SC5314	2493372	2493959	588	*	Exon (C1_11370C_A/C1_11370C_A, exon 1 of 1)	1	2492859	2495039	2181	2	C1_11370C_A	C1_11370C_A	1080
Ca22chr1_C_albicans_SC5314	2497416	2498213	798	*	Exon (C1_11390W_A/C1_11390W_A, exon 1 of 1)	1	2496926	2497660	735	1	C1_11390W_A	C1_11390W_A	490
Ca22chr1_C_albicans_SC5314	2507843	2508512	670	*	Exon (C1_11430W_A/C1_11430W_A, exon 1 of 1)	1	2506060	2508006	1947	1	C1_11430W_A	C1_11430W_A	1783
Ca22chr1_C_albicans_SC5314	2512093	2512788	696	*	Promoter (<=1kb)	1	2508110	2511814	3705	2	C1_11440C_A	C1_11440C_A	-279
Ca22chr1_C_albicans_SC5314	2514359	2515373	1015	*	Promoter (<=1kb)	1	2513459	2514616	1158	2	C1_11450C_A	C1_11450C_A	0
Ca22chr1_C_albicans_SC5314	2518652	2521149	2498	*	Promoter (<=1kb)	1	2517426	2518211	786	2	C1_11470C_A	C1_11470C_A	-441
Ca22chr1_C_albicans_SC5314	2522207	2522532	326	*	Promoter (<=1kb)	1	2522233	2523870	1638	1	C1_11480W_A	C1_11480W_A	0
Ca22chr1_C_albicans_SC5314	2524077	2524520	444	*	Downstream (<1kb)	1	2522233	2523870	1638	1	C1_11480W_A	C1_11480W_A	1844
Ca22chr1_C_albicans_SC5314	2554595	2555868	1274	*	Promoter (<=1kb)	1	2555723	2557429	1707	1	C1_11660W_A	C1_11660W_A	0
Ca22chr1_C_albicans_SC5314	2557129	2558416	1288	*	Promoter (<=1kb)	1	2558239	2559036	798	1	C1_11670W_A	C1_11670W_A	0
Ca22chr1_C_albicans_SC5314	2559602	2560635	1034	*	Promoter (<=1kb)	1	2560903	2562321	1419	1	C1_11690W_A	C1_11690W_A	-268
Ca22chr1_C_albicans_SC5314	2563648	2563864	217	*	Promoter (<=1kb)	1	2562559	2563638	1080	2	C1_11700C_A	C1_11700C_A	-10
Ca22chr1_C_albicans_SC5314	2566169	2567642	1474	*	Promoter (<=1kb)	1	2568085	2568453	369	1	C1_11720W_A	C1_11720W_A	-443
Ca22chr1_C_albicans_SC5314	2571374	2572341	968	*	Promoter (<=1kb)	1	2572482	2573666	1185	1	C1_11740W_A	C1_11740W_A	-141
Ca22chr1_C_albicans_SC5314	2581487	2588080	6594	*	Promoter (<=1kb)	1	2583710	2583821	112	1	C1_11780W_A	C1_11780W_A	0
Ca22chr1_C_albicans_SC5314	2589225	2592600	3376	*	Distal Intergenic	1	2589041	2589134	94	1	C1_11830W_A	C1_11830W_A	184
Ca22chr1_C_albicans_SC5314	2597686	2599612	1927	*	Promoter (<=1kb)	1	2600115	2601776	1662	1	C1_11870W_A	C1_11870W_A	-503
Ca22chr1_C_albicans_SC5314	2608349	2610279	1931	*	Promoter (<=1kb)	1	2610679	2613744	3066	1	C1_11930W_A	C1_11930W_A	-400
Ca22chr1_C_albicans_SC5314	2621415	2623992	2578	*	Promoter (<=1kb)	1	2623918	2624403	486	1	C1_11990W_A	C1_11990W_A	0
Ca22chr1_C_albicans_SC5314	2629837	2631800	1964	*	Promoter (<=1kb)	1	2631951	2632376	426	1	C1_12020W_A	C1_12020W_A	-151
Ca22chr1_C_albicans_SC5314	2637879	2638975	1097	*	Exon (C1_12050W_A/C1_12050W_A, exon 1 of 1)	1	2638267	2638986	720	2	C1_12060C_A	C1_12060C_A	11
Ca22chr1_C_albicans_SC5314	2666067	2666535	469	*	Promoter (<=1kb)	1	2666903	2668348	1446	1	C1_12220W_A	C1_12220W_A	-368
Ca22chr1_C_albicans_SC5314	2668254	2668804	551	*	Promoter (<=1kb)	1	2669523	2672528	3006	1	C1_12230W_A	C1_12230W_A	-719
[truncated: 1,454 more rows]

## Sheet: TableS1C
H3VCTG-nucleosome peaks obtained from nucleR package
chr	start	end
Ca22chr1_C_albicans_SC5314	8	157
Ca22chr1_C_albicans_SC5314	70	219
Ca22chr1_C_albicans_SC5314	253	402
Ca22chr1_C_albicans_SC5314	467	616
Ca22chr1_C_albicans_SC5314	769	918
Ca22chr1_C_albicans_SC5314	1058	1207
Ca22chr1_C_albicans_SC5314	1227	1376
Ca22chr1_C_albicans_SC5314	1373	1522
Ca22chr1_C_albicans_SC5314	1647	1796
Ca22chr1_C_albicans_SC5314	1824	1973
Ca22chr1_C_albicans_SC5314	2004	2153
Ca22chr1_C_albicans_SC5314	2162	2311
Ca22chr1_C_albicans_SC5314	2286	2435
Ca22chr1_C_albicans_SC5314	2319	2468
Ca22chr1_C_albicans_SC5314	2500	2649
Ca22chr1_C_albicans_SC5314	2805	2954
Ca22chr1_C_albicans_SC5314	2982	3131
Ca22chr1_C_albicans_SC5314	3153	3302
Ca22chr1_C_albicans_SC5314	3335	3484
Ca22chr1_C_albicans_SC5314	3501	3650
Ca22chr1_C_albicans_SC5314	3578	3727
Ca22chr1_C_albicans_SC5314	3753	3902
Ca22chr1_C_albicans_SC5314	3889	4038
Ca22chr1_C_albicans_SC5314	3959	4108
Ca22chr1_C_albicans_SC5314	4141	4290
Ca22chr1_C_albicans_SC5314	4309	4458
Ca22chr1_C_albicans_SC5314	4507	4656
Ca22chr1_C_albicans_SC5314	4651	4800
Ca22chr1_C_albicans_SC5314	4820	4969
Ca22chr1_C_albicans_SC5314	4970	5119
Ca22chr1_C_albicans_SC5314	5142	5291
Ca22chr1_C_albicans_SC5314	5329	5478
Ca22chr1_C_albicans_SC5314	5524	5673
Ca22chr1_C_albicans_SC5314	5953	6102
Ca22chr1_C_albicans_SC5314	6295	6444
Ca22chr1_C_albicans_SC5314	6567	6716
Ca22chr1_C_albicans_SC5314	6735	6884
Ca22chr1_C_albicans_SC5314	6926	7075
Ca22chr1_C_albicans_SC5314	7110	7259
Ca22chr1_C_albicans_SC5314	7332	7481
Ca22chr1_C_albicans_SC5314	7405	7554
Ca22chr1_C_albicans_SC5314	7535	7684
Ca22chr1_C_albicans_SC5314	7716	7865
Ca22chr1_C_albicans_SC5314	7869	8018
Ca22chr1_C_albicans_SC5314	8036	8185
Ca22chr1_C_albicans_SC5314	8103	8252
Ca22chr1_C_albicans_SC5314	8518	8667
Ca22chr1_C_albicans_SC5314	8679	8828
Ca22chr1_C_albicans_SC5314	9036	9185
Ca22chr1_C_albicans_SC5314	9299	9448
Ca22chr1_C_albicans_SC5314	9457	9606
Ca22chr1_C_albicans_SC5314	9785	9934
Ca22chr1_C_albicans_SC5314	9926	10075
Ca22chr1_C_albicans_SC5314	10098	10247
Ca22chr1_C_albicans_SC5314	10376	10525
Ca22chr1_C_albicans_SC5314	10551	10700
Ca22chr1_C_albicans_SC5314	10865	11014
Ca22chr1_C_albicans_SC5314	11364	11513
Ca22chr1_C_albicans_SC5314	11836	11985
Ca22chr1_C_albicans_SC5314	12159	12308
Ca22chr1_C_albicans_SC5314	12334	12483
Ca22chr1_C_albicans_SC5314	12495	12644
Ca22chr1_C_albicans_SC5314	12844	12993
Ca22chr1_C_albicans_SC5314	13336	13485
Ca22chr1_C_albicans_SC5314	13526	13675
Ca22chr1_C_albicans_SC5314	13786	13935
Ca22chr1_C_albicans_SC5314	13958	14107
Ca22chr1_C_albicans_SC5314	14140	14289
Ca22chr1_C_albicans_SC5314	14275	14424
Ca22chr1_C_albicans_SC5314	14461	14610
Ca22chr1_C_albicans_SC5314	14623	14772
Ca22chr1_C_albicans_SC5314	14751	14900
Ca22chr1_C_albicans_SC5314	14946	15095
Ca22chr1_C_albicans_SC5314	15264	15413
Ca22chr1_C_albicans_SC5314	15444	15593
Ca22chr1_C_albicans_SC5314	15688	15837
Ca22chr1_C_albicans_SC5314	15870	16019
Ca22chr1_C_albicans_SC5314	16086	16235
Ca22chr1_C_albicans_SC5314	16272	16421
Ca22chr1_C_albicans_SC5314	16447	16596
Ca22chr1_C_albicans_SC5314	16616	16765
Ca22chr1_C_albicans_SC5314	16761	16910
Ca22chr1_C_albicans_SC5314	16927	17076
Ca22chr1_C_albicans_SC5314	17097	17246
Ca22chr1_C_albicans_SC5314	17348	17497
Ca22chr1_C_albicans_SC5314	17524	17673
Ca22chr1_C_albicans_SC5314	17843	17992
Ca22chr1_C_albicans_SC5314	18475	18624
Ca22chr1_C_albicans_SC5314	18655	18804
Ca22chr1_C_albicans_SC5314	18820	18969
Ca22chr1_C_albicans_SC5314	19134	19283
Ca22chr1_C_albicans_SC5314	19312	19461
Ca22chr1_C_albicans_SC5314	19479	19628
Ca22chr1_C_albicans_SC5314	19770	19919
Ca22chr1_C_albicans_SC5314	19934	20083
Ca22chr1_C_albicans_SC5314	20101	20250
Ca22chr1_C_albicans_SC5314	20385	20534
Ca22chr1_C_albicans_SC5314	20687	20836
Ca22chr1_C_albicans_SC5314	21043	21192
Ca22chr1_C_albicans_SC5314	21222	21371
Ca22chr1_C_albicans_SC5314	21390	21539
Ca22chr1_C_albicans_SC5314	21568	21717
Ca22chr1_C_albicans_SC5314	21789	21938
Ca22chr1_C_albicans_SC5314	22224	22373
Ca22chr1_C_albicans_SC5314	22413	22562
Ca22chr1_C_albicans_SC5314	22597	22746
Ca22chr1_C_albicans_SC5314	22771	22920
Ca22chr1_C_albicans_SC5314	22941	23090
Ca22chr1_C_albicans_SC5314	23102	23251
Ca22chr1_C_albicans_SC5314	23275	23424
Ca22chr1_C_albicans_SC5314	23431	23580
Ca22chr1_C_albicans_SC5314	23600	23749
Ca22chr1_C_albicans_SC5314	23778	23927
Ca22chr1_C_albicans_SC5314	23907	24056
Ca22chr1_C_albicans_SC5314	24075	24224
Ca22chr1_C_albicans_SC5314	24250	24399
Ca22chr1_C_albicans_SC5314	24439	24588
Ca22chr1_C_albicans_SC5314	24619	24768
Ca22chr1_C_albicans_SC5314	24695	24844
Ca22chr1_C_albicans_SC5314	24791	24940
Ca22chr1_C_albicans_SC5314	24890	25039
Ca22chr1_C_albicans_SC5314	24970	25119
Ca22chr1_C_albicans_SC5314	25077	25226
Ca22chr1_C_albicans_SC5314	25147	25296
Ca22chr1_C_albicans_SC5314	25268	25417
Ca22chr1_C_albicans_SC5314	25385	25534
Ca22chr1_C_albicans_SC5314	25452	25601
Ca22chr1_C_albicans_SC5314	25554	25703
Ca22chr1_C_albicans_SC5314	25652	25801
Ca22chr1_C_albicans_SC5314	25761	25910
Ca22chr1_C_albicans_SC5314	25815	25964
Ca22chr1_C_albicans_SC5314	25983	26132
Ca22chr1_C_albicans_SC5314	26150	26299
Ca22chr1_C_albicans_SC5314	26306	26455
Ca22chr1_C_albicans_SC5314	26473	26622
Ca22chr1_C_albicans_SC5314	26628	26777
Ca22chr1_C_albicans_SC5314	26793	26942
Ca22chr1_C_albicans_SC5314	26968	27117
Ca22chr1_C_albicans_SC5314	27135	27284
Ca22chr1_C_albicans_SC5314	27427	27576
Ca22chr1_C_albicans_SC5314	27633	27782
Ca22chr1_C_albicans_SC5314	27919	28068
Ca22chr1_C_albicans_SC5314	27994	28143
Ca22chr1_C_albicans_SC5314	28089	28238
Ca22chr1_C_albicans_SC5314	28264	28413
Ca22chr1_C_albicans_SC5314	28435	28584
Ca22chr1_C_albicans_SC5314	28705	28854
Ca22chr1_C_albicans_SC5314	28868	29017
Ca22chr1_C_albicans_SC5314	29188	29337
Ca22chr1_C_albicans_SC5314	29357	29506
Ca22chr1_C_albicans_SC5314	29763	29912
Ca22chr1_C_albicans_SC5314	29946	30095
Ca22chr1_C_albicans_SC5314	30120	30269
Ca22chr1_C_albicans_SC5314	30317	30466
Ca22chr1_C_albicans_SC5314	30597	30746
Ca22chr1_C_albicans_SC5314	30656	30805
Ca22chr1_C_albicans_SC5314	30745	30894
Ca22chr1_C_albicans_SC5314	30843	30992
Ca22chr1_C_albicans_SC5314	30903	31052
Ca22chr1_C_albicans_SC5314	31029	31178
Ca22chr1_C_albicans_SC5314	31220	31369
Ca22chr1_C_albicans_SC5314	31383	31532
Ca22chr1_C_albicans_SC5314	31821	31970
Ca22chr1_C_albicans_SC5314	32750	32899
Ca22chr1_C_albicans_SC5314	32853	33002
Ca22chr1_C_albicans_SC5314	33061	33210
Ca22chr1_C_albicans_SC5314	33245	33394
Ca22chr1_C_albicans_SC5314	33431	33580
Ca22chr1_C_albicans_SC5314	33604	33753
Ca22chr1_C_albicans_SC5314	33886	34035
Ca22chr1_C_albicans_SC5314	34139	34288
Ca22chr1_C_albicans_SC5314	34305	34454
Ca22chr1_C_albicans_SC5314	34554	34703
Ca22chr1_C_albicans_SC5314	34739	34888
Ca22chr1_C_albicans_SC5314	34908	35057
Ca22chr1_C_albicans_SC5314	35054	35203
Ca22chr1_C_albicans_SC5314	35220	35369
Ca22chr1_C_albicans_SC5314	35387	35536
Ca22chr1_C_albicans_SC5314	35561	35710
Ca22chr1_C_albicans_SC5314	35833	35982
Ca22chr1_C_albicans_SC5314	36095	36244
Ca22chr1_C_albicans_SC5314	36296	36445
Ca22chr1_C_albicans_SC5314	36470	36619
Ca22chr1_C_albicans_SC5314	36593	36742
Ca22chr1_C_albicans_SC5314	36681	36830
Ca22chr1_C_albicans_SC5314	36765	36914
Ca22chr1_C_albicans_SC5314	37083	37232
Ca22chr1_C_albicans_SC5314	37527	37676
Ca22chr1_C_albicans_SC5314	37712	37861
Ca22chr1_C_albicans_SC5314	37793	37942
Ca22chr1_C_albicans_SC5314	37888	38037
Ca22chr1_C_albicans_SC5314	37972	38121
Ca22chr1_C_albicans_SC5314	38750	38899
Ca22chr1_C_albicans_SC5314	38982	39131
Ca22chr1_C_albicans_SC5314	39061	39210
Ca22chr1_C_albicans_SC5314	39147	39296
Ca22chr1_C_albicans_SC5314	39224	39373
Ca22chr1_C_albicans_SC5314	39324	39473
Ca22chr1_C_albicans_SC5314	39549	39698
Ca22chr1_C_albicans_SC5314	39730	39879
Ca22chr1_C_albicans_SC5314	39835	39984
Ca22chr1_C_albicans_SC5314	39942	40091
Ca22chr1_C_albicans_SC5314	40032	40181
Ca22chr1_C_albicans_SC5314	40122	40271
Ca22chr1_C_albicans_SC5314	40231	40380
Ca22chr1_C_albicans_SC5314	40340	40489
Ca22chr1_C_albicans_SC5314	40402	40551
Ca22chr1_C_albicans_SC5314	40564	40713
Ca22chr1_C_albicans_SC5314	40660	40809
Ca22chr1_C_albicans_SC5314	40729	40878
Ca22chr1_C_albicans_SC5314	40846	40995
Ca22chr1_C_albicans_SC5314	40991	41140
Ca22chr1_C_albicans_SC5314	41185	41334
Ca22chr1_C_albicans_SC5314	41356	41505
Ca22chr1_C_albicans_SC5314	41525	41674
Ca22chr1_C_albicans_SC5314	42275	42424
Ca22chr1_C_albicans_SC5314	42473	42622
Ca22chr1_C_albicans_SC5314	42610	42759
Ca22chr1_C_albicans_SC5314	42813	42962
Ca22chr1_C_albicans_SC5314	43304	43453
Ca22chr1_C_albicans_SC5314	43807	43956
Ca22chr1_C_albicans_SC5314	43891	44040
Ca22chr1_C_albicans_SC5314	44073	44222
Ca22chr1_C_albicans_SC5314	44239	44388
Ca22chr1_C_albicans_SC5314	44428	44577
Ca22chr1_C_albicans_SC5314	44810	44959
Ca22chr1_C_albicans_SC5314	44995	45144
Ca22chr1_C_albicans_SC5314	45067	45216
Ca22chr1_C_albicans_SC5314	45167	45316
Ca22chr1_C_albicans_SC5314	45335	45484
Ca22chr1_C_albicans_SC5314	45513	45662
Ca22chr1_C_albicans_SC5314	45688	45837
Ca22chr1_C_albicans_SC5314	45873	46022
Ca22chr1_C_albicans_SC5314	46054	46203
Ca22chr1_C_albicans_SC5314	46226	46375
Ca22chr1_C_albicans_SC5314	46408	46557
Ca22chr1_C_albicans_SC5314	46751	46900
Ca22chr1_C_albicans_SC5314	46937	47086
Ca22chr1_C_albicans_SC5314	47124	47273
Ca22chr1_C_albicans_SC5314	47239	47388
Ca22chr1_C_albicans_SC5314	47325	47474
Ca22chr1_C_albicans_SC5314	47412	47561
Ca22chr1_C_albicans_SC5314	47502	47651
Ca22chr1_C_albicans_SC5314	47650	47799
Ca22chr1_C_albicans_SC5314	47726	47875
Ca22chr1_C_albicans_SC5314	47809	47958
Ca22chr1_C_albicans_SC5314	47898	48047
Ca22chr1_C_albicans_SC5314	48046	48195
Ca22chr1_C_albicans_SC5314	48230	48379
Ca22chr1_C_albicans_SC5314	48476	48625
Ca22chr1_C_albicans_SC5314	48653	48802
Ca22chr1_C_albicans_SC5314	48825	48974
Ca22chr1_C_albicans_SC5314	48999	49148
Ca22chr1_C_albicans_SC5314	49176	49325
Ca22chr1_C_albicans_SC5314	49364	49513
Ca22chr1_C_albicans_SC5314	49536	49685
Ca22chr1_C_albicans_SC5314	49703	49852
Ca22chr1_C_albicans_SC5314	49988	50137
Ca22chr1_C_albicans_SC5314	50157	50306
Ca22chr1_C_albicans_SC5314	50322	50471
Ca22chr1_C_albicans_SC5314	50482	50631
Ca22chr1_C_albicans_SC5314	50631	50780
Ca22chr1_C_albicans_SC5314	50806	50955
Ca22chr1_C_albicans_SC5314	50988	51137
Ca22chr1_C_albicans_SC5314	51155	51304
Ca22chr1_C_albicans_SC5314	51350	51499
Ca22chr1_C_albicans_SC5314	51524	51673
Ca22chr1_C_albicans_SC5314	51993	52142
Ca22chr1_C_albicans_SC5314	52204	52353
Ca22chr1_C_albicans_SC5314	52337	52486
Ca22chr1_C_albicans_SC5314	52549	52698
Ca22chr1_C_albicans_SC5314	52761	52910
Ca22chr1_C_albicans_SC5314	52940	53089
Ca22chr1_C_albicans_SC5314	53202	53351
Ca22chr1_C_albicans_SC5314	53372	53521
Ca22chr1_C_albicans_SC5314	53557	53706
Ca22chr1_C_albicans_SC5314	53746	53895
Ca22chr1_C_albicans_SC5314	53911	54060
Ca22chr1_C_albicans_SC5314	54087	54236
Ca22chr1_C_albicans_SC5314	54277	54426
Ca22chr1_C_albicans_SC5314	54537	54686
Ca22chr1_C_albicans_SC5314	54723	54872
Ca22chr1_C_albicans_SC5314	54891	55040
Ca22chr1_C_albicans_SC5314	55185	55334
Ca22chr1_C_albicans_SC5314	55256	55405
Ca22chr1_C_albicans_SC5314	55418	55567
Ca22chr1_C_albicans_SC5314	55585	55734
Ca22chr1_C_albicans_SC5314	55769	55918
Ca22chr1_C_albicans_SC5314	55945	56094
Ca22chr1_C_albicans_SC5314	56093	56242
Ca22chr1_C_albicans_SC5314	56237	56386
Ca22chr1_C_albicans_SC5314	56418	56567
Ca22chr1_C_albicans_SC5314	56595	56744
Ca22chr1_C_albicans_SC5314	56771	56920
Ca22chr1_C_albicans_SC5314	56942	57091
Ca22chr1_C_albicans_SC5314	57236	57385
Ca22chr1_C_albicans_SC5314	57466	57615
Ca22chr1_C_albicans_SC5314	57794	57943
Ca22chr1_C_albicans_SC5314	57985	58134
Ca22chr1_C_albicans_SC5314	58245	58394
Ca22chr1_C_albicans_SC5314	58428	58577
Ca22chr1_C_albicans_SC5314	58598	58747
Ca22chr1_C_albicans_SC5314	58982	59131
Ca22chr1_C_albicans_SC5314	59373	59522
Ca22chr1_C_albicans_SC5314	59736	59885
Ca22chr1_C_albicans_SC5314	60538	60687
Ca22chr1_C_albicans_SC5314	60960	61109
Ca22chr1_C_albicans_SC5314	61109	61258
Ca22chr1_C_albicans_SC5314	61186	61335
Ca22chr1_C_albicans_SC5314	61273	61422
Ca22chr1_C_albicans_SC5314	61433	61582
Ca22chr1_C_albicans_SC5314	61584	61733
Ca22chr1_C_albicans_SC5314	61803	61952
Ca22chr1_C_albicans_SC5314	61950	62099
Ca22chr1_C_albicans_SC5314	62112	62261
Ca22chr1_C_albicans_SC5314	62310	62459
Ca22chr1_C_albicans_SC5314	62655	62804
Ca22chr1_C_albicans_SC5314	62739	62888
Ca22chr1_C_albicans_SC5314	63123	63272
Ca22chr1_C_albicans_SC5314	63276	63425
Ca22chr1_C_albicans_SC5314	63448	63597
Ca22chr1_C_albicans_SC5314	63615	63764
Ca22chr1_C_albicans_SC5314	63782	63931
Ca22chr1_C_albicans_SC5314	64114	64263
Ca22chr1_C_albicans_SC5314	64248	64397
Ca22chr1_C_albicans_SC5314	64598	64747
Ca22chr1_C_albicans_SC5314	64711	64860
Ca22chr1_C_albicans_SC5314	64936	65085
Ca22chr1_C_albicans_SC5314	65112	65261
Ca22chr1_C_albicans_SC5314	65293	65442
Ca22chr1_C_albicans_SC5314	65454	65603
Ca22chr1_C_albicans_SC5314	65629	65778
Ca22chr1_C_albicans_SC5314	65789	65938
Ca22chr1_C_albicans_SC5314	65972	66121
Ca22chr1_C_albicans_SC5314	66154	66303
Ca22chr1_C_albicans_SC5314	66317	66466
Ca22chr1_C_albicans_SC5314	66653	66802
Ca22chr1_C_albicans_SC5314	66838	66987
Ca22chr1_C_albicans_SC5314	67014	67163
Ca22chr1_C_albicans_SC5314	67122	67271
Ca22chr1_C_albicans_SC5314	67214	67363
Ca22chr1_C_albicans_SC5314	67341	67490
Ca22chr1_C_albicans_SC5314	67525	67674
Ca22chr1_C_albicans_SC5314	67815	67964
Ca22chr1_C_albicans_SC5314	67995	68144
Ca22chr1_C_albicans_SC5314	68149	68298
Ca22chr1_C_albicans_SC5314	68316	68465
Ca22chr1_C_albicans_SC5314	68477	68626
Ca22chr1_C_albicans_SC5314	68641	68790
Ca22chr1_C_albicans_SC5314	68821	68970
Ca22chr1_C_albicans_SC5314	69188	69337
Ca22chr1_C_albicans_SC5314	69357	69506
Ca22chr1_C_albicans_SC5314	69521	69670
Ca22chr1_C_albicans_SC5314	69704	69853
Ca22chr1_C_albicans_SC5314	69873	70022
Ca22chr1_C_albicans_SC5314	70038	70187
Ca22chr1_C_albicans_SC5314	70223	70372
Ca22chr1_C_albicans_SC5314	70371	70520
Ca22chr1_C_albicans_SC5314	70569	70718
Ca22chr1_C_albicans_SC5314	70745	70894
Ca22chr1_C_albicans_SC5314	71049	71198
Ca22chr1_C_albicans_SC5314	71226	71375
Ca22chr1_C_albicans_SC5314	71359	71508
Ca22chr1_C_albicans_SC5314	71709	71858
Ca22chr1_C_albicans_SC5314	71887	72036
Ca22chr1_C_albicans_SC5314	72213	72362
Ca22chr1_C_albicans_SC5314	72317	72466
Ca22chr1_C_albicans_SC5314	72438	72587
Ca22chr1_C_albicans_SC5314	72664	72813
Ca22chr1_C_albicans_SC5314	72826	72975
Ca22chr1_C_albicans_SC5314	72999	73148
Ca22chr1_C_albicans_SC5314	73176	73325
Ca22chr1_C_albicans_SC5314	73532	73681
Ca22chr1_C_albicans_SC5314	73702	73851
Ca22chr1_C_albicans_SC5314	74064	74213
Ca22chr1_C_albicans_SC5314	74230	74379
Ca22chr1_C_albicans_SC5314	74393	74542
Ca22chr1_C_albicans_SC5314	74580	74729
Ca22chr1_C_albicans_SC5314	74759	74908
Ca22chr1_C_albicans_SC5314	75112	75261
Ca22chr1_C_albicans_SC5314	75286	75435
Ca22chr1_C_albicans_SC5314	75584	75733
Ca22chr1_C_albicans_SC5314	75766	75915
Ca22chr1_C_albicans_SC5314	75937	76086
Ca22chr1_C_albicans_SC5314	76090	76239
Ca22chr1_C_albicans_SC5314	76221	76370
Ca22chr1_C_albicans_SC5314	76424	76573
Ca22chr1_C_albicans_SC5314	76539	76688
Ca22chr1_C_albicans_SC5314	76893	77042
Ca22chr1_C_albicans_SC5314	77360	77509
Ca22chr1_C_albicans_SC5314	77522	77671
Ca22chr1_C_albicans_SC5314	77689	77838
Ca22chr1_C_albicans_SC5314	77937	78086
Ca22chr1_C_albicans_SC5314	78098	78247
Ca22chr1_C_albicans_SC5314	78264	78413
Ca22chr1_C_albicans_SC5314	78610	78759
Ca22chr1_C_albicans_SC5314	78787	78936
Ca22chr1_C_albicans_SC5314	78964	79113
Ca22chr1_C_albicans_SC5314	79167	79316
Ca22chr1_C_albicans_SC5314	79338	79487
Ca22chr1_C_albicans_SC5314	79517	79666
Ca22chr1_C_albicans_SC5314	79821	79970
Ca22chr1_C_albicans_SC5314	80066	80215
Ca22chr1_C_albicans_SC5314	80239	80388
Ca22chr1_C_albicans_SC5314	80416	80565
Ca22chr1_C_albicans_SC5314	80589	80738
Ca22chr1_C_albicans_SC5314	80757	80906
Ca22chr1_C_albicans_SC5314	80924	81073
Ca22chr1_C_albicans_SC5314	81184	81333
Ca22chr1_C_albicans_SC5314	81379	81528
Ca22chr1_C_albicans_SC5314	81544	81693
Ca22chr1_C_albicans_SC5314	81734	81883
Ca22chr1_C_albicans_SC5314	81849	81998
Ca22chr1_C_albicans_SC5314	81921	82070
Ca22chr1_C_albicans_SC5314	82107	82256
Ca22chr1_C_albicans_SC5314	82280	82429
Ca22chr1_C_albicans_SC5314	82485	82634
Ca22chr1_C_albicans_SC5314	82765	82914
Ca22chr1_C_albicans_SC5314	83003	83152
Ca22chr1_C_albicans_SC5314	83370	83519
Ca22chr1_C_albicans_SC5314	83544	83693
Ca22chr1_C_albicans_SC5314	83851	84000
Ca22chr1_C_albicans_SC5314	84035	84184
Ca22chr1_C_albicans_SC5314	84201	84350
Ca22chr1_C_albicans_SC5314	84365	84514
Ca22chr1_C_albicans_SC5314	84551	84700
Ca22chr1_C_albicans_SC5314	84997	85146
Ca22chr1_C_albicans_SC5314	85179	85328
Ca22chr1_C_albicans_SC5314	85337	85486
Ca22chr1_C_albicans_SC5314	85412	85561
Ca22chr1_C_albicans_SC5314	85527	85676
Ca22chr1_C_albicans_SC5314	85570	85719
Ca22chr1_C_albicans_SC5314	85754	85903
Ca22chr1_C_albicans_SC5314	85918	86067
Ca22chr1_C_albicans_SC5314	86109	86258
Ca22chr1_C_albicans_SC5314	86275	86424
Ca22chr1_C_albicans_SC5314	86460	86609
Ca22chr1_C_albicans_SC5314	86622	86771
Ca22chr1_C_albicans_SC5314	86967	87116
Ca22chr1_C_albicans_SC5314	87154	87303
Ca22chr1_C_albicans_SC5314	87460	87609
Ca22chr1_C_albicans_SC5314	87841	87990
Ca22chr1_C_albicans_SC5314	88007	88156
Ca22chr1_C_albicans_SC5314	88186	88335
Ca22chr1_C_albicans_SC5314	88324	88473
Ca22chr1_C_albicans_SC5314	88386	88535
Ca22chr1_C_albicans_SC5314	88509	88658
Ca22chr1_C_albicans_SC5314	88693	88842
Ca22chr1_C_albicans_SC5314	89035	89184
Ca22chr1_C_albicans_SC5314	89212	89361
Ca22chr1_C_albicans_SC5314	89408	89557
Ca22chr1_C_albicans_SC5314	89587	89736
Ca22chr1_C_albicans_SC5314	89776	89925
Ca22chr1_C_albicans_SC5314	90074	90223
Ca22chr1_C_albicans_SC5314	90250	90399
Ca22chr1_C_albicans_SC5314	90420	90569
Ca22chr1_C_albicans_SC5314	90583	90732
Ca22chr1_C_albicans_SC5314	90758	90907
Ca22chr1_C_albicans_SC5314	90923	91072
Ca22chr1_C_albicans_SC5314	91115	91264
Ca22chr1_C_albicans_SC5314	91268	91417
Ca22chr1_C_albicans_SC5314	91320	91469
Ca22chr1_C_albicans_SC5314	91467	91616
Ca22chr1_C_albicans_SC5314	91539	91688
Ca22chr1_C_albicans_SC5314	91615	91764
Ca22chr1_C_albicans_SC5314	91706	91855
Ca22chr1_C_albicans_SC5314	91782	91931
Ca22chr1_C_albicans_SC5314	91898	92047
Ca22chr1_C_albicans_SC5314	91935	92084
Ca22chr1_C_albicans_SC5314	92113	92262
Ca22chr1_C_albicans_SC5314	92270	92419
Ca22chr1_C_albicans_SC5314	92477	92626
Ca22chr1_C_albicans_SC5314	92941	93090
Ca22chr1_C_albicans_SC5314	93118	93267
Ca22chr1_C_albicans_SC5314	93274	93423
Ca22chr1_C_albicans_SC5314	93440	93589
Ca22chr1_C_albicans_SC5314	93613	93762
Ca22chr1_C_albicans_SC5314	93914	94063
Ca22chr1_C_albicans_SC5314	94096	94245
Ca22chr1_C_albicans_SC5314	94268	94417
Ca22chr1_C_albicans_SC5314	94440	94589
Ca22chr1_C_albicans_SC5314	94625	94774
Ca22chr1_C_albicans_SC5314	95131	95280
Ca22chr1_C_albicans_SC5314	95294	95443
Ca22chr1_C_albicans_SC5314	95466	95615
Ca22chr1_C_albicans_SC5314	96117	96266
Ca22chr1_C_albicans_SC5314	96230	96379
Ca22chr1_C_albicans_SC5314	96299	96448
Ca22chr1_C_albicans_SC5314	96350	96499
Ca22chr1_C_albicans_SC5314	96540	96689
Ca22chr1_C_albicans_SC5314	96787	96936
Ca22chr1_C_albicans_SC5314	96962	97111
Ca22chr1_C_albicans_SC5314	97143	97292
Ca22chr1_C_albicans_SC5314	97314	97463
Ca22chr1_C_albicans_SC5314	97443	97592
Ca22chr1_C_albicans_SC5314	97628	97777
Ca22chr1_C_albicans_SC5314	98004	98153
Ca22chr1_C_albicans_SC5314	98114	98263
Ca22chr1_C_albicans_SC5314	98198	98347
Ca22chr1_C_albicans_SC5314	98470	98619
Ca22chr1_C_albicans_SC5314	98754	98903
Ca22chr1_C_albicans_SC5314	98825	98974
Ca22chr1_C_albicans_SC5314	98984	99133
Ca22chr1_C_albicans_SC5314	99097	99246
Ca22chr1_C_albicans_SC5314	99511	99660
Ca22chr1_C_albicans_SC5314	99600	99749
Ca22chr1_C_albicans_SC5314	99724	99873
Ca22chr1_C_albicans_SC5314	99789	99938
Ca22chr1_C_albicans_SC5314	99954	100103
Ca22chr1_C_albicans_SC5314	100203	100352
Ca22chr1_C_albicans_SC5314	100269	100418
Ca22chr1_C_albicans_SC5314	100459	100608
Ca22chr1_C_albicans_SC5314	100637	100786
Ca22chr1_C_albicans_SC5314	100810	100959
Ca22chr1_C_albicans_SC5314	101023	101172
Ca22chr1_C_albicans_SC5314	101189	101338
Ca22chr1_C_albicans_SC5314	101382	101531
Ca22chr1_C_albicans_SC5314	101743	101892
Ca22chr1_C_albicans_SC5314	101863	102012
Ca22chr1_C_albicans_SC5314	102047	102196
Ca22chr1_C_albicans_SC5314	102221	102370
Ca22chr1_C_albicans_SC5314	102555	102704
Ca22chr1_C_albicans_SC5314	102732	102881
Ca22chr1_C_albicans_SC5314	102920	103069
Ca22chr1_C_albicans_SC5314	103103	103252
Ca22chr1_C_albicans_SC5314	103307	103456
Ca22chr1_C_albicans_SC5314	103480	103629
Ca22chr1_C_albicans_SC5314	103830	103979
Ca22chr1_C_albicans_SC5314	104009	104158
Ca22chr1_C_albicans_SC5314	104187	104336
Ca22chr1_C_albicans_SC5314	104331	104480
Ca22chr1_C_albicans_SC5314	104733	104882
Ca22chr1_C_albicans_SC5314	105167	105316
Ca22chr1_C_albicans_SC5314	105387	105536
Ca22chr1_C_albicans_SC5314	105554	105703
Ca22chr1_C_albicans_SC5314	105731	105880
Ca22chr1_C_albicans_SC5314	105914	106063
Ca22chr1_C_albicans_SC5314	106049	106198
Ca22chr1_C_albicans_SC5314	106109	106258
Ca22chr1_C_albicans_SC5314	106280	106429
Ca22chr1_C_albicans_SC5314	106452	106601
Ca22chr1_C_albicans_SC5314	106644	106793
Ca22chr1_C_albicans_SC5314	106749	106898
Ca22chr1_C_albicans_SC5314	106826	106975
Ca22chr1_C_albicans_SC5314	107032	107181
Ca22chr1_C_albicans_SC5314	107200	107349
Ca22chr1_C_albicans_SC5314	107283	107432
Ca22chr1_C_albicans_SC5314	107372	107521
Ca22chr1_C_albicans_SC5314	107556	107705
Ca22chr1_C_albicans_SC5314	107626	107775
Ca22chr1_C_albicans_SC5314	107716	107865
Ca22chr1_C_albicans_SC5314	107812	107961
Ca22chr1_C_albicans_SC5314	107893	108042
Ca22chr1_C_albicans_SC5314	107990	108139
Ca22chr1_C_albicans_SC5314	108063	108212
Ca22chr1_C_albicans_SC5314	108153	108302
Ca22chr1_C_albicans_SC5314	108229	108378
Ca22chr1_C_albicans_SC5314	108366	108515
Ca22chr1_C_albicans_SC5314	109537	109686
Ca22chr1_C_albicans_SC5314	110171	110320
Ca22chr1_C_albicans_SC5314	110489	110638
Ca22chr1_C_albicans_SC5314	110827	110976
Ca22chr1_C_albicans_SC5314	111006	111155
Ca22chr1_C_albicans_SC5314	111342	111491
Ca22chr1_C_albicans_SC5314	111540	111689
Ca22chr1_C_albicans_SC5314	111701	111850
Ca22chr1_C_albicans_SC5314	111882	112031
Ca22chr1_C_albicans_SC5314	112049	112198
Ca22chr1_C_albicans_SC5314	112419	112568
Ca22chr1_C_albicans_SC5314	112754	112903
Ca22chr1_C_albicans_SC5314	112915	113064
Ca22chr1_C_albicans_SC5314	113083	113232
Ca22chr1_C_albicans_SC5314	113389	113538
Ca22chr1_C_albicans_SC5314	113556	113705
Ca22chr1_C_albicans_SC5314	113728	113877
Ca22chr1_C_albicans_SC5314	114048	114197
Ca22chr1_C_albicans_SC5314	114227	114376
Ca22chr1_C_albicans_SC5314	114399	114548
Ca22chr1_C_albicans_SC5314	114590	114739
Ca22chr1_C_albicans_SC5314	114772	114921
Ca22chr1_C_albicans_SC5314	114967	115116
Ca22chr1_C_albicans_SC5314	115134	115283
Ca22chr1_C_albicans_SC5314	115469	115618
Ca22chr1_C_albicans_SC5314	115662	115811
Ca22chr1_C_albicans_SC5314	115834	115983
Ca22chr1_C_albicans_SC5314	116100	116249
Ca22chr1_C_albicans_SC5314	116209	116358
Ca22chr1_C_albicans_SC5314	116280	116429
Ca22chr1_C_albicans_SC5314	116569	116718
Ca22chr1_C_albicans_SC5314	116890	117039
Ca22chr1_C_albicans_SC5314	117148	117297
Ca22chr1_C_albicans_SC5314	117331	117480
Ca22chr1_C_albicans_SC5314	117491	117640
Ca22chr1_C_albicans_SC5314	118018	118167
Ca22chr1_C_albicans_SC5314	118235	118384
Ca22chr1_C_albicans_SC5314	118346	118495
Ca22chr1_C_albicans_SC5314	118521	118670
Ca22chr1_C_albicans_SC5314	118607	118756
Ca22chr1_C_albicans_SC5314	118731	118880
Ca22chr1_C_albicans_SC5314	118927	119076
Ca22chr1_C_albicans_SC5314	119094	119243
Ca22chr1_C_albicans_SC5314	119266	119415
Ca22chr1_C_albicans_SC5314	119459	119608
Ca22chr1_C_albicans_SC5314	119720	119869
Ca22chr1_C_albicans_SC5314	119888	120037
Ca22chr1_C_albicans_SC5314	120577	120726
Ca22chr1_C_albicans_SC5314	120902	121051
Ca22chr1_C_albicans_SC5314	121382	121531
Ca22chr1_C_albicans_SC5314	121504	121653
Ca22chr1_C_albicans_SC5314	121764	121913
Ca22chr1_C_albicans_SC5314	122018	122167
Ca22chr1_C_albicans_SC5314	122142	122291
Ca22chr1_C_albicans_SC5314	122328	122477
Ca22chr1_C_albicans_SC5314	122518	122667
Ca22chr1_C_albicans_SC5314	122695	122844
Ca22chr1_C_albicans_SC5314	123004	123153
Ca22chr1_C_albicans_SC5314	123186	123335
Ca22chr1_C_albicans_SC5314	123866	124015
Ca22chr1_C_albicans_SC5314	123927	124076
Ca22chr1_C_albicans_SC5314	124022	124171
Ca22chr1_C_albicans_SC5314	124179	124328
Ca22chr1_C_albicans_SC5314	124335	124484
Ca22chr1_C_albicans_SC5314	124501	124650
Ca22chr1_C_albicans_SC5314	124673	124822
Ca22chr1_C_albicans_SC5314	124832	124981
Ca22chr1_C_albicans_SC5314	125005	125154
Ca22chr1_C_albicans_SC5314	125889	126038
Ca22chr1_C_albicans_SC5314	126070	126219
Ca22chr1_C_albicans_SC5314	126138	126287
Ca22chr1_C_albicans_SC5314	126243	126392
Ca22chr1_C_albicans_SC5314	126867	127016
Ca22chr1_C_albicans_SC5314	127026	127175
Ca22chr1_C_albicans_SC5314	127167	127316
Ca22chr1_C_albicans_SC5314	127337	127486
Ca22chr1_C_albicans_SC5314	127509	127658
Ca22chr1_C_albicans_SC5314	128297	128446
Ca22chr1_C_albicans_SC5314	128484	128633
Ca22chr1_C_albicans_SC5314	128631	128780
Ca22chr1_C_albicans_SC5314	128809	128958
Ca22chr1_C_albicans_SC5314	128879	129028
Ca22chr1_C_albicans_SC5314	129168	129317
Ca22chr1_C_albicans_SC5314	129230	129379
Ca22chr1_C_albicans_SC5314	129365	129514
Ca22chr1_C_albicans_SC5314	129594	129743
Ca22chr1_C_albicans_SC5314	129782	129931
Ca22chr1_C_albicans_SC5314	129946	130095
Ca22chr1_C_albicans_SC5314	130122	130271
Ca22chr1_C_albicans_SC5314	130265	130414
Ca22chr1_C_albicans_SC5314	130731	130880
Ca22chr1_C_albicans_SC5314	131283	131432
Ca22chr1_C_albicans_SC5314	131457	131606
Ca22chr1_C_albicans_SC5314	131528	131677
Ca22chr1_C_albicans_SC5314	131649	131798
Ca22chr1_C_albicans_SC5314	131799	131948
Ca22chr1_C_albicans_SC5314	131955	132104
Ca22chr1_C_albicans_SC5314	132127	132276
Ca22chr1_C_albicans_SC5314	132793	132942
Ca22chr1_C_albicans_SC5314	133764	133913
Ca22chr1_C_albicans_SC5314	134252	134401
Ca22chr1_C_albicans_SC5314	134427	134576
Ca22chr1_C_albicans_SC5314	134625	134774
Ca22chr1_C_albicans_SC5314	134807	134956
Ca22chr1_C_albicans_SC5314	135238	135387
Ca22chr1_C_albicans_SC5314	135820	135969
Ca22chr1_C_albicans_SC5314	135968	136117
Ca22chr1_C_albicans_SC5314	136150	136299
Ca22chr1_C_albicans_SC5314	136324	136473
Ca22chr1_C_albicans_SC5314	136648	136797
Ca22chr1_C_albicans_SC5314	137056	137205
Ca22chr1_C_albicans_SC5314	137434	137583
Ca22chr1_C_albicans_SC5314	137622	137771
Ca22chr1_C_albicans_SC5314	137778	137927
Ca22chr1_C_albicans_SC5314	138263	138412
Ca22chr1_C_albicans_SC5314	138435	138584
Ca22chr1_C_albicans_SC5314	138517	138666
Ca22chr1_C_albicans_SC5314	138629	138778
Ca22chr1_C_albicans_SC5314	138841	138990
Ca22chr1_C_albicans_SC5314	139013	139162
Ca22chr1_C_albicans_SC5314	139178	139327
Ca22chr1_C_albicans_SC5314	139434	139583
Ca22chr1_C_albicans_SC5314	139523	139672
Ca22chr1_C_albicans_SC5314	139707	139856
Ca22chr1_C_albicans_SC5314	140046	140195
Ca22chr1_C_albicans_SC5314	140253	140402
Ca22chr1_C_albicans_SC5314	140814	140963
Ca22chr1_C_albicans_SC5314	140997	141146
Ca22chr1_C_albicans_SC5314	141394	141543
Ca22chr1_C_albicans_SC5314	141562	141711
Ca22chr1_C_albicans_SC5314	141758	141907
Ca22chr1_C_albicans_SC5314	141992	142141
Ca22chr1_C_albicans_SC5314	142306	142455
Ca22chr1_C_albicans_SC5314	142345	142494
Ca22chr1_C_albicans_SC5314	142514	142663
Ca22chr1_C_albicans_SC5314	142872	143021
Ca22chr1_C_albicans_SC5314	143082	143231
Ca22chr1_C_albicans_SC5314	143278	143427
Ca22chr1_C_albicans_SC5314	143402	143551
Ca22chr1_C_albicans_SC5314	143472	143621
Ca22chr1_C_albicans_SC5314	143745	143894
Ca22chr1_C_albicans_SC5314	143935	144084
Ca22chr1_C_albicans_SC5314	144207	144356
Ca22chr1_C_albicans_SC5314	144349	144498
Ca22chr1_C_albicans_SC5314	144544	144693
Ca22chr1_C_albicans_SC5314	144731	144880
Ca22chr1_C_albicans_SC5314	144902	145051
Ca22chr1_C_albicans_SC5314	145108	145257
Ca22chr1_C_albicans_SC5314	145410	145559
Ca22chr1_C_albicans_SC5314	145630	145779
Ca22chr1_C_albicans_SC5314	146022	146171
Ca22chr1_C_albicans_SC5314	146144	146293
Ca22chr1_C_albicans_SC5314	146505	146654
Ca22chr1_C_albicans_SC5314	146679	146828
Ca22chr1_C_albicans_SC5314	146759	146908
Ca22chr1_C_albicans_SC5314	146980	147129
Ca22chr1_C_albicans_SC5314	147164	147313
Ca22chr1_C_albicans_SC5314	147609	147758
Ca22chr1_C_albicans_SC5314	147752	147901
Ca22chr1_C_albicans_SC5314	147999	148148
Ca22chr1_C_albicans_SC5314	148160	148309
Ca22chr1_C_albicans_SC5314	148323	148472
Ca22chr1_C_albicans_SC5314	148402	148551
Ca22chr1_C_albicans_SC5314	148643	148792
Ca22chr1_C_albicans_SC5314	148859	149008
Ca22chr1_C_albicans_SC5314	149057	149206
Ca22chr1_C_albicans_SC5314	149138	149287
Ca22chr1_C_albicans_SC5314	149250	149399
Ca22chr1_C_albicans_SC5314	149321	149470
Ca22chr1_C_albicans_SC5314	149373	149522
Ca22chr1_C_albicans_SC5314	149436	149585
Ca22chr1_C_albicans_SC5314	149759	149908
Ca22chr1_C_albicans_SC5314	149835	149984
Ca22chr1_C_albicans_SC5314	149926	150075
Ca22chr1_C_albicans_SC5314	150029	150178
Ca22chr1_C_albicans_SC5314	150233	150382
Ca22chr1_C_albicans_SC5314	150512	150661
Ca22chr1_C_albicans_SC5314	150696	150845
Ca22chr1_C_albicans_SC5314	150877	151026
Ca22chr1_C_albicans_SC5314	151054	151203
Ca22chr1_C_albicans_SC5314	151417	151566
Ca22chr1_C_albicans_SC5314	151583	151732
Ca22chr1_C_albicans_SC5314	152107	152256
Ca22chr1_C_albicans_SC5314	152239	152388
Ca22chr1_C_albicans_SC5314	152453	152602
Ca22chr1_C_albicans_SC5314	152672	152821
Ca22chr1_C_albicans_SC5314	152954	153103
Ca22chr1_C_albicans_SC5314	153197	153346
Ca22chr1_C_albicans_SC5314	153351	153500
Ca22chr1_C_albicans_SC5314	153537	153686
Ca22chr1_C_albicans_SC5314	153712	153861
Ca22chr1_C_albicans_SC5314	153984	154133
Ca22chr1_C_albicans_SC5314	154192	154341
Ca22chr1_C_albicans_SC5314	154425	154574
Ca22chr1_C_albicans_SC5314	154476	154625
Ca22chr1_C_albicans_SC5314	154667	154816
Ca22chr1_C_albicans_SC5314	154751	154900
Ca22chr1_C_albicans_SC5314	154838	154987
Ca22chr1_C_albicans_SC5314	154873	155022
Ca22chr1_C_albicans_SC5314	155051	155200
Ca22chr1_C_albicans_SC5314	155570	155719
Ca22chr1_C_albicans_SC5314	155951	156100
Ca22chr1_C_albicans_SC5314	156110	156259
Ca22chr1_C_albicans_SC5314	156282	156431
Ca22chr1_C_albicans_SC5314	156575	156724
Ca22chr1_C_albicans_SC5314	156755	156904
Ca22chr1_C_albicans_SC5314	157443	157592
Ca22chr1_C_albicans_SC5314	157598	157747
Ca22chr1_C_albicans_SC5314	157772	157921
Ca22chr1_C_albicans_SC5314	157953	158102
Ca22chr1_C_albicans_SC5314	158281	158430
Ca22chr1_C_albicans_SC5314	158609	158758
Ca22chr1_C_albicans_SC5314	158788	158937
Ca22chr1_C_albicans_SC5314	159196	159345
Ca22chr1_C_albicans_SC5314	159377	159526
Ca22chr1_C_albicans_SC5314	159550	159699
Ca22chr1_C_albicans_SC5314	159717	159866
Ca22chr1_C_albicans_SC5314	159891	160040
Ca22chr1_C_albicans_SC5314	159961	160110
Ca22chr1_C_albicans_SC5314	160057	160206
Ca22chr1_C_albicans_SC5314	160212	160361
Ca22chr1_C_albicans_SC5314	160408	160557
Ca22chr1_C_albicans_SC5314	160800	160949
Ca22chr1_C_albicans_SC5314	160909	161058
Ca22chr1_C_albicans_SC5314	161017	161166
Ca22chr1_C_albicans_SC5314	161210	161359
Ca22chr1_C_albicans_SC5314	161473	161622
Ca22chr1_C_albicans_SC5314	161981	162130
Ca22chr1_C_albicans_SC5314	162240	162389
Ca22chr1_C_albicans_SC5314	162350	162499
Ca22chr1_C_albicans_SC5314	162408	162557
Ca22chr1_C_albicans_SC5314	162566	162715
Ca22chr1_C_albicans_SC5314	162745	162894
Ca22chr1_C_albicans_SC5314	163301	163450
Ca22chr1_C_albicans_SC5314	163388	163537
Ca22chr1_C_albicans_SC5314	163467	163616
Ca22chr1_C_albicans_SC5314	163575	163724
Ca22chr1_C_albicans_SC5314	163641	163790
Ca22chr1_C_albicans_SC5314	163773	163922
Ca22chr1_C_albicans_SC5314	163842	163991
Ca22chr1_C_albicans_SC5314	164173	164322
Ca22chr1_C_albicans_SC5314	164287	164436
Ca22chr1_C_albicans_SC5314	164367	164516
Ca22chr1_C_albicans_SC5314	164467	164616
Ca22chr1_C_albicans_SC5314	164577	164726
Ca22chr1_C_albicans_SC5314	164863	165012
Ca22chr1_C_albicans_SC5314	165345	165494
Ca22chr1_C_albicans_SC5314	165527	165676
Ca22chr1_C_albicans_SC5314	165724	165873
Ca22chr1_C_albicans_SC5314	165928	166077
Ca22chr1_C_albicans_SC5314	166104	166253
Ca22chr1_C_albicans_SC5314	166391	166540
Ca22chr1_C_albicans_SC5314	166579	166728
Ca22chr1_C_albicans_SC5314	166757	166906
Ca22chr1_C_albicans_SC5314	167015	167164
Ca22chr1_C_albicans_SC5314	167154	167303
Ca22chr1_C_albicans_SC5314	167338	167487
Ca22chr1_C_albicans_SC5314	167520	167669
Ca22chr1_C_albicans_SC5314	167699	167848
Ca22chr1_C_albicans_SC5314	168061	168210
Ca22chr1_C_albicans_SC5314	168390	168539
Ca22chr1_C_albicans_SC5314	168563	168712
Ca22chr1_C_albicans_SC5314	168736	168885
Ca22chr1_C_albicans_SC5314	168907	169056
Ca22chr1_C_albicans_SC5314	169127	169276
Ca22chr1_C_albicans_SC5314	169210	169359
Ca22chr1_C_albicans_SC5314	169305	169454
Ca22chr1_C_albicans_SC5314	169370	169519
Ca22chr1_C_albicans_SC5314	169536	169685
Ca22chr1_C_albicans_SC5314	169717	169866
Ca22chr1_C_albicans_SC5314	170201	170350
Ca22chr1_C_albicans_SC5314	171178	171327
Ca22chr1_C_albicans_SC5314	171355	171504
Ca22chr1_C_albicans_SC5314	171432	171581
Ca22chr1_C_albicans_SC5314	171686	171835
Ca22chr1_C_albicans_SC5314	171858	172007
Ca22chr1_C_albicans_SC5314	172031	172180
Ca22chr1_C_albicans_SC5314	172174	172323
Ca22chr1_C_albicans_SC5314	172379	172528
Ca22chr1_C_albicans_SC5314	172623	172772
Ca22chr1_C_albicans_SC5314	172712	172861
Ca22chr1_C_albicans_SC5314	172774	172923
Ca22chr1_C_albicans_SC5314	172939	173088
Ca22chr1_C_albicans_SC5314	173116	173265
Ca22chr1_C_albicans_SC5314	173472	173621
Ca22chr1_C_albicans_SC5314	173590	173739
Ca22chr1_C_albicans_SC5314	173837	173986
Ca22chr1_C_albicans_SC5314	174044	174193
Ca22chr1_C_albicans_SC5314	174200	174349
Ca22chr1_C_albicans_SC5314	174251	174400
Ca22chr1_C_albicans_SC5314	174401	174550
Ca22chr1_C_albicans_SC5314	174474	174623
Ca22chr1_C_albicans_SC5314	174613	174762
Ca22chr1_C_albicans_SC5314	174759	174908
Ca22chr1_C_albicans_SC5314	174897	175046
Ca22chr1_C_albicans_SC5314	175063	175212
Ca22chr1_C_albicans_SC5314	175248	175397
Ca22chr1_C_albicans_SC5314	175409	175558
Ca22chr1_C_albicans_SC5314	175584	175733
Ca22chr1_C_albicans_SC5314	175795	175944
Ca22chr1_C_albicans_SC5314	176024	176173
Ca22chr1_C_albicans_SC5314	176292	176441
Ca22chr1_C_albicans_SC5314	176468	176617
Ca22chr1_C_albicans_SC5314	176642	176791
Ca22chr1_C_albicans_SC5314	176978	177127
Ca22chr1_C_albicans_SC5314	177159	177308
Ca22chr1_C_albicans_SC5314	177337	177486
Ca22chr1_C_albicans_SC5314	177783	177932
Ca22chr1_C_albicans_SC5314	177970	178119
Ca22chr1_C_albicans_SC5314	178140	178289
Ca22chr1_C_albicans_SC5314	178313	178462
Ca22chr1_C_albicans_SC5314	178817	178966
Ca22chr1_C_albicans_SC5314	178985	179134
Ca22chr1_C_albicans_SC5314	179125	179274
Ca22chr1_C_albicans_SC5314	179315	179464
Ca22chr1_C_albicans_SC5314	179531	179680
Ca22chr1_C_albicans_SC5314	179734	179883
Ca22chr1_C_albicans_SC5314	179917	180066
Ca22chr1_C_albicans_SC5314	180094	180243
Ca22chr1_C_albicans_SC5314	180238	180387
Ca22chr1_C_albicans_SC5314	180410	180559
Ca22chr1_C_albicans_SC5314	180591	180740
Ca22chr1_C_albicans_SC5314	180741	180890
Ca22chr1_C_albicans_SC5314	180922	181071
Ca22chr1_C_albicans_SC5314	181004	181153
Ca22chr1_C_albicans_SC5314	181322	181471
Ca22chr1_C_albicans_SC5314	181485	181634
Ca22chr1_C_albicans_SC5314	181659	181808
Ca22chr1_C_albicans_SC5314	182138	182287
Ca22chr1_C_albicans_SC5314	182812	182961
Ca22chr1_C_albicans_SC5314	183107	183256
Ca22chr1_C_albicans_SC5314	183287	183436
Ca22chr1_C_albicans_SC5314	183632	183781
Ca22chr1_C_albicans_SC5314	183724	183873
Ca22chr1_C_albicans_SC5314	183806	183955
Ca22chr1_C_albicans_SC5314	183982	184131
Ca22chr1_C_albicans_SC5314	184148	184297
Ca22chr1_C_albicans_SC5314	184235	184384
Ca22chr1_C_albicans_SC5314	184294	184443
Ca22chr1_C_albicans_SC5314	184410	184559
Ca22chr1_C_albicans_SC5314	184497	184646
Ca22chr1_C_albicans_SC5314	184598	184747
Ca22chr1_C_albicans_SC5314	184778	184927
Ca22chr1_C_albicans_SC5314	184944	185093
Ca22chr1_C_albicans_SC5314	185005	185154
Ca22chr1_C_albicans_SC5314	185125	185274
Ca22chr1_C_albicans_SC5314	185483	185632
Ca22chr1_C_albicans_SC5314	185659	185808
Ca22chr1_C_albicans_SC5314	185744	185893
Ca22chr1_C_albicans_SC5314	185866	186015
Ca22chr1_C_albicans_SC5314	186013	186162
Ca22chr1_C_albicans_SC5314	186126	186275
Ca22chr1_C_albicans_SC5314	186214	186363
Ca22chr1_C_albicans_SC5314	186338	186487
Ca22chr1_C_albicans_SC5314	186490	186639
Ca22chr1_C_albicans_SC5314	187274	187423
Ca22chr1_C_albicans_SC5314	187785	187934
Ca22chr1_C_albicans_SC5314	188204	188353
Ca22chr1_C_albicans_SC5314	188345	188494
Ca22chr1_C_albicans_SC5314	188523	188672
Ca22chr1_C_albicans_SC5314	188837	188986
Ca22chr1_C_albicans_SC5314	189010	189159
Ca22chr1_C_albicans_SC5314	189368	189517
Ca22chr1_C_albicans_SC5314	189538	189687
Ca22chr1_C_albicans_SC5314	189722	189871
Ca22chr1_C_albicans_SC5314	189891	190040
Ca22chr1_C_albicans_SC5314	190060	190209
Ca22chr1_C_albicans_SC5314	190245	190394
Ca22chr1_C_albicans_SC5314	190643	190792
Ca22chr1_C_albicans_SC5314	190829	190978
Ca22chr1_C_albicans_SC5314	190994	191143
Ca22chr1_C_albicans_SC5314	191168	191317
Ca22chr1_C_albicans_SC5314	191331	191480
Ca22chr1_C_albicans_SC5314	191460	191609
Ca22chr1_C_albicans_SC5314	191512	191661
Ca22chr1_C_albicans_SC5314	191615	191764
Ca22chr1_C_albicans_SC5314	191690	191839
Ca22chr1_C_albicans_SC5314	192019	192168
Ca22chr1_C_albicans_SC5314	192340	192489
Ca22chr1_C_albicans_SC5314	192810	192959
Ca22chr1_C_albicans_SC5314	193116	193265
Ca22chr1_C_albicans_SC5314	193148	193297
Ca22chr1_C_albicans_SC5314	193299	193448
Ca22chr1_C_albicans_SC5314	193461	193610
Ca22chr1_C_albicans_SC5314	193625	193774
Ca22chr1_C_albicans_SC5314	194099	194248
Ca22chr1_C_albicans_SC5314	194302	194451
Ca22chr1_C_albicans_SC5314	194486	194635
Ca22chr1_C_albicans_SC5314	194579	194728
Ca22chr1_C_albicans_SC5314	194653	194802
Ca22chr1_C_albicans_SC5314	194695	194844
Ca22chr1_C_albicans_SC5314	194809	194958
Ca22chr1_C_albicans_SC5314	194895	195044
Ca22chr1_C_albicans_SC5314	194988	195137
Ca22chr1_C_albicans_SC5314	195088	195237
Ca22chr1_C_albicans_SC5314	195228	195377
Ca22chr1_C_albicans_SC5314	195312	195461
Ca22chr1_C_albicans_SC5314	195398	195547
Ca22chr1_C_albicans_SC5314	195566	195715
Ca22chr1_C_albicans_SC5314	195731	195880
Ca22chr1_C_albicans_SC5314	195806	195955
Ca22chr1_C_albicans_SC5314	195903	196052
Ca22chr1_C_albicans_SC5314	196197	196346
Ca22chr1_C_albicans_SC5314	196684	196833
Ca22chr1_C_albicans_SC5314	196874	197023
Ca22chr1_C_albicans_SC5314	197018	197167
Ca22chr1_C_albicans_SC5314	197177	197326
Ca22chr1_C_albicans_SC5314	197348	197497
Ca22chr1_C_albicans_SC5314	197495	197644
Ca22chr1_C_albicans_SC5314	197672	197821
Ca22chr1_C_albicans_SC5314	197855	198004
Ca22chr1_C_albicans_SC5314	198150	198299
Ca22chr1_C_albicans_SC5314	198308	198457
Ca22chr1_C_albicans_SC5314	198469	198618
Ca22chr1_C_albicans_SC5314	198641	198790
Ca22chr1_C_albicans_SC5314	198908	199057
Ca22chr1_C_albicans_SC5314	199084	199233
Ca22chr1_C_albicans_SC5314	199447	199596
Ca22chr1_C_albicans_SC5314	199630	199779
Ca22chr1_C_albicans_SC5314	199805	199954
Ca22chr1_C_albicans_SC5314	199996	200145
Ca22chr1_C_albicans_SC5314	200099	200248
Ca22chr1_C_albicans_SC5314	200162	200311
Ca22chr1_C_albicans_SC5314	200264	200413
Ca22chr1_C_albicans_SC5314	200336	200485
Ca22chr1_C_albicans_SC5314	200517	200666
Ca22chr1_C_albicans_SC5314	200605	200754
Ca22chr1_C_albicans_SC5314	200679	200828
Ca22chr1_C_albicans_SC5314	200859	201008
Ca22chr1_C_albicans_SC5314	201183	201332
Ca22chr1_C_albicans_SC5314	201327	201476
Ca22chr1_C_albicans_SC5314	201488	201637
Ca22chr1_C_albicans_SC5314	201663	201812
Ca22chr1_C_albicans_SC5314	201838	201987
Ca22chr1_C_albicans_SC5314	201988	202137
Ca22chr1_C_albicans_SC5314	202166	202315
Ca22chr1_C_albicans_SC5314	202475	202624
Ca22chr1_C_albicans_SC5314	202644	202793
Ca22chr1_C_albicans_SC5314	202835	202984
Ca22chr1_C_albicans_SC5314	202909	203058
Ca22chr1_C_albicans_SC5314	202978	203127
Ca22chr1_C_albicans_SC5314	203020	203169
Ca22chr1_C_albicans_SC5314	203187	203336
Ca22chr1_C_albicans_SC5314	203365	203514
Ca22chr1_C_albicans_SC5314	203557	203706
Ca22chr1_C_albicans_SC5314	203891	204040
Ca22chr1_C_albicans_SC5314	204070	204219
Ca22chr1_C_albicans_SC5314	204228	204377
Ca22chr1_C_albicans_SC5314	204388	204537
Ca22chr1_C_albicans_SC5314	204577	204726
Ca22chr1_C_albicans_SC5314	205199	205348
Ca22chr1_C_albicans_SC5314	205363	205512
Ca22chr1_C_albicans_SC5314	205534	205683
Ca22chr1_C_albicans_SC5314	205711	205860
Ca22chr1_C_albicans_SC5314	205871	206020
Ca22chr1_C_albicans_SC5314	206044	206193
Ca22chr1_C_albicans_SC5314	206210	206359
Ca22chr1_C_albicans_SC5314	206466	206615
Ca22chr1_C_albicans_SC5314	206659	206808
Ca22chr1_C_albicans_SC5314	206773	206922
Ca22chr1_C_albicans_SC5314	206848	206997
Ca22chr1_C_albicans_SC5314	207031	207180
Ca22chr1_C_albicans_SC5314	207207	207356
Ca22chr1_C_albicans_SC5314	207376	207525
Ca22chr1_C_albicans_SC5314	207553	207702
Ca22chr1_C_albicans_SC5314	207725	207874
Ca22chr1_C_albicans_SC5314	207962	208111
Ca22chr1_C_albicans_SC5314	208264	208413
Ca22chr1_C_albicans_SC5314	208418	208567
Ca22chr1_C_albicans_SC5314	208581	208730
Ca22chr1_C_albicans_SC5314	208743	208892
Ca22chr1_C_albicans_SC5314	208952	209101
Ca22chr1_C_albicans_SC5314	209089	209238
Ca22chr1_C_albicans_SC5314	209173	209322
Ca22chr1_C_albicans_SC5314	209261	209410
Ca22chr1_C_albicans_SC5314	209425	209574
Ca22chr1_C_albicans_SC5314	209614	209763
Ca22chr1_C_albicans_SC5314	209758	209907
Ca22chr1_C_albicans_SC5314	209945	210094
Ca22chr1_C_albicans_SC5314	210100	210249
Ca22chr1_C_albicans_SC5314	210277	210426
Ca22chr1_C_albicans_SC5314	210455	210604
Ca22chr1_C_albicans_SC5314	210846	210995
Ca22chr1_C_albicans_SC5314	211028	211177
Ca22chr1_C_albicans_SC5314	211210	211359
Ca22chr1_C_albicans_SC5314	211390	211539
Ca22chr1_C_albicans_SC5314	211565	211714
Ca22chr1_C_albicans_SC5314	211736	211885
Ca22chr1_C_albicans_SC5314	211927	212076
Ca22chr1_C_albicans_SC5314	212106	212255
Ca22chr1_C_albicans_SC5314	212279	212428
Ca22chr1_C_albicans_SC5314	212450	212599
Ca22chr1_C_albicans_SC5314	212625	212774
Ca22chr1_C_albicans_SC5314	212891	213040
Ca22chr1_C_albicans_SC5314	213118	213267
Ca22chr1_C_albicans_SC5314	213392	213541
Ca22chr1_C_albicans_SC5314	213570	213719
Ca22chr1_C_albicans_SC5314	213734	213883
Ca22chr1_C_albicans_SC5314	213900	214049
Ca22chr1_C_albicans_SC5314	214071	214220
Ca22chr1_C_albicans_SC5314	214231	214380
Ca22chr1_C_albicans_SC5314	214390	214539
Ca22chr1_C_albicans_SC5314	214572	214721
Ca22chr1_C_albicans_SC5314	214717	214866
Ca22chr1_C_albicans_SC5314	214894	215043
Ca22chr1_C_albicans_SC5314	215597	215746
Ca22chr1_C_albicans_SC5314	215891	216040
Ca22chr1_C_albicans_SC5314	216826	216975
Ca22chr1_C_albicans_SC5314	216929	217078
Ca22chr1_C_albicans_SC5314	217041	217190
Ca22chr1_C_albicans_SC5314	217208	217357
Ca22chr1_C_albicans_SC5314	217454	217603
Ca22chr1_C_albicans_SC5314	217533	217682
Ca22chr1_C_albicans_SC5314	217611	217760
Ca22chr1_C_albicans_SC5314	217629	217778
Ca22chr1_C_albicans_SC5314	217718	217867
Ca22chr1_C_albicans_SC5314	217918	218067
Ca22chr1_C_albicans_SC5314	218038	218187
Ca22chr1_C_albicans_SC5314	218107	218256
Ca22chr1_C_albicans_SC5314	218230	218379
Ca22chr1_C_albicans_SC5314	218377	218526
Ca22chr1_C_albicans_SC5314	218565	218714
Ca22chr1_C_albicans_SC5314	218717	218866
Ca22chr1_C_albicans_SC5314	218845	218994
Ca22chr1_C_albicans_SC5314	218893	219042
Ca22chr1_C_albicans_SC5314	219046	219195
Ca22chr1_C_albicans_SC5314	219359	219508
Ca22chr1_C_albicans_SC5314	219444	219593
Ca22chr1_C_albicans_SC5314	219511	219660
Ca22chr1_C_albicans_SC5314	219591	219740
Ca22chr1_C_albicans_SC5314	219697	219846
Ca22chr1_C_albicans_SC5314	219743	219892
Ca22chr1_C_albicans_SC5314	219800	219949
Ca22chr1_C_albicans_SC5314	219889	220038
Ca22chr1_C_albicans_SC5314	219995	220144
Ca22chr1_C_albicans_SC5314	220112	220261
Ca22chr1_C_albicans_SC5314	220213	220362
Ca22chr1_C_albicans_SC5314	220616	220765
Ca22chr1_C_albicans_SC5314	220750	220899
Ca22chr1_C_albicans_SC5314	220925	221074
Ca22chr1_C_albicans_SC5314	221096	221245
Ca22chr1_C_albicans_SC5314	221247	221396
Ca22chr1_C_albicans_SC5314	221421	221570
Ca22chr1_C_albicans_SC5314	221592	221741
Ca22chr1_C_albicans_SC5314	221772	221921
Ca22chr1_C_albicans_SC5314	221932	222081
Ca22chr1_C_albicans_SC5314	222257	222406
Ca22chr1_C_albicans_SC5314	222453	222602
Ca22chr1_C_albicans_SC5314	222504	222653
Ca22chr1_C_albicans_SC5314	222668	222817
Ca22chr1_C_albicans_SC5314	222855	223004
Ca22chr1_C_albicans_SC5314	222942	223091
Ca22chr1_C_albicans_SC5314	223016	223165
Ca22chr1_C_albicans_SC5314	223183	223332
Ca22chr1_C_albicans_SC5314	223359	223508
Ca22chr1_C_albicans_SC5314	223690	223839
Ca22chr1_C_albicans_SC5314	223908	224057
Ca22chr1_C_albicans_SC5314	224407	224556
Ca22chr1_C_albicans_SC5314	224584	224733
Ca22chr1_C_albicans_SC5314	224750	224899
Ca22chr1_C_albicans_SC5314	224896	225045
Ca22chr1_C_albicans_SC5314	225075	225224
Ca22chr1_C_albicans_SC5314	225380	225529
Ca22chr1_C_albicans_SC5314	225566	225715
Ca22chr1_C_albicans_SC5314	226034	226183
Ca22chr1_C_albicans_SC5314	226183	226332
Ca22chr1_C_albicans_SC5314	226354	226503
Ca22chr1_C_albicans_SC5314	226515	226664
Ca22chr1_C_albicans_SC5314	226619	226768
Ca22chr1_C_albicans_SC5314	226687	226836
Ca22chr1_C_albicans_SC5314	226785	226934
Ca22chr1_C_albicans_SC5314	226877	227026
Ca22chr1_C_albicans_SC5314	227006	227155
Ca22chr1_C_albicans_SC5314	227069	227218
Ca22chr1_C_albicans_SC5314	227264	227413
Ca22chr1_C_albicans_SC5314	227326	227475
Ca22chr1_C_albicans_SC5314	227452	227601
Ca22chr1_C_albicans_SC5314	227510	227659
Ca22chr1_C_albicans_SC5314	227685	227834
Ca22chr1_C_albicans_SC5314	227756	227905
Ca22chr1_C_albicans_SC5314	227878	228027
Ca22chr1_C_albicans_SC5314	227941	228090
Ca22chr1_C_albicans_SC5314	228182	228331
Ca22chr1_C_albicans_SC5314	228386	228535
Ca22chr1_C_albicans_SC5314	228714	228863
Ca22chr1_C_albicans_SC5314	229468	229617
Ca22chr1_C_albicans_SC5314	229580	229729
Ca22chr1_C_albicans_SC5314	230009	230158
Ca22chr1_C_albicans_SC5314	230180	230329
Ca22chr1_C_albicans_SC5314	230830	230979
Ca22chr1_C_albicans_SC5314	230906	231055
Ca22chr1_C_albicans_SC5314	231092	231241
Ca22chr1_C_albicans_SC5314	231273	231422
Ca22chr1_C_albicans_SC5314	231346	231495
Ca22chr1_C_albicans_SC5314	231776	231925
Ca22chr1_C_albicans_SC5314	232092	232241
Ca22chr1_C_albicans_SC5314	232154	232303
Ca22chr1_C_albicans_SC5314	232453	232602
Ca22chr1_C_albicans_SC5314	232693	232842
Ca22chr1_C_albicans_SC5314	232891	233040
Ca22chr1_C_albicans_SC5314	232960	233109
Ca22chr1_C_albicans_SC5314	233076	233225
Ca22chr1_C_albicans_SC5314	233155	233304
Ca22chr1_C_albicans_SC5314	233283	233432
Ca22chr1_C_albicans_SC5314	233355	233504
Ca22chr1_C_albicans_SC5314	233453	233602
Ca22chr1_C_albicans_SC5314	233561	233710
Ca22chr1_C_albicans_SC5314	233636	233785
Ca22chr1_C_albicans_SC5314	233741	233890
Ca22chr1_C_albicans_SC5314	234602	234751
Ca22chr1_C_albicans_SC5314	234782	234931
Ca22chr1_C_albicans_SC5314	235064	235213
Ca22chr1_C_albicans_SC5314	235230	235379
Ca22chr1_C_albicans_SC5314	235415	235564
Ca22chr1_C_albicans_SC5314	235590	235739
Ca22chr1_C_albicans_SC5314	235763	235912
Ca22chr1_C_albicans_SC5314	236054	236203
Ca22chr1_C_albicans_SC5314	236225	236374
Ca22chr1_C_albicans_SC5314	236427	236576
Ca22chr1_C_albicans_SC5314	236711	236860
Ca22chr1_C_albicans_SC5314	236785	236934
Ca22chr1_C_albicans_SC5314	236885	237034
Ca22chr1_C_albicans_SC5314	237204	237353
Ca22chr1_C_albicans_SC5314	237511	237660
Ca22chr1_C_albicans_SC5314	237683	237832
Ca22chr1_C_albicans_SC5314	238029	238178
Ca22chr1_C_albicans_SC5314	238266	238415
Ca22chr1_C_albicans_SC5314	238709	238858
Ca22chr1_C_albicans_SC5314	238880	239029
Ca22chr1_C_albicans_SC5314	239087	239236
Ca22chr1_C_albicans_SC5314	239244	239393
Ca22chr1_C_albicans_SC5314	239402	239551
Ca22chr1_C_albicans_SC5314	239464	239613
Ca22chr1_C_albicans_SC5314	239574	239723
Ca22chr1_C_albicans_SC5314	239641	239790
Ca22chr1_C_albicans_SC5314	239726	239875
Ca22chr1_C_albicans_SC5314	239775	239924
Ca22chr1_C_albicans_SC5314	239885	240034
Ca22chr1_C_albicans_SC5314	240056	240205
Ca22chr1_C_albicans_SC5314	240251	240400
Ca22chr1_C_albicans_SC5314	240447	240596
Ca22chr1_C_albicans_SC5314	240634	240783
Ca22chr1_C_albicans_SC5314	240803	240952
Ca22chr1_C_albicans_SC5314	241019	241168
Ca22chr1_C_albicans_SC5314	241533	241682
Ca22chr1_C_albicans_SC5314	241699	241848
Ca22chr1_C_albicans_SC5314	241860	242009
Ca22chr1_C_albicans_SC5314	242036	242185
Ca22chr1_C_albicans_SC5314	242205	242354
Ca22chr1_C_albicans_SC5314	242373	242522
Ca22chr1_C_albicans_SC5314	242690	242839
Ca22chr1_C_albicans_SC5314	242865	243014
Ca22chr1_C_albicans_SC5314	243045	243194
Ca22chr1_C_albicans_SC5314	243212	243361
Ca22chr1_C_albicans_SC5314	243833	243982
Ca22chr1_C_albicans_SC5314	244101	244250
Ca22chr1_C_albicans_SC5314	244185	244334
Ca22chr1_C_albicans_SC5314	244314	244463
Ca22chr1_C_albicans_SC5314	244456	244605
Ca22chr1_C_albicans_SC5314	244513	244662
Ca22chr1_C_albicans_SC5314	244681	244830
Ca22chr1_C_albicans_SC5314	244881	245030
Ca22chr1_C_albicans_SC5314	245166	245315
Ca22chr1_C_albicans_SC5314	245339	245488
Ca22chr1_C_albicans_SC5314	245517	245666
Ca22chr1_C_albicans_SC5314	245692	245841
Ca22chr1_C_albicans_SC5314	245864	246013
Ca22chr1_C_albicans_SC5314	246294	246443
Ca22chr1_C_albicans_SC5314	246635	246784
Ca22chr1_C_albicans_SC5314	246786	246935
Ca22chr1_C_albicans_SC5314	246856	247005
Ca22chr1_C_albicans_SC5314	247005	247154
Ca22chr1_C_albicans_SC5314	247167	247316
Ca22chr1_C_albicans_SC5314	247345	247494
Ca22chr1_C_albicans_SC5314	247437	247586
Ca22chr1_C_albicans_SC5314	247517	247666
Ca22chr1_C_albicans_SC5314	247824	247973
Ca22chr1_C_albicans_SC5314	248011	248160
Ca22chr1_C_albicans_SC5314	248185	248334
Ca22chr1_C_albicans_SC5314	248443	248592
Ca22chr1_C_albicans_SC5314	248521	248670
Ca22chr1_C_albicans_SC5314	248764	248913
Ca22chr1_C_albicans_SC5314	248933	249082
Ca22chr1_C_albicans_SC5314	249105	249254
Ca22chr1_C_albicans_SC5314	249269	249418
Ca22chr1_C_albicans_SC5314	249448	249597
Ca22chr1_C_albicans_SC5314	249614	249763
Ca22chr1_C_albicans_SC5314	249782	249931
Ca22chr1_C_albicans_SC5314	250067	250216
Ca22chr1_C_albicans_SC5314	250248	250397
Ca22chr1_C_albicans_SC5314	250412	250561
Ca22chr1_C_albicans_SC5314	250581	250730
Ca22chr1_C_albicans_SC5314	250776	250925
Ca22chr1_C_albicans_SC5314	250907	251056
Ca22chr1_C_albicans_SC5314	250955	251104
Ca22chr1_C_albicans_SC5314	251650	251799
Ca22chr1_C_albicans_SC5314	251820	251969
Ca22chr1_C_albicans_SC5314	252041	252190
Ca22chr1_C_albicans_SC5314	252223	252372
Ca22chr1_C_albicans_SC5314	252402	252551
Ca22chr1_C_albicans_SC5314	252960	253109
Ca22chr1_C_albicans_SC5314	253133	253282
Ca22chr1_C_albicans_SC5314	253299	253448
Ca22chr1_C_albicans_SC5314	253465	253614
Ca22chr1_C_albicans_SC5314	253637	253786
Ca22chr1_C_albicans_SC5314	253805	253954
Ca22chr1_C_albicans_SC5314	253958	254107
Ca22chr1_C_albicans_SC5314	254126	254275
Ca22chr1_C_albicans_SC5314	254282	254431
Ca22chr1_C_albicans_SC5314	254323	254472
Ca22chr1_C_albicans_SC5314	254508	254657
Ca22chr1_C_albicans_SC5314	254680	254829
Ca22chr1_C_albicans_SC5314	254856	255005
Ca22chr1_C_albicans_SC5314	255136	255285
Ca22chr1_C_albicans_SC5314	255308	255457
Ca22chr1_C_albicans_SC5314	255473	255622
Ca22chr1_C_albicans_SC5314	255640	255789
Ca22chr1_C_albicans_SC5314	255975	256124
Ca22chr1_C_albicans_SC5314	256074	256223
Ca22chr1_C_albicans_SC5314	256320	256469
Ca22chr1_C_albicans_SC5314	256610	256759
Ca22chr1_C_albicans_SC5314	256786	256935
Ca22chr1_C_albicans_SC5314	256971	257120
Ca22chr1_C_albicans_SC5314	257173	257322
Ca22chr1_C_albicans_SC5314	257346	257495
Ca22chr1_C_albicans_SC5314	257525	257674
Ca22chr1_C_albicans_SC5314	257884	258033
Ca22chr1_C_albicans_SC5314	258062	258211
Ca22chr1_C_albicans_SC5314	258243	258392
Ca22chr1_C_albicans_SC5314	258383	258532
Ca22chr1_C_albicans_SC5314	258578	258727
Ca22chr1_C_albicans_SC5314	258764	258913
Ca22chr1_C_albicans_SC5314	259402	259551
Ca22chr1_C_albicans_SC5314	259594	259743
Ca22chr1_C_albicans_SC5314	259777	259926
Ca22chr1_C_albicans_SC5314	260402	260551
Ca22chr1_C_albicans_SC5314	260586	260735
Ca22chr1_C_albicans_SC5314	260719	260868
Ca22chr1_C_albicans_SC5314	260912	261061
Ca22chr1_C_albicans_SC5314	261036	261185
Ca22chr1_C_albicans_SC5314	261361	261510
Ca22chr1_C_albicans_SC5314	261545	261694
Ca22chr1_C_albicans_SC5314	261731	261880
Ca22chr1_C_albicans_SC5314	262032	262181
Ca22chr1_C_albicans_SC5314	262174	262323
Ca22chr1_C_albicans_SC5314	262233	262382
Ca22chr1_C_albicans_SC5314	262429	262578
Ca22chr1_C_albicans_SC5314	262499	262648
Ca22chr1_C_albicans_SC5314	262801	262950
Ca22chr1_C_albicans_SC5314	262976	263125
Ca22chr1_C_albicans_SC5314	263760	263909
Ca22chr1_C_albicans_SC5314	264221	264370
Ca22chr1_C_albicans_SC5314	264388	264537
Ca22chr1_C_albicans_SC5314	264543	264692
Ca22chr1_C_albicans_SC5314	264992	265141
Ca22chr1_C_albicans_SC5314	265172	265321
Ca22chr1_C_albicans_SC5314	265318	265467
Ca22chr1_C_albicans_SC5314	265358	265507
Ca22chr1_C_albicans_SC5314	265473	265622
Ca22chr1_C_albicans_SC5314	265641	265790
Ca22chr1_C_albicans_SC5314	265794	265943
Ca22chr1_C_albicans_SC5314	265966	266115
Ca22chr1_C_albicans_SC5314	267022	267171
Ca22chr1_C_albicans_SC5314	267182	267331
Ca22chr1_C_albicans_SC5314	267372	267521
Ca22chr1_C_albicans_SC5314	267578	267727
Ca22chr1_C_albicans_SC5314	267644	267793
Ca22chr1_C_albicans_SC5314	267908	268057
Ca22chr1_C_albicans_SC5314	267966	268115
Ca22chr1_C_albicans_SC5314	268421	268570
Ca22chr1_C_albicans_SC5314	268940	269089
Ca22chr1_C_albicans_SC5314	269007	269156
Ca22chr1_C_albicans_SC5314	269111	269260
Ca22chr1_C_albicans_SC5314	269568	269717
Ca22chr1_C_albicans_SC5314	269891	270040
Ca22chr1_C_albicans_SC5314	270287	270436
Ca22chr1_C_albicans_SC5314	270442	270591
Ca22chr1_C_albicans_SC5314	270613	270762
Ca22chr1_C_albicans_SC5314	270658	270807
Ca22chr1_C_albicans_SC5314	270773	270922
Ca22chr1_C_albicans_SC5314	270922	271071
Ca22chr1_C_albicans_SC5314	271111	271260
Ca22chr1_C_albicans_SC5314	271291	271440
Ca22chr1_C_albicans_SC5314	271429	271578
Ca22chr1_C_albicans_SC5314	271610	271759
Ca22chr1_C_albicans_SC5314	271786	271935
Ca22chr1_C_albicans_SC5314	272350	272499
Ca22chr1_C_albicans_SC5314	272539	272688
Ca22chr1_C_albicans_SC5314	272711	272860
Ca22chr1_C_albicans_SC5314	272858	273007
Ca22chr1_C_albicans_SC5314	273050	273199
Ca22chr1_C_albicans_SC5314	273216	273365
Ca22chr1_C_albicans_SC5314	273698	273847
Ca22chr1_C_albicans_SC5314	273867	274016
Ca22chr1_C_albicans_SC5314	274035	274184
Ca22chr1_C_albicans_SC5314	274202	274351
Ca22chr1_C_albicans_SC5314	274372	274521
Ca22chr1_C_albicans_SC5314	274706	274855
Ca22chr1_C_albicans_SC5314	274911	275060
Ca22chr1_C_albicans_SC5314	275285	275434
Ca22chr1_C_albicans_SC5314	275385	275534
Ca22chr1_C_albicans_SC5314	275489	275638
Ca22chr1_C_albicans_SC5314	275561	275710
Ca22chr1_C_albicans_SC5314	275676	275825
Ca22chr1_C_albicans_SC5314	275877	276026
Ca22chr1_C_albicans_SC5314	276002	276151
Ca22chr1_C_albicans_SC5314	276053	276202
Ca22chr1_C_albicans_SC5314	276178	276327
Ca22chr1_C_albicans_SC5314	276356	276505
Ca22chr1_C_albicans_SC5314	276539	276688
Ca22chr1_C_albicans_SC5314	276709	276858
Ca22chr1_C_albicans_SC5314	276894	277043
Ca22chr1_C_albicans_SC5314	277074	277223
Ca22chr1_C_albicans_SC5314	277170	277319
Ca22chr1_C_albicans_SC5314	277254	277403
Ca22chr1_C_albicans_SC5314	277375	277524
Ca22chr1_C_albicans_SC5314	277611	277760
Ca22chr1_C_albicans_SC5314	277810	277959
Ca22chr1_C_albicans_SC5314	277983	278132
Ca22chr1_C_albicans_SC5314	278351	278500
Ca22chr1_C_albicans_SC5314	278543	278692
Ca22chr1_C_albicans_SC5314	278696	278845
Ca22chr1_C_albicans_SC5314	278882	279031
Ca22chr1_C_albicans_SC5314	279075	279224
Ca22chr1_C_albicans_SC5314	279195	279344
Ca22chr1_C_albicans_SC5314	279628	279777
Ca22chr1_C_albicans_SC5314	279848	279997
Ca22chr1_C_albicans_SC5314	279963	280112
Ca22chr1_C_albicans_SC5314	280120	280269
Ca22chr1_C_albicans_SC5314	280318	280467
Ca22chr1_C_albicans_SC5314	280417	280566
Ca22chr1_C_albicans_SC5314	280488	280637
Ca22chr1_C_albicans_SC5314	280676	280825
Ca22chr1_C_albicans_SC5314	280861	281010
Ca22chr1_C_albicans_SC5314	281021	281170
Ca22chr1_C_albicans_SC5314	281086	281235
Ca22chr1_C_albicans_SC5314	281187	281336
Ca22chr1_C_albicans_SC5314	281262	281411
Ca22chr1_C_albicans_SC5314	281326	281475
Ca22chr1_C_albicans_SC5314	281435	281584
Ca22chr1_C_albicans_SC5314	281521	281670
Ca22chr1_C_albicans_SC5314	281609	281758
Ca22chr1_C_albicans_SC5314	281926	282075
Ca22chr1_C_albicans_SC5314	282327	282476
Ca22chr1_C_albicans_SC5314	282491	282640
Ca22chr1_C_albicans_SC5314	282677	282826
Ca22chr1_C_albicans_SC5314	282819	282968
Ca22chr1_C_albicans_SC5314	283018	283167
Ca22chr1_C_albicans_SC5314	283162	283311
Ca22chr1_C_albicans_SC5314	283469	283618
Ca22chr1_C_albicans_SC5314	283790	283939
Ca22chr1_C_albicans_SC5314	283837	283986
Ca22chr1_C_albicans_SC5314	283959	284108
Ca22chr1_C_albicans_SC5314	284056	284205
Ca22chr1_C_albicans_SC5314	284135	284284
Ca22chr1_C_albicans_SC5314	284603	284752
Ca22chr1_C_albicans_SC5314	284771	284920
Ca22chr1_C_albicans_SC5314	284944	285093
Ca22chr1_C_albicans_SC5314	285122	285271
Ca22chr1_C_albicans_SC5314	285271	285420
Ca22chr1_C_albicans_SC5314	285607	285756
Ca22chr1_C_albicans_SC5314	285783	285932
Ca22chr1_C_albicans_SC5314	285951	286100
Ca22chr1_C_albicans_SC5314	286599	286748
Ca22chr1_C_albicans_SC5314	286772	286921
Ca22chr1_C_albicans_SC5314	286884	287033
Ca22chr1_C_albicans_SC5314	286945	287094
Ca22chr1_C_albicans_SC5314	287118	287267
Ca22chr1_C_albicans_SC5314	287272	287421
Ca22chr1_C_albicans_SC5314	287453	287602
Ca22chr1_C_albicans_SC5314	287636	287785
Ca22chr1_C_albicans_SC5314	287973	288122
Ca22chr1_C_albicans_SC5314	288114	288263
Ca22chr1_C_albicans_SC5314	288292	288441
Ca22chr1_C_albicans_SC5314	288469	288618
Ca22chr1_C_albicans_SC5314	288646	288795
Ca22chr1_C_albicans_SC5314	288790	288939
Ca22chr1_C_albicans_SC5314	288968	289117
Ca22chr1_C_albicans_SC5314	289152	289301
Ca22chr1_C_albicans_SC5314	289907	290056
Ca22chr1_C_albicans_SC5314	290078	290227
Ca22chr1_C_albicans_SC5314	290400	290549
Ca22chr1_C_albicans_SC5314	290749	290898
Ca22chr1_C_albicans_SC5314	290963	291112
Ca22chr1_C_albicans_SC5314	291245	291394
Ca22chr1_C_albicans_SC5314	291746	291895
Ca22chr1_C_albicans_SC5314	291920	292069
Ca22chr1_C_albicans_SC5314	292085	292234
Ca22chr1_C_albicans_SC5314	292256	292405
Ca22chr1_C_albicans_SC5314	292563	292712
Ca22chr1_C_albicans_SC5314	292784	292933
Ca22chr1_C_albicans_SC5314	292995	293144
Ca22chr1_C_albicans_SC5314	293227	293376
Ca22chr1_C_albicans_SC5314	293388	293537
Ca22chr1_C_albicans_SC5314	293560	293709
Ca22chr1_C_albicans_SC5314	294057	294206
Ca22chr1_C_albicans_SC5314	294120	294269
Ca22chr1_C_albicans_SC5314	294249	294398
Ca22chr1_C_albicans_SC5314	294310	294459
Ca22chr1_C_albicans_SC5314	294478	294627
Ca22chr1_C_albicans_SC5314	294639	294788
Ca22chr1_C_albicans_SC5314	294722	294871
Ca22chr1_C_albicans_SC5314	294853	295002
Ca22chr1_C_albicans_SC5314	295041	295190
Ca22chr1_C_albicans_SC5314	295292	295441
Ca22chr1_C_albicans_SC5314	295476	295625
Ca22chr1_C_albicans_SC5314	295761	295910
Ca22chr1_C_albicans_SC5314	295865	296014
Ca22chr1_C_albicans_SC5314	295973	296122
Ca22chr1_C_albicans_SC5314	296186	296335
Ca22chr1_C_albicans_SC5314	296277	296426
Ca22chr1_C_albicans_SC5314	296373	296522
Ca22chr1_C_albicans_SC5314	296483	296632
Ca22chr1_C_albicans_SC5314	296535	296684
Ca22chr1_C_albicans_SC5314	296853	297002
Ca22chr1_C_albicans_SC5314	296921	297070
Ca22chr1_C_albicans_SC5314	297036	297185
Ca22chr1_C_albicans_SC5314	297108	297257
Ca22chr1_C_albicans_SC5314	297356	297505
Ca22chr1_C_albicans_SC5314	297546	297695
Ca22chr1_C_albicans_SC5314	297812	297961
Ca22chr1_C_albicans_SC5314	298015	298164
Ca22chr1_C_albicans_SC5314	298269	298418
Ca22chr1_C_albicans_SC5314	298443	298592
Ca22chr1_C_albicans_SC5314	298628	298777
Ca22chr1_C_albicans_SC5314	299165	299314
Ca22chr1_C_albicans_SC5314	299368	299517
Ca22chr1_C_albicans_SC5314	299566	299715
Ca22chr1_C_albicans_SC5314	299730	299879
Ca22chr1_C_albicans_SC5314	299915	300064
Ca22chr1_C_albicans_SC5314	300033	300182
Ca22chr1_C_albicans_SC5314	300113	300262
Ca22chr1_C_albicans_SC5314	300197	300346
Ca22chr1_C_albicans_SC5314	300304	300453
Ca22chr1_C_albicans_SC5314	300384	300533
Ca22chr1_C_albicans_SC5314	300577	300726
Ca22chr1_C_albicans_SC5314	300654	300803
Ca22chr1_C_albicans_SC5314	300750	300899
Ca22chr1_C_albicans_SC5314	300845	300994
Ca22chr1_C_albicans_SC5314	300958	301107
Ca22chr1_C_albicans_SC5314	301019	301168
Ca22chr1_C_albicans_SC5314	301094	301243
Ca22chr1_C_albicans_SC5314	301155	301304
Ca22chr1_C_albicans_SC5314	301357	301506
Ca22chr1_C_albicans_SC5314	301474	301623
Ca22chr1_C_albicans_SC5314	301535	301684
Ca22chr1_C_albicans_SC5314	301718	301867
Ca22chr1_C_albicans_SC5314	301986	302135
Ca22chr1_C_albicans_SC5314	302152	302301
Ca22chr1_C_albicans_SC5314	302403	302552
Ca22chr1_C_albicans_SC5314	302923	303072
Ca22chr1_C_albicans_SC5314	303350	303499
Ca22chr1_C_albicans_SC5314	303547	303696
Ca22chr1_C_albicans_SC5314	303748	303897
Ca22chr1_C_albicans_SC5314	304125	304274
Ca22chr1_C_albicans_SC5314	304273	304422
Ca22chr1_C_albicans_SC5314	304449	304598
Ca22chr1_C_albicans_SC5314	304571	304720
Ca22chr1_C_albicans_SC5314	304648	304797
Ca22chr1_C_albicans_SC5314	304814	304963
Ca22chr1_C_albicans_SC5314	305023	305172
Ca22chr1_C_albicans_SC5314	305409	305558
Ca22chr1_C_albicans_SC5314	305583	305732
Ca22chr1_C_albicans_SC5314	305744	305893
Ca22chr1_C_albicans_SC5314	305922	306071
Ca22chr1_C_albicans_SC5314	306321	306470
Ca22chr1_C_albicans_SC5314	306622	306771
Ca22chr1_C_albicans_SC5314	306792	306941
Ca22chr1_C_albicans_SC5314	306967	307116
Ca22chr1_C_albicans_SC5314	307730	307879
Ca22chr1_C_albicans_SC5314	307896	308045
Ca22chr1_C_albicans_SC5314	308226	308375
Ca22chr1_C_albicans_SC5314	308394	308543
Ca22chr1_C_albicans_SC5314	308691	308840
Ca22chr1_C_albicans_SC5314	308820	308969
Ca22chr1_C_albicans_SC5314	308871	309020
Ca22chr1_C_albicans_SC5314	309101	309250
Ca22chr1_C_albicans_SC5314	309281	309430
Ca22chr1_C_albicans_SC5314	309448	309597
Ca22chr1_C_albicans_SC5314	309632	309781
Ca22chr1_C_albicans_SC5314	309785	309934
Ca22chr1_C_albicans_SC5314	309960	310109
Ca22chr1_C_albicans_SC5314	310131	310280
Ca22chr1_C_albicans_SC5314	310345	310494
Ca22chr1_C_albicans_SC5314	310527	310676
Ca22chr1_C_albicans_SC5314	310684	310833
Ca22chr1_C_albicans_SC5314	310883	311032
Ca22chr1_C_albicans_SC5314	311162	311311
Ca22chr1_C_albicans_SC5314	311326	311475
Ca22chr1_C_albicans_SC5314	312007	312156
Ca22chr1_C_albicans_SC5314	312202	312351
Ca22chr1_C_albicans_SC5314	312435	312584
Ca22chr1_C_albicans_SC5314	312603	312752
Ca22chr1_C_albicans_SC5314	312782	312931
Ca22chr1_C_albicans_SC5314	313094	313243
Ca22chr1_C_albicans_SC5314	313261	313410
Ca22chr1_C_albicans_SC5314	313438	313587
Ca22chr1_C_albicans_SC5314	313620	313769
Ca22chr1_C_albicans_SC5314	314565	314714
Ca22chr1_C_albicans_SC5314	315036	315185
Ca22chr1_C_albicans_SC5314	315174	315323
Ca22chr1_C_albicans_SC5314	315380	315529
Ca22chr1_C_albicans_SC5314	315557	315706
Ca22chr1_C_albicans_SC5314	315690	315839
Ca22chr1_C_albicans_SC5314	316022	316171
Ca22chr1_C_albicans_SC5314	316092	316241
Ca22chr1_C_albicans_SC5314	316202	316351
Ca22chr1_C_albicans_SC5314	316284	316433
Ca22chr1_C_albicans_SC5314	316345	316494
Ca22chr1_C_albicans_SC5314	316426	316575
Ca22chr1_C_albicans_SC5314	316496	316645
Ca22chr1_C_albicans_SC5314	316597	316746
Ca22chr1_C_albicans_SC5314	316668	316817
Ca22chr1_C_albicans_SC5314	316752	316901
Ca22chr1_C_albicans_SC5314	316835	316984
Ca22chr1_C_albicans_SC5314	316925	317074
Ca22chr1_C_albicans_SC5314	317044	317193
Ca22chr1_C_albicans_SC5314	317131	317280
Ca22chr1_C_albicans_SC5314	317249	317398
Ca22chr1_C_albicans_SC5314	317411	317560
Ca22chr1_C_albicans_SC5314	317467	317616
Ca22chr1_C_albicans_SC5314	317581	317730
Ca22chr1_C_albicans_SC5314	317639	317788
Ca22chr1_C_albicans_SC5314	317846	317995
Ca22chr1_C_albicans_SC5314	318013	318162
Ca22chr1_C_albicans_SC5314	318187	318336
Ca22chr1_C_albicans_SC5314	318357	318506
Ca22chr1_C_albicans_SC5314	318551	318700
Ca22chr1_C_albicans_SC5314	318900	319049
Ca22chr1_C_albicans_SC5314	319068	319217
Ca22chr1_C_albicans_SC5314	319244	319393
Ca22chr1_C_albicans_SC5314	319418	319567
Ca22chr1_C_albicans_SC5314	319611	319760
Ca22chr1_C_albicans_SC5314	319726	319875
Ca22chr1_C_albicans_SC5314	319785	319934
Ca22chr1_C_albicans_SC5314	319905	320054
Ca22chr1_C_albicans_SC5314	320017	320166
Ca22chr1_C_albicans_SC5314	320099	320248
Ca22chr1_C_albicans_SC5314	320205	320354
Ca22chr1_C_albicans_SC5314	320316	320465
Ca22chr1_C_albicans_SC5314	320387	320536
Ca22chr1_C_albicans_SC5314	320452	320601
Ca22chr1_C_albicans_SC5314	320864	321013
Ca22chr1_C_albicans_SC5314	321010	321159
Ca22chr1_C_albicans_SC5314	322140	322289
Ca22chr1_C_albicans_SC5314	322312	322461
Ca22chr1_C_albicans_SC5314	322633	322782
Ca22chr1_C_albicans_SC5314	322944	323093
Ca22chr1_C_albicans_SC5314	323117	323266
Ca22chr1_C_albicans_SC5314	323290	323439
Ca22chr1_C_albicans_SC5314	323631	323780
Ca22chr1_C_albicans_SC5314	323800	323949
Ca22chr1_C_albicans_SC5314	324137	324286
Ca22chr1_C_albicans_SC5314	324290	324439
Ca22chr1_C_albicans_SC5314	324832	324981
Ca22chr1_C_albicans_SC5314	325017	325166
Ca22chr1_C_albicans_SC5314	325216	325365
Ca22chr1_C_albicans_SC5314	325556	325705
Ca22chr1_C_albicans_SC5314	325747	325896
Ca22chr1_C_albicans_SC5314	325930	326079
Ca22chr1_C_albicans_SC5314	326418	326567
Ca22chr1_C_albicans_SC5314	326607	326756
Ca22chr1_C_albicans_SC5314	327201	327350
Ca22chr1_C_albicans_SC5314	327382	327531
Ca22chr1_C_albicans_SC5314	327659	327808
Ca22chr1_C_albicans_SC5314	327796	327945
Ca22chr1_C_albicans_SC5314	327880	328029
Ca22chr1_C_albicans_SC5314	328050	328199
Ca22chr1_C_albicans_SC5314	328244	328393
Ca22chr1_C_albicans_SC5314	328427	328576
Ca22chr1_C_albicans_SC5314	328453	328602
Ca22chr1_C_albicans_SC5314	328618	328767
Ca22chr1_C_albicans_SC5314	328948	329097
Ca22chr1_C_albicans_SC5314	329066	329215
Ca22chr1_C_albicans_SC5314	329133	329282
Ca22chr1_C_albicans_SC5314	329307	329456
Ca22chr1_C_albicans_SC5314	329365	329514
Ca22chr1_C_albicans_SC5314	329427	329576
Ca22chr1_C_albicans_SC5314	329549	329698
Ca22chr1_C_albicans_SC5314	329601	329750
Ca22chr1_C_albicans_SC5314	329785	329934
Ca22chr1_C_albicans_SC5314	329944	330093
Ca22chr1_C_albicans_SC5314	330024	330173
Ca22chr1_C_albicans_SC5314	330073	330222
Ca22chr1_C_albicans_SC5314	330258	330407
Ca22chr1_C_albicans_SC5314	330439	330588
Ca22chr1_C_albicans_SC5314	330488	330637
Ca22chr1_C_albicans_SC5314	330666	330815
Ca22chr1_C_albicans_SC5314	330850	330999
Ca22chr1_C_albicans_SC5314	331164	331313
Ca22chr1_C_albicans_SC5314	331357	331506
Ca22chr1_C_albicans_SC5314	331515	331664
Ca22chr1_C_albicans_SC5314	331722	331871
Ca22chr1_C_albicans_SC5314	331810	331959
Ca22chr1_C_albicans_SC5314	331982	332131
Ca22chr1_C_albicans_SC5314	332053	332202
Ca22chr1_C_albicans_SC5314	332143	332292
Ca22chr1_C_albicans_SC5314	332224	332373
Ca22chr1_C_albicans_SC5314	332329	332478
[truncated: 71,534 more rows]
