# Supplementary material for: Biased eviction of variant histone H3 nucleosomes triggers biofilm growth in Candida albicans
Source: mBio. 2023 Sep 28;14(5):e02063-23. doi: 10.1128/mbio.02063-23 (PMC10653867; doi:10.1128/mbio.02063-23)
Supplement: Table S2 — List of differentially expressed genes during planktonic to biofilm transition. [file mbio.02063-23-s0008.xlsx]

## Sheet: Biofilm upregulated genes
ORF	Gene ID	Mean of Planktonic condition	Mean of Biofilm condition	P value	q value	FC	log2FC
orf19.10	CR_07130C_A	0.2658	1.086	0.011752	0.038817	4.08578	2.03061
orf19.1009	CR_05280W_A	0.000804	0.006491	0.009343	0.034757	8.07338	3.01317
orf19.1029	C1_03800W_A	0.133	0.3882	0.000756	0.015396	2.9188	1.54537
orf19.1040	C1_04080W_A	0.09435	0.1935	0.001478	0.01788	2.05087	1.03624
orf19.1060	C1_04250C_A	0.0005215	0.001207	0.011232	0.037762	2.31448	1.21069
orf19.1062	C1_04270C_A	0.003235	0.008106	0.000699	0.015396	2.50572	1.32522
orf19.107	C6_01040C_A	0.4173	1.162	5.7e-05	0.011737	2.78457	1.47745
orf19.1070	C1_04340C_A	0.1438	0.3259	0.009149	0.034503	2.26634	1.18037
orf19.1075.1	C6_04200C_A	0.03786	0.2116	0.001097	0.015994	5.58901	2.48259
orf19.1084	C6_04270W_A	0.3523	0.838	0.005757	0.028591	2.37865	1.25015
orf19.1087	C6_04300W_A	0.1184	0.4628	0.00195	0.02	3.90878	1.96672
orf19.1096	C6_04370W_A	0.04849	0.1347	0.002896	0.022843	2.77789	1.47399
orf19.1097	C6_04380W_A	0.07412	0.6325	0.000148	0.011737	8.53346	3.09313
orf19.11	CR_07140C_A	0.04265	0.1331	0.019259	0.048346	3.12075	1.64189
orf19.111	C6_01060C_A	0.6201	2.252	0.007653	0.031692	3.63167	1.86063
orf19.1114	C5_03800W_A	0.4084	1.366	0.000111	0.011737	3.34476	1.7419
orf19.113	C6_01070C_A	0.0266	0.05885	0.010583	0.036745	2.21241	1.14562
orf19.115	C6_01090C_A	0.00517	0.01356	0.002	0.020169	2.62282	1.39112
orf19.1156	C1_11630C_A	0.01348	0.03527	0.013669	0.041077	2.61647	1.38762
orf19.1163	C1_11560C_A	0.09082	0.2017	0.002827	0.022837	2.22088	1.15113
orf19.1171	C1_11490C_A	0.009598	0.02684	0.002867	0.022837	2.79642	1.48358
orf19.1195	C6_00340C_A	0.9686	2.8	0.007866	0.031963	2.89077	1.53145
orf19.1200	C6_00380C_A	0.04942	0.1967	0.000976	0.015498	3.98017	1.99283
orf19.1201	C6_00390W_A	0.3341	0.981	0.004365	0.026205	2.93625	1.55397
orf19.1239	C4_05580C_A	0.0006835	0.007856	0.002581	0.0221	11.4938	3.52278
orf19.1240	C4_05590W_A	0.7697	2.548	0.006314	0.029756	3.31038	1.727
orf19.1268	C4_05830W_A	0.007957	0.01994	0.002971	0.022881	2.50597	1.32537
orf19.1270	C4_05840W_A	0.04614	0.1119	0.007973	0.03218	2.42523	1.27812
orf19.1285	C5_04050W_A	0.2718	1.041	0.00195	0.02	3.83002	1.93735
orf19.1287	C5_04030W_A	0.08348	2.962	0.001086	0.01597	35.4816	5.149
orf19.1307	C4_03710C_A	0.01743	0.1394	0.000414	0.013438	7.99771	2.99959
orf19.1313	C4_03620C_A	0.1587	1.135	0.003739	0.024654	7.15186	2.83832
orf19.1324	C4_03550W_A	0.07047	0.1518	0.015784	0.04412	2.15411	1.10709
orf19.1349	C2_08340C_A	0.01429	0.05589	0.000503	0.014314	3.91113	1.96758
orf19.135	C6_01280W_A	0.1326	0.269	0.016715	0.045244	2.02866	1.02053
orf19.1350	C2_08330W_A	0.07178	0.2017	0.012854	0.039992	2.80997	1.49056
orf19.136	C6_01290C_A	0.1007	0.3253	0.019776	0.048948	3.23039	1.69171
orf19.1363	C2_09880C_A	0.4221	2.579	0.003611	0.024401	6.10993	2.61116
orf19.1365	C2_09860C_A	0.04071	0.1965	0.001936	0.01998	4.82682	2.27107
orf19.1368	C2_09820W_A	0.1245	0.3131	0.007228	0.031231	2.51486	1.33048
orf19.1391	C2_09630C_A	0.02387	0.0598	0.006193	0.029478	2.50524	1.32495
orf19.1409	C4_04370C_A	0.445	1.098	0.019008	0.048048	2.46742	1.303
orf19.1411	C4_04360W_A	0.02106	0.04936	0.006383	0.029944	2.34378	1.22884
orf19.1416	C4_04310W_A	1.689	5.601	0.01012	0.036064	3.31616	1.72952
orf19.1426	C4_04240C_A	0.1247	0.2556	0.004975	0.027489	2.04972	1.03543
orf19.1430	C4_04190C_A	0.01137	0.04461	0.003529	0.024085	3.92348	1.97213
orf19.1433	C2_08390W_A	0.2749	0.7829	0.000116	0.011737	2.84794	1.50992
orf19.1438	C4_03340C_A	0.09074	0.2325	0.007392	0.031515	2.56227	1.35742
orf19.1490.1	C2_01800W_A	0.001436	0.008848	0.002843	0.022837	6.16156	2.6233
orf19.1497	C2_01880C_A	0.01785	0.0361	0.010719	0.036921	2.02241	1.01607
orf19.1506	C2_01940C_A	0.0005275	0.001187	0.017377	0.046235	2.25024	1.17008
orf19.1527	C2_02110C_A	0.0425	0.09755	0.01044	0.036657	2.29529	1.19868
orf19.1528	C2_02120W_A	0.2575	0.8736	0.019601	0.04873	3.39262	1.7624
orf19.1533	C2_02170W_A	0.275	0.6729	0.007915	0.032047	2.44691	1.29096
orf19.1534	C2_02180W_A	0.1916	0.7374	0.01867	0.047741	3.84864	1.94435
orf19.1563	C2_02400W_A	0.1482	0.5702	7e-06	0.010651	3.8475	1.94392
orf19.1567	C2_02440W_A	0.2684	0.5468	0.017956	0.046864	2.03726	1.02663
orf19.1577	C2_02530W_A	0.003164	0.1081	0.020041	0.049313	34.1656	5.09447
orf19.1584	C2_02580W_A	0.5457	4.233	0.0002	0.012036	7.75701	2.9555
orf19.1604	C2_09460C_A	0.6025	1.274	0.004867	0.02742	2.11452	1.08033
orf19.1608	C3_02360C_A	0.01975	0.09653	0.000369	0.013021	4.88759	2.28912
orf19.1616	C3_02300W_A	0.009483	0.08787	3.9e-05	0.010801	9.26606	3.21196
orf19.1636	C3_02100W_A	0.3665	1.108	8e-06	0.010651	3.02319	1.59607
orf19.1639	C3_02070C_A	0.009519	0.02904	0.003458	0.0239	3.05074	1.60916
orf19.1654	C3_01940C_A	0.4212	1.492	0.012089	0.03924	3.54226	1.82467
orf19.1656	C3_01900C_A	0.165	1.801	0.011625	0.038687	10.9152	3.44826
orf19.1659	C3_01880W_A	0.09679	0.2295	0.015056	0.0433	2.37111	1.24556
orf19.1663	C3_01830C_A	2.847	7.059	0.020389	0.049917	2.47945	1.31002
orf19.1666	C3_01800C_A	0.04021	0.08503	0.002648	0.022213	2.11465	1.08042
orf19.1667	C3_01790C_A	0.1118	0.5148	0.003388	0.023886	4.60465	2.20309
orf19.1669	C3_01760W_A	0.8692	1.771	0.000397	0.013278	2.03751	1.0268
orf19.1671	C3_01730C_A	1.55	3.95	0.010209	0.036133	2.54839	1.34958
orf19.1678	C3_01660W_A	0.06235	0.1406	0.011467	0.03832	2.25501	1.17314
orf19.1717	C3_01340W_A	0.03948	0.09347	0.005213	0.027826	2.36753	1.24338
orf19.1718	C3_01330W_A	0.1816	0.4114	0.004049	0.025419	2.26542	1.17978
orf19.1727	C3_01250W_A	0.3186	2.346	0.002102	0.020435	7.36347	2.88038
orf19.1728	C3_01230C_A	0.0147	0.0862	0.003928	0.025245	5.86395	2.55187
orf19.1729	C3_01220W_A	0.1208	0.3015	0.002305	0.021208	2.49586	1.31954
orf19.1743	C2_10350C_A	0.8653	6.135	0.006016	0.029084	7.09003	2.82579
orf19.1751	C2_10280C_A	1.177	2.823	0.001504	0.01788	2.39847	1.26211
orf19.1772	C2_10090C_A	0.09204	0.3997	0.000816	0.015498	4.34268	2.11858
orf19.1778	C2_10040W_A	0.001015	0.01305	0.005159	0.02778	12.8571	3.6845
orf19.1792	C4_05340W_A	0.08189	0.2177	0.004059	0.025427	2.65844	1.41058
orf19.1797	C4_05400C_A	0.2278	0.7377	0.000643	0.015396	3.23837	1.69527
orf19.1798	C4_05420C_A	0.006998	0.0519	0.012052	0.039223	7.4164	2.89072
orf19.1804	CR_04920W_A	0.3242	1.081	0.000576	0.014721	3.33436	1.73741
orf19.1813	CR_07100W_A	0.1385	0.5079	0.00133	0.01725	3.66715	1.87466
orf19.1831	C1_10600C_A	0.000529	0.001312	0.010491	0.036676	2.48015	1.31043
orf19.1832	C1_10610W_A	0.4397	1.213	0.007989	0.032223	2.7587	1.46399
orf19.1835	C1_10640C_A	0.09977	0.2144	0.016218	0.044602	2.14894	1.10363
orf19.1867	C2_07580W_A	0.00894	0.05644	0.006867	0.030766	6.3132	2.65837
orf19.1868	C2_07570W_A	0.7925	3.276	0.009251	0.034643	4.13375	2.04745
orf19.1871	C2_07560W_A	1.232	3.224	0.006957	0.03079	2.61688	1.38785
orf19.1897	C2_07370W_A	0.4532	1.146	0.012022	0.039223	2.52868	1.33839
orf19.1907	C2_00120C_A	0.9925	2.442	0.0104	0.036579	2.46045	1.29892
orf19.1914	C2_00080C_A	0.1159	0.3041	0.01174	0.038795	2.62381	1.39167
orf19.1926	C5_01400W_A	0.0227	0.08395	4.2e-05	0.010801	3.69824	1.88684
orf19.1927	C5_01390C_A	0.01177	0.03928	0.004399	0.026331	3.3373	1.73868
orf19.1930	C5_01380W_A	0.01357	0.1017	0.000547	0.014721	7.49447	2.90583
orf19.1932	C5_01360W_A	0.004298	0.01461	0.002194	0.02068	3.39926	1.76522
orf19.1938	C5_01310W_A	0.07654	0.1621	0.001416	0.017505	2.11785	1.0826
orf19.1943	C5_01260W_A	0.00206	0.01264	0.011409	0.038199	6.13592	2.61728
orf19.1944	C5_01250W_A	0.1508	0.3525	0.000327	0.012615	2.33753	1.22499
orf19.1945	C5_01240W_A	0.2202	0.9364	0.000439	0.013783	4.2525	2.08831
orf19.1957	C5_01130W_A	1.227	3.702	0.01064	0.036835	3.01711	1.59317
orf19.1960	C5_01100C_A	0.05304	0.2845	0.008835	0.033866	5.36388	2.42328
orf19.1963	C5_01080C_A	0.5062	1.091	0.005613	0.028355	2.15527	1.10787
orf19.1978	C5_00890C_A	0.3669	2.534	0.00049	0.014255	6.90651	2.78796
orf19.1979	C5_00880C_A	0.4008	0.8106	0.015102	0.043329	2.02246	1.01611
orf19.2018	C2_01060C_A	0.08534	0.2176	0.01647	0.044945	2.5498	1.35038
orf19.2025	C2_00980W_A	0.001131	0.003388	0.009116	0.034454	2.99558	1.58283
orf19.2030	C2_00940W_A	0.3074	1.155	0.000259	0.012179	3.75732	1.9097
orf19.2033	C2_00910W_A	0.002398	0.01003	0.002453	0.021732	4.18265	2.06442
orf19.2040	C2_00840W_A	0.7612	1.649	0.00199	0.020145	2.16632	1.11524
orf19.2044	C2_00800C_A	0.09929	0.3504	0.012862	0.039992	3.52906	1.81928
orf19.2057	C2_00700W_A	0.9093	2.145	0.004561	0.026783	2.35896	1.23815
orf19.2060	C2_00680C_A	0.04777	0.2161	0.00479	0.027277	4.52376	2.17752
orf19.2061	C2_00670C_A	0.0004985	0.001237	0.011812	0.038931	2.48144	1.31118
orf19.2063	C2_00650W_A	0.5884	1.272	0.007083	0.030971	2.16179	1.11223
orf19.2064	C2_00640W_A	0.04691	0.1611	0.005094	0.027699	3.43424	1.77999
orf19.207	C2_08980C_A	0.08015	0.2709	0.004189	0.025731	3.37991	1.75699
orf19.2072	C2_00550W_A	0.003335	0.01832	0.001515	0.01788	5.49325	2.45766
orf19.2073	C2_00540W_A	0.2622	0.7435	0.006637	0.030388	2.83562	1.50367
orf19.2077	C2_00500W_A	0.1998	0.758	0.001054	0.015923	3.79379	1.92364
orf19.2084	C2_00450C_A	0.6619	1.479	0.011098	0.037516	2.23448	1.15994
orf19.2127	C6_04430W_A	0.03336	0.09749	0.000212	0.012036	2.92236	1.54713
orf19.2131	C6_04470C_A	1.034	2.276	0.004988	0.027489	2.20116	1.13826
orf19.2137	C6_04510C_A	0.08989	0.2653	0.00786	0.031963	2.95139	1.56139
orf19.2157	C6_04600W_A	0.09719	0.5283	0.00054	0.014721	5.43574	2.44248
orf19.2204	C2_07760W_A	0.3034	0.8432	0.002976	0.022881	2.77917	1.47465
orf19.2208	C2_07740W_A	1.94	4.883	0.002675	0.022293	2.51701	1.33171
orf19.223	C2_08860W_A	1.241	3.513	0.017645	0.046707	2.83078	1.5012
orf19.2236	C2_06830C_A	0.2547	0.5515	3.8e-05	0.010801	2.16529	1.11456
orf19.2253	C2_06990W_A	0.02115	0.1372	0.007548	0.031531	6.487	2.69755
orf19.2258	C2_07020C_A	1.041	2.142	0.009789	0.035498	2.05764	1.04099
orf19.2309	C1_11070W_A	0.1089	0.2514	0.012761	0.039931	2.30854	1.20698
orf19.2346	C1_10730W_A	1.1	3.049	0.019375	0.048457	2.77182	1.47083
orf19.2356	CR_07060C_A	0.5984	1.883	0.001857	0.019509	3.14672	1.65385
orf19.2361	CR_07040W_A	0.1697	0.3874	0.005442	0.028021	2.28285	1.19084
orf19.2367	CR_06980W_A	0.03162	0.101	0.015259	0.043498	3.19418	1.67545
orf19.2376	CR_03440W_A	0.009196	0.0379	0.000325	0.012615	4.12136	2.04312
orf19.2382	CR_03400W_A	0.1501	0.3039	0.006341	0.029826	2.02465	1.01767
orf19.2387	CR_03350C_A	0.3119	0.7355	0.019367	0.048457	2.35813	1.23764
orf19.2392	CR_03320C_A	0.1088	0.2411	0.015012	0.043273	2.21599	1.14795
orf19.2394	CR_03300C_A	0.0006305	0.001517	0.016787	0.045345	2.40603	1.26665
orf19.2397.3	CR_03260W_A	0.4286	0.9003	0.002154	0.020562	2.10056	1.07077
orf19.2415	CR_03110W_A	0.1092	0.257	0.000338	0.012701	2.35348	1.2348
orf19.2429	C1_06160W_A	0.00451	0.01784	0.01379	0.041257	3.95565	1.98392
orf19.2447	C1_05980W_A	0.179	0.4304	0.007172	0.031161	2.40447	1.26572
orf19.2457	C1_05920W_A	0.03953	0.1717	0.012536	0.03973	4.34354	2.11887
orf19.2459	C1_05900W_A	0.1717	1.153	0.007032	0.030878	6.7152	2.74743
orf19.2474	C1_05770C_A	0.3436	0.9596	0.000505	0.014314	2.79278	1.4817
orf19.2481	C1_05690C_A	0.001658	0.01229	0.001184	0.016643	7.41255	2.88997
orf19.2492	C1_05620C_A	0.0005145	0.003272	0.000299	0.012393	6.35957	2.66893
orf19.2501	C3_00980W_A	0.2453	1.234	0.003202	0.023542	5.03057	2.33072
orf19.2515	C3_01130C_A	0.07175	0.8776	0.017693	0.04671	12.2314	3.61251
orf19.2530	CR_01460C_A	0.001203	0.0067	0.004125	0.025584	5.56941	2.47752
orf19.2538	CR_01520W_A	0.7702	2.084	0.002844	0.022837	2.70579	1.43605
orf19.254	C3_02630C_A	0.331	1.275	0.006726	0.030621	3.85196	1.94559
orf19.2545	CR_01580C_A	0.1517	0.4471	0.001912	0.019833	2.94726	1.55938
orf19.2547	CR_01600C_A	0.07756	0.2517	0.011819	0.038933	3.24523	1.69832
orf19.2552	CR_01630C_A	0.008714	0.02296	0.005563	0.028335	2.63484	1.39772
orf19.2565	CR_01720W_A	0.0321	0.07014	0.017198	0.045992	2.18505	1.12766
orf19.2574	CR_01770C_A	0.5128	1.182	2.9e-05	0.010651	2.30499	1.20476
orf19.258	C3_02660W_A	0.004758	0.06101	0.006987	0.030857	12.8226	3.68062
orf19.2583	CR_01830C_A	0.0009385	0.006786	0.00191	0.019833	7.23069	2.85413
orf19.259	C3_02670W_A	0.03834	0.0914	0.001216	0.016821	2.38393	1.25334
orf19.2591	CR_01920W_A	0.004858	0.009729	0.001252	0.016896	2.00268	1.00193
orf19.260	C3_02680C_A	0.1987	0.583	0.000801	0.015498	2.93407	1.5529
orf19.2601	CR_02000C_A	2.006	4.682	0.011041	0.037426	2.334	1.2228
orf19.2605	CR_02040W_A	0.3362	0.8029	0.01221	0.039478	2.38816	1.2559
orf19.2608	CR_02070C_A	1.039	4.727	0.000544	0.014721	4.54957	2.18573
orf19.261	C3_02690C_A	0.2866	0.6128	0.001259	0.016928	2.13817	1.09638
orf19.2616	CR_02160W_A	0.07622	0.1671	0.004317	0.02599	2.19234	1.13247
orf19.2623	CR_07530C_A	1.048	2.578	0.01471	0.04266	2.45992	1.29861
orf19.2633.1	CR_07740W_A	0.02016	0.06839	0.000891	0.015498	3.39236	1.76229
orf19.2637	C5_03460C_A	0.2304	0.5864	0.009323	0.034747	2.54514	1.34774
orf19.2638	C5_03430W_A	0.01261	0.07278	0.002085	0.020435	5.77161	2.52897
orf19.2646	C5_03330C_A	0.08183	0.4081	0.003305	0.023672	4.98717	2.31822
orf19.2647	C5_03320C_A	0.004243	0.01133	0.009123	0.034456	2.67028	1.41699
orf19.2649	C5_03310C_A	0.007808	0.02003	0.001854	0.019509	2.56532	1.35914
orf19.265	C3_02750W_A	0.000505	0.03508	0.002986	0.022904	69.4653	6.11822
orf19.2650	C5_03300C_A	0.1988	0.6296	0.009898	0.035684	3.167	1.66312
orf19.2661	C1_06180W_A	0.004886	0.01913	0.009566	0.035173	3.91527	1.96911
orf19.267	C3_02760C_A	0.04498	0.1147	0.009626	0.035256	2.55002	1.35051
orf19.2674	C4_03160C_A	0.03247	0.08603	0.007018	0.030863	2.64952	1.40573
orf19.2690	C4_03020W_A	0.2934	0.6746	0.018596	0.047643	2.29925	1.20116
orf19.2691	C4_03000C_A	0.09201	1.359	0.000861	0.015498	14.7701	3.88461
orf19.2695	C4_02970C_A	1.442	3.501	0.008611	0.033444	2.42788	1.2797
orf19.2701	C4_02930W_A	0.06421	0.7917	0.002885	0.022843	12.3299	3.62408
orf19.2724	C4_02740W_A	1.245	4.945	0.00955	0.035173	3.97189	1.98982
orf19.2728	C4_02700W_A	0.2673	0.6709	0.005649	0.028355	2.50991	1.32764
orf19.2734	C4_02660W_A	0.0394	0.09569	0.005225	0.027826	2.42868	1.28017
orf19.2735	C4_02640C_A	0.1094	0.554	0.003655	0.024552	5.06399	2.34027
orf19.2738	C4_02610C_A	0.007331	0.03486	0.004726	0.027269	4.75515	2.24949
orf19.2748	C4_02530W_A	0.005505	0.01473	0.010828	0.037009	2.67575	1.41994
orf19.2752	C4_02500C_A	0.01966	0.1346	0.018566	0.047611	6.84639	2.77534
orf19.2768	C4_02360W_A	0.3994	1.983	0.005129	0.027746	4.96495	2.31178
orf19.2771	C4_02310W_A	0.2479	0.8622	0.012655	0.039776	3.47802	1.79826
orf19.278	C3_02870C_A	0.1649	0.8177	0.008318	0.032918	4.95876	2.30998
orf19.2787	C1_07580C_A	0.003715	0.04189	0.011152	0.037659	11.2759	3.49517
orf19.280	C3_02890C_A	0.148	0.378	0.0012	0.016788	2.55405	1.35279
orf19.2808	C3_04020C_A	0.07023	0.3328	0.000438	0.013783	4.73872	2.2445
orf19.281	C3_02900W_A	0.491	1.763	0.004986	0.027489	3.59063	1.84424
orf19.2810	C3_03990C_A	0.05427	0.847	0.000838	0.015498	15.6071	3.96414
orf19.2818	CR_02590C_A	0.01012	0.03696	0.009164	0.034507	3.65217	1.86876
orf19.2825	CR_02650C_A	0.7292	2.463	0.011651	0.038688	3.37767	1.75603
orf19.2830	CR_02710W_A	0.3971	0.8996	0.006495	0.030119	2.26542	1.17978
orf19.2833	CR_02750C_A	0.004005	0.01381	0.012906	0.04	3.44819	1.78584
orf19.2836	CR_02780W_A	0.004271	0.0121	0.012164	0.039398	2.83306	1.50236
orf19.2842	CR_02850C_A	0.1828	0.5408	0.000201	0.012036	2.95842	1.56483
orf19.2848	CR_02910W_A	0.0271	0.1133	0.001862	0.019509	4.18081	2.06378
orf19.2849	CR_02920C_A	0.06174	1.775	0.010686	0.036897	28.7496	4.84547
orf19.2857	CR_02970C_A	0.776	1.63	0.000953	0.015498	2.10052	1.07074
orf19.2863.1	CR_03010C_A	0.1448	0.3286	0.010351	0.036469	2.26934	1.18227
orf19.2866	C4_06660W_A	0.2287	0.5145	0.002947	0.022881	2.24967	1.16971
orf19.2869	C4_06630C_A	0.00052	0.001282	0.003796	0.024878	2.46538	1.30181
orf19.2870	C4_06620C_A	0.1009	0.3683	0.009538	0.035167	3.65015	1.86796
orf19.2882	C4_06530C_A	0.1611	0.7298	0.000533	0.014635	4.53011	2.17954
orf19.2887	C4_06470W_A	0.4731	1.328	0.014453	0.042331	2.80702	1.48904
orf19.291	C3_02970C_A	0.3661	0.7971	0.002896	0.022843	2.17727	1.12252
orf19.2923	C4_06140C_A	0.122	0.2848	0.016552	0.044969	2.33443	1.22307
orf19.2925	C1_02380C_A	0.01159	0.03122	0.003247	0.023649	2.6937	1.42959
orf19.2926	C1_02390W_A	0.03486	0.15	0.000119	0.011737	4.30293	2.10532
orf19.2929	C1_02420C_A	2.904	6.297	0.01209	0.03924	2.16839	1.11662
orf19.2936	C1_02470W_A	0.04961	0.1069	0.015571	0.043834	2.15481	1.10756
orf19.2941	C1_02520W_A	0.01285	0.08614	0.014385	0.042232	6.7035	2.74491
orf19.295	C3_02990C_A	0.1055	0.413	0.000682	0.015396	3.91469	1.9689
orf19.2958	C1_02680C_A	0.03472	0.1319	0.0007	0.015396	3.79896	1.92561
orf19.296	C3_03000W_A	0.1213	0.3305	0.002247	0.020951	2.72465	1.44607
orf19.2990	C1_02990C_A	0.2887	2.595	0.000334	0.012683	8.98857	3.16809
orf19.2991	C1_03000W_A	0.1429	0.3957	0.001772	0.019059	2.76907	1.4694
orf19.3009	C1_03170C_A	0.00919	0.04226	0.000576	0.014721	4.59848	2.20116
orf19.3012	C1_03200C_A	0.2261	0.5423	0.013031	0.040165	2.3985	1.26213
orf19.3019	C1_03260W_A	0.2318	0.6593	0.013123	0.040313	2.84426	1.50805
orf19.3048	C1_03460C_A	0.1701	0.5888	0.00108	0.015965	3.46149	1.79139
orf19.309	C3_03120C_A	0.1105	0.2787	0.007238	0.031254	2.52217	1.33467
orf19.3104	C4_07050W_A	0.07237	0.1597	0.001069	0.015965	2.20672	1.1419
orf19.3105	C4_07040W_A	0.01958	0.2706	0.001839	0.019508	13.8202	3.78871
orf19.3108	C4_07010C_A	0.18	2.432	0.004516	0.026723	13.5111	3.75607
orf19.3109	C4_07000W_A	0.003348	0.01769	0.009201	0.034584	5.28375	2.40156
orf19.3110	C4_06990W_A	0.4324	1.958	0.009064	0.034341	4.52821	2.17894
orf19.3112	C4_06970C_A	0.008438	0.05412	0.000615	0.015158	6.41384	2.68119
orf19.3117	C4_06920C_A	0.00396	0.01026	0.016479	0.044945	2.59091	1.37346
orf19.3120	C4_06910W_A	0.1791	0.7542	0.002009	0.020169	4.21106	2.07418
orf19.3122	C4_06890W_A	0.09152	0.2303	0.008161	0.032595	2.51639	1.33136
orf19.3140	C4_06700W_A	0.001298	0.003455	0.000872	0.015498	2.66179	1.4124
orf19.3152	C2_06700W_A	0.5448	1.156	0.009454	0.034987	2.12188	1.08534
orf19.3153	C3_01160W_A	0.4662	1.993	0.001833	0.019476	4.27499	2.09592
orf19.3158	C3_01190C_A	0.4056	1.004	0.006393	0.029944	2.47535	1.30763
orf19.3187	C5_01850C_A	0.5441	1.323	0.017828	0.046756	2.43154	1.28187
orf19.3188	C5_01840C_A	0.3259	1.029	0.000721	0.015396	3.15741	1.65874
orf19.3190	C5_01830C_A	0.09397	0.257	0.006412	0.029975	2.73492	1.4515
orf19.3195	C5_01800C_A	0.7501	1.876	0.014407	0.042256	2.501	1.3225
orf19.3196	C5_01790C_A	0.0113	0.08328	0.003706	0.024636	7.36991	2.88165
orf19.320	C3_03210W_A	0.8781	2.04	0.000563	0.014721	2.3232	1.21611
orf19.3200	C5_01750C_A	0.003827	0.008846	0.004772	0.027269	2.31147	1.20881
orf19.3202	C5_01730W_A	0.004335	0.01951	0.006233	0.029578	4.50058	2.17011
orf19.3204	C5_01710C_A	0.05318	0.2112	0.002969	0.022881	3.97142	1.98965
orf19.3205	C5_01700W_A	0.1357	0.4584	0.00324	0.023627	3.37804	1.75619
orf19.3208	C5_01670W_A	0.01089	0.04035	0.005051	0.027647	3.70523	1.88956
orf19.3212	C5_03990W_A	0.2399	0.4809	0.002122	0.02047	2.00459	1.0033
orf19.3214	C5_03970W_A	0.0186	0.06999	0.005495	0.028124	3.7629	1.91185
orf19.3221	CR_01330W_A	0.1643	0.512	0.005149	0.02778	3.11625	1.63981
orf19.3228	CR_01260W_A	0.4817	1.299	0.004231	0.025731	2.6967	1.43119
orf19.3230	CR_01240C_A	0.5542	1.806	0.01514	0.043358	3.25875	1.70432
orf19.3250	CR_01050C_A	0.3513	0.7176	0.018885	0.047952	2.0427	1.03048
orf19.3256	CR_01000C_A	0.08261	0.5129	0.008505	0.033201	6.20869	2.63429
orf19.3263	CR_00930W_A	0.04494	0.2983	0.002707	0.022334	6.63774	2.73069
orf19.3282	CR_00740C_A	0.1164	0.718	0.001342	0.017283	6.16838	2.62489
orf19.3292	C1_01040W_A	0.07241	0.2125	0.001389	0.017416	2.93468	1.5532
orf19.3298	C1_01100W_A	0.3215	1.066	0.003651	0.024552	3.31571	1.72932
orf19.331	C3_03310C_A	0.3516	0.9302	0.015782	0.04412	2.64562	1.40361
orf19.3331	C1_01450W_A	0.6259	1.684	0.008417	0.033054	2.69053	1.42789
orf19.335	C3_03380W_A	0.1054	0.2997	0.003045	0.023058	2.84345	1.50764
orf19.3351	C1_01610C_A	0.09228	0.3698	2.8e-05	0.010651	4.00737	2.00266
orf19.3360	C1_01710W_A	1.509	3.424	0.006284	0.029684	2.26905	1.18209
orf19.3365	C4_03380C_A	0.1293	0.3857	0.006687	0.030492	2.98299	1.57676
orf19.3368	C4_03420C_A	0.003032	0.01095	0.016341	0.044709	3.61148	1.85259
orf19.3370	C4_03440C_A	0.4764	1.637	0.012391	0.039646	3.43619	1.78081
orf19.3378	C4_03500C_A	0.007883	0.01952	0.00336	0.023803	2.47621	1.30814
orf19.3425	C6_01620W_A	0.3466	1.252	0.019876	0.049137	3.61223	1.85289
orf19.3438	C6_01460C_A	0.1711	0.705	0.000186	0.012036	4.1204	2.04278
orf19.3440	C6_01440C_A	0.006959	0.1018	7e-06	0.010651	14.6285	3.87071
orf19.3483	C6_02420W_A	0.6136	1.922	0.012401	0.039646	3.13233	1.64724
orf19.3498	C6_02110W_A	0.04931	0.1032	0.00403	0.025406	2.09288	1.06549
orf19.351	C3_03530W_A	0.01689	0.06217	0.001218	0.016821	3.68088	1.88005
orf19.3519	CR_05490W_A	0.07126	0.2134	0.010166	0.036064	2.99467	1.5824
orf19.3523	C2_04930C_A	0.4746	1.065	0.008036	0.032306	2.24399	1.16607
orf19.3545	C2_05140W_A	0.2701	0.6472	0.01669	0.045221	2.39615	1.26072
orf19.355	C3_03570C_A	0.014	0.03441	0.017826	0.046756	2.45786	1.2974
orf19.3550	C2_05200C_A	0.2454	0.6627	0.008921	0.034121	2.70049	1.43322
orf19.356	C3_03580C_A	0.002215	0.04219	0.007941	0.032127	19.0474	4.25152
orf19.3569	C2_05380W_A	0.1843	0.4994	0.014415	0.042259	2.70971	1.43814
orf19.359	C3_03600C_A	0.000604	0.002927	0.005613	0.028355	4.84603	2.2768
orf19.3603	C2_08730W_A	0.2056	0.4859	0.002792	0.022801	2.36333	1.24082
orf19.3608	C2_08680W_A	0.1471	0.2969	0.010359	0.036476	2.01835	1.01318
orf19.3624	C2_08550C_A	0.03459	0.195	0.000334	0.012683	5.63747	2.49505
orf19.3630	C2_08480W_A	0.3876	1.027	0.001725	0.018914	2.64964	1.4058
orf19.3633	C2_08460C_A	0.03215	0.0799	0.014852	0.042952	2.48523	1.31338
orf19.3635	C2_08450W_A	0.2047	0.8487	0.003408	0.023897	4.14607	2.05174
orf19.3637	C2_08440W_A	0.0005385	0.001338	0.003703	0.024636	2.48468	1.31306
orf19.3639	C2_08420W_A	0.1464	0.565	0.001078	0.015965	3.85929	1.94834
orf19.3643	C6_00810C_A	0.06011	0.2032	0.002125	0.02047	3.38047	1.75722
orf19.3663	C1_02050C_A	0.6943	2.84	0.001125	0.016145	4.09045	2.03226
orf19.367	C4_00040W_A	2.884	6.941	0.003762	0.024745	2.40673	1.26707
orf19.3701	C7_02630W_A	0.003479	0.01097	0.00985	0.035573	3.1532	1.65682
orf19.3710	CR_07810W_A	0.2852	1.375	0.012148	0.039365	4.82118	2.26939
orf19.3714	CR_07850W_A	0.1271	0.2662	0.016746	0.045295	2.09441	1.06655
orf19.3720	CR_02460W_A	0.6315	1.88	0.009383	0.034842	2.97704	1.57388
orf19.3726	CR_02410W_A	0.09122	0.2883	0.006329	0.029802	3.16049	1.66015
orf19.3737	CR_02300C_A	0.6494	1.377	0.005043	0.027645	2.12042	1.08435
orf19.374	C4_00070C_A	1.646	4.069	0.005469	0.028087	2.47205	1.30571
orf19.3746	CR_02240C_A	0.000591	0.007412	0.018932	0.047974	12.5415	3.64863
orf19.3749	CR_02220C_A	0.01492	0.07306	0.01742	0.046327	4.89678	2.29183
orf19.3753	CR_02190C_A	0.131	0.9724	0.000189	0.012036	7.4229	2.89198
orf19.376	C4_00080C_A	0.07656	2.554	0.011646	0.038688	33.3595	5.06002
orf19.3765	C1_12510W_A	0.1834	0.6124	0.008938	0.034135	3.33915	1.73948
orf19.377	C4_00090W_A	0.001638	0.01258	0.00539	0.028004	7.6801	2.94112
orf19.3770	C4_05070C_A	0.06238	0.1944	0.009337	0.034756	3.11638	1.63987
orf19.3774	C4_05050C_A	0.3579	0.9868	0.000883	0.015498	2.75719	1.4632
orf19.3781	C4_04990C_A	0.1386	0.3956	0.001627	0.018378	2.85426	1.51312
orf19.3782	C4_04980W_A	0.3174	0.708	0.000246	0.012093	2.23062	1.15745
orf19.3791	C4_04880W_A	0.04028	0.1905	0.000164	0.011937	4.72939	2.24166
orf19.3794	C4_04850C_A	0.03096	0.1131	0.010621	0.036811	3.6531	1.86912
orf19.3803	C4_04770C_A	0.1372	0.3424	0.005938	0.029002	2.49563	1.3194
orf19.3809	C4_04730W_A	0.3516	0.9131	0.004717	0.027269	2.59699	1.37684
orf19.3813	C4_04670C_A	0.2806	1.639	0.004953	0.027477	5.84105	2.54623
orf19.3815	C4_04660C_A	0.669	1.718	0.001689	0.018779	2.56801	1.36065
orf19.3820	C4_04620C_A	0.4952	2.852	0.000802	0.015498	5.75929	2.52589
orf19.3823	C4_04580W_A	0.6745	2.886	0.001348	0.017293	4.27872	2.09718
orf19.3825	C4_04570W_A	0.4538	1.153	0.003889	0.025044	2.54077	1.34526
orf19.3827	C4_04550C_A	0.2588	0.8011	0.000421	0.013492	3.09544	1.63014
orf19.3828	C4_04540C_A	0.0009795	0.01746	0.007862	0.031963	17.8254	4.15586
orf19.3831	C4_04520W_A	0.1438	0.3809	0.010219	0.036145	2.64882	1.40535
orf19.3839	C4_04470W_A	0.4208	1.669	0.011227	0.037762	3.96625	1.98778
orf19.3851	CR_06020W_A	0.01237	0.1041	0.001038	0.015823	8.41552	3.07305
orf19.3863	CR_06100C_A	0.008385	0.04518	0.003571	0.024315	5.38819	2.4298
orf19.3865	CR_06110C_A	0.09176	0.8554	0.000343	0.012701	9.32214	3.22066
orf19.3878	CR_06260W_A	0.4008	0.8511	0.012256	0.039531	2.1235	1.08645
orf19.3886	CR_06320C_A	0.1611	0.3248	0.004591	0.026871	2.01614	1.0116
orf19.3894	C5_04120C_A	0.07739	0.2916	0.005078	0.027691	3.76793	1.91377
orf19.3902	C5_04190W_A	0.03759	0.824	0.019984	0.049287	21.9207	4.45422
orf19.3903	C5_04200W_A	0.01063	0.02814	0.003669	0.024552	2.64722	1.40448
orf19.3904	C5_04210C_A	0.000501	0.01057	0.00025	0.012093	21.0978	4.39902
orf19.3906	C5_04230W_A	0.001521	0.02182	0.003292	0.023666	14.3458	3.84256
orf19.3907	C5_04240C_A	0.0005315	0.001314	0.002764	0.022631	2.47225	1.30582
orf19.3919	C5_04320C_A	0.133	0.3598	0.003355	0.023803	2.70526	1.43577
orf19.3924	C5_04380C_A	0.0008855	0.02446	8.5e-05	0.011737	27.6228	4.78779
orf19.3926	C5_04400W_A	0.00487	0.01463	0.010782	0.036986	3.00411	1.58694
orf19.3931.1	C5_04450C_A	0.0005415	0.006291	0.00059	0.014825	11.6177	3.53826
orf19.3950	C5_04650C_A	0.2389	0.5249	0.005777	0.028619	2.19715	1.13564
orf19.3968	C5_04820W_A	0.0005345	0.01109	0.016015	0.044343	20.7484	4.37493
orf19.3969	C5_04830W_A	0.9161	6.276	0.000982	0.015498	6.85078	2.77627
orf19.3970	C5_04840C_A	0.1474	0.3797	0.002383	0.021446	2.57598	1.36512
orf19.3971	C5_04850W_A	0.005293	0.03018	0.00108	0.015965	5.70187	2.51144
orf19.3984	C5_04960W_A	0.1632	0.84	0.002569	0.022029	5.14706	2.36375
orf19.3988	C5_04980W_A	0.03809	0.502	0.010209	0.036133	13.1793	3.7202
orf19.3995	C5_05030C_A	0.2212	0.5253	0.001726	0.018914	2.37477	1.24779
orf19.3999	C5_05070W_A	0.08771	0.2708	0.011192	0.037733	3.08745	1.62641
orf19.4011	C5_05180W_A	0.003767	0.01597	0.004797	0.027277	4.23945	2.08388
orf19.4014	C5_05210W_A	0.4909	1.05	0.001604	0.018268	2.13893	1.09689
orf19.4033	C5_05370C_A	0.3197	0.6581	0.017286	0.046113	2.05849	1.04159
orf19.4048	C5_05480W_A	0.6797	2.169	0.005781	0.028619	3.19111	1.67406
orf19.4055	C5_05510C_A	1.31	4.491	0.006284	0.029684	3.42824	1.77747
orf19.4063	C1_05080W_A	0.005681	0.03008	0.000856	0.015498	5.29484	2.40459
orf19.4067	C2_09080C_A	0.0005425	0.001319	0.006413	0.029975	2.43134	1.28175
orf19.4070	C2_09120C_A	0.01241	0.05455	0.006309	0.029756	4.39565	2.13608
orf19.4072	C2_09130C_A	0.07867	0.2151	0.001059	0.015925	2.73421	1.45112
orf19.4096	C2_09350W_A	0.231	0.6983	0.005141	0.02778	3.02294	1.59595
orf19.4110	C2_06090W_A	0.01309	0.07183	0.002374	0.021395	5.48739	2.45612
orf19.4115	C2_06060C_A	0.000593	0.001971	0.019904	0.049162	3.32378	1.73282
orf19.4118	C2_06020W_A	1.802	9.225	0.009614	0.035236	5.11931	2.35595
orf19.4119	C2_06010W_A	0.06657	0.6993	0.006983	0.030857	10.5047	3.39297
orf19.4120	C2_06000W_A	0.4653	0.9857	0.008614	0.033444	2.11842	1.08299
orf19.4121	C2_05990C_A	0.02294	0.3905	0.011305	0.037926	17.0227	4.08939
orf19.413	C1_05520W_A	0.04481	0.3085	0.001251	0.016896	6.88462	2.78338
orf19.4134	C5_01440C_A	0.1493	0.3258	0.002834	0.022837	2.18218	1.12577
orf19.414	C1_05500W_A	0.1753	0.7632	0.002648	0.022213	4.35368	2.12224
orf19.4144	C5_01490C_A	0.1633	0.4004	0.000669	0.015396	2.45193	1.29392
orf19.4150	C5_01560C_A	0.4779	1.93	0.010981	0.037349	4.0385	2.01382
orf19.4151	C5_01570C_A	0.0004865	0.009217	0.009229	0.034605	18.9455	4.24379
orf19.4160	C4_00810C_A	0.03816	0.2484	0.000236	0.012093	6.50943	2.70253
orf19.4189	C4_00530C_A	0.0005435	0.005912	0.000529	0.014611	10.8776	3.44329
orf19.4196	C6_00610C_A	0.003945	0.01062	0.003836	0.024916	2.69202	1.42869
orf19.4200	C6_00580W_A	0.0006045	0.001248	0.018989	0.048048	2.06452	1.0458
orf19.4212	C6_00470C_A	0.003872	0.0206	0.010733	0.036928	5.32025	2.41149
orf19.4215	C6_00440C_A	3.936	8.429	0.014595	0.042528	2.14151	1.09863
orf19.422	C1_05430W_A	0.3027	0.6799	0.000402	0.013278	2.24612	1.16743
orf19.4222	C5_02160W_A	0.03989	0.1519	0.017061	0.045724	3.80797	1.92902
orf19.4231	C5_02240W_A	0.05725	0.1659	0.000828	0.015498	2.89782	1.53497
orf19.4258	C5_02480W_A	0.06367	0.289	0.000496	0.014256	4.53903	2.18238
orf19.4264	C5_02520W_A	0.05553	0.1586	0.003168	0.023458	2.85611	1.51405
orf19.4265	C5_02530W_A	0.4851	1.042	0.008132	0.032523	2.14801	1.103
orf19.4266	C5_02540C_A	0.003742	0.009874	0.003822	0.024878	2.6387	1.39983
orf19.4273	C5_02590C_A	0.01839	0.1511	0.004826	0.027375	8.21642	3.03851
orf19.4278	C5_02620C_A	0.06365	0.1695	0.015491	0.043834	2.663	1.41305
orf19.4279	C5_02630C_A	0.04095	0.5908	0.003883	0.025033	14.4274	3.85073
orf19.4280	C5_02640W_A	0.03655	0.08005	0.007192	0.031161	2.19015	1.13103
orf19.4281	C5_02650C_A	0.6919	1.861	0.010809	0.036992	2.6897	1.42744
orf19.4288	C5_02700W_A	0.1974	0.4992	2.2e-05	0.010651	2.52888	1.3385
orf19.4294	C5_02740W_A	0.05886	0.2249	0.00334	0.023736	3.82093	1.93392
orf19.4304	C5_02790C_A	0.8323	2.663	0.019977	0.049287	3.19957	1.67788
orf19.4320	C5_02950C_A	0.001666	0.006778	0.01589	0.044197	4.06843	2.02447
orf19.4326	C5_03010W_A	0.1257	0.4223	0.005161	0.02778	3.35959	1.74828
orf19.4328	C5_03020W_A	0.1124	0.7	0.014905	0.043042	6.22776	2.63871
orf19.4334	C5_03050C_A	0.03893	0.08965	0.002653	0.022213	2.30285	1.20342
orf19.4347	C5_03150W_A	0.05335	0.1534	0.019107	0.048142	2.87535	1.52374
orf19.4348	C5_03160W_A	0.04008	0.09127	0.011017	0.037386	2.2772	1.18726
orf19.4358	CR_03870W_A	0.347	0.9411	0.004027	0.025406	2.7121	1.43941
orf19.4363	CR_03650W_A	0.8834	2.071	0.003025	0.023019	2.34435	1.22919
orf19.4365	CR_03660C_A	0.04481	0.1586	0.004522	0.026723	3.53939	1.8235
orf19.4366	CR_03670W_A	0.004964	0.02364	0.001002	0.015548	4.76229	2.25166
orf19.4376	CR_03780C_A	0.06144	0.1749	0.001369	0.017314	2.84668	1.50928
orf19.4379	CR_03810W_A	0.1687	0.4516	0.004772	0.027269	2.67694	1.42059
orf19.4383	CR_03590C_A	0.01125	0.04182	0.00423	0.025731	3.71733	1.89427
orf19.4409	C4_05980C_A	0.4695	1.362	0.008292	0.032906	2.90096	1.53653
orf19.4411	C4_06010C_A	0.05204	0.121	0.002655	0.022213	2.32513	1.21731
orf19.4412	C4_06020C_A	0.09398	0.2123	0.018803	0.047824	2.25899	1.17568
orf19.4414	C4_06040W_A	0.1167	0.2777	0.013637	0.041033	2.37961	1.25072
orf19.4418	C4_06070C_A	0.04655	0.1325	0.004131	0.025584	2.8464	1.50914
orf19.4428	C1_07400C_A	0.2385	0.4941	0.000589	0.014825	2.0717	1.05081
orf19.4433	C1_07370C_A	0.02089	0.04958	0.006669	0.030455	2.37338	1.24695
orf19.4435	C1_07360W_A	0.519	1.23	0.015576	0.043834	2.36994	1.24485
orf19.445	C1_05210C_A	0.3199	0.6605	0.017554	0.046563	2.06471	1.04594
orf19.4456	C1_07120W_A	1.495	4.546	0.007602	0.031566	3.0408	1.60445
orf19.4457	C1_03860C_A	0.03051	0.0754	0.018743	0.04777	2.47132	1.30528
orf19.4488	C2_04620W_A	0.6291	1.404	0.002472	0.021732	2.23176	1.15818
orf19.4499	C2_04510W_A	0.2702	0.6498	0.00774	0.031756	2.40489	1.26597
orf19.450	C1_05150C_A	0.003439	0.01573	0.004117	0.025555	4.574	2.19346
orf19.4505	C2_04470W_A	0.006215	0.02228	0.019347	0.048457	3.58488	1.84192
orf19.451	CR_06000W_A	0.9612	2.603	0.005923	0.028955	2.70807	1.43727
orf19.4519	C2_04350C_A	0.07743	0.1639	0.008396	0.033023	2.11675	1.08185
orf19.4526	C1_01990W_A	0.01361	0.04292	0.016097	0.044468	3.15356	1.65698
orf19.4530.1	C1_01930W_A	0.1401	0.6731	0.005435	0.028021	4.80443	2.26436
orf19.4539	C1_01840C_A	0.2447	1.315	0.000167	0.011937	5.37393	2.42598
orf19.454	CR_05990C_A	0.5274	1.343	0.004685	0.027224	2.54645	1.34849
orf19.4550	C1_01750W_A	0.2318	0.4982	0.005325	0.027876	2.14927	1.10384
orf19.4551	C1_01740W_A	0.2168	3.905	0.001008	0.015548	18.012	4.17089
orf19.4555	C6_04130C_A	0.8353	7.138	0.000249	0.012093	8.54543	3.09515
orf19.4567	C4_02230C_A	0.03868	0.289	0.019052	0.048084	7.47156	2.90141
orf19.4568	C4_02220C_A	0.004196	0.1629	0.011791	0.038922	38.8227	5.27883
orf19.4570	C4_02200C_A	0.03989	0.1117	0.015088	0.043318	2.8002	1.48553
orf19.4573	C4_02180C_A	0.009625	0.1383	0.000514	0.01444	14.3688	3.84487
orf19.4575	C4_02160C_A	0.1272	0.2938	0.000228	0.012093	2.30975	1.20774
orf19.4577	C4_02150C_A	0.0226	0.2077	0.014131	0.041825	9.19027	3.20011
orf19.4584	C4_02070W_A	0.0258	0.06017	0.008004	0.032241	2.33217	1.22167
orf19.4592	C4_02010C_A	0.1546	0.5038	0.004102	0.025513	3.25873	1.70431
orf19.4599	C4_01940W_A	0.01492	2.843	0.017983	0.046876	190.55	7.57402
orf19.460	CR_05940W_A	0.008094	0.09263	0.001411	0.017505	11.4443	3.51655
orf19.4614	C4_01790W_A	0.06142	0.1971	0.012675	0.039776	3.20905	1.68215
orf19.4629	C4_01560C_A	0.04609	0.1159	0.000348	0.012742	2.51465	1.33035
orf19.4634	C4_01500W_A	0.1758	0.3759	0.0075	0.031515	2.13823	1.09641
orf19.4647	C4_01390W_A	0.01232	0.0703	0.002725	0.022374	5.70617	2.51252
orf19.4649	C4_01380W_A	0.03829	0.07675	0.000424	0.013528	2.00444	1.0032
orf19.4653	C4_01340W_A	0.002888	0.00844	0.01769	0.04671	2.92244	1.54717
orf19.467	CR_03890W_A	0.0243	0.1494	0.012066	0.039223	6.14815	2.62015
orf19.4678	C4_01120C_A	0.4141	0.8674	0.00399	0.025406	2.09466	1.06672
orf19.4698	C4_00960W_A	1.06	4.29	9.3e-05	0.011737	4.04717	2.01691
orf19.4699	C4_00950C_A	0.597	2.499	0.008784	0.033765	4.18593	2.06555
orf19.4706	C4_00860C_A	0.04917	0.117	0.003667	0.024552	2.3795	1.25066
orf19.4716	C4_06120W_A	1.299	9.404	0.012384	0.039646	7.23941	2.85587
orf19.4720	C1_08620W_A	0.6138	1.982	0.006222	0.029549	3.22906	1.69112
orf19.4721	C1_08630W_A	0.1148	0.2368	0.01234	0.039644	2.06272	1.04455
orf19.4739	C1_08810C_A	0.3594	0.9627	0.000774	0.015433	2.67863	1.4215
orf19.474	CR_03930C_A	0.2094	0.7225	0.002102	0.020435	3.45033	1.78674
orf19.4742	C1_08840W_A	0.02492	0.07852	0.000847	0.015498	3.15088	1.65576
orf19.4752	C1_08940C_A	0.1541	0.7465	0.000273	0.012235	4.84426	2.27628
orf19.4755	C1_08990C_A	0.6495	1.708	0.005414	0.028021	2.62972	1.39491
orf19.4760	C1_09040C_A	0.4652	1.089	0.000391	0.013278	2.34093	1.22708
orf19.4772	C1_09140C_A	0.9743	4.647	0.003637	0.024523	4.76958	2.25386
orf19.4773	C1_09150W_A	0.4309	6.229	0.005804	0.028711	14.4558	3.85358
orf19.4774	C1_09160W_A	0.0945	0.2881	0.004839	0.02742	3.04868	1.60818
orf19.4775	C1_09170W_A	0.3634	0.8217	0.003288	0.023666	2.26114	1.17705
orf19.4786	C1_09270W_A	0.03797	0.2346	0.010852	0.03707	6.17856	2.62727
orf19.4787	C1_09280W_A	0.2109	0.5343	0.003874	0.025021	2.53343	1.34109
orf19.4789	C1_09300C_A	0.001014	0.0134	0.014319	0.042211	13.215	3.7241
orf19.4791	C1_09310C_A	0.01333	0.2853	0.005645	0.028355	21.4029	4.41973
orf19.4795	C1_09340C_A	0.1339	0.3678	0.016393	0.04479	2.74683	1.45777
orf19.4802	C1_09400C_A	0.04306	0.3592	0.00485	0.02742	8.34185	3.06037
orf19.4804	C1_09420W_A	0.000536	0.001904	0.003338	0.023736	3.55224	1.82873
orf19.4805	C1_09430W_A	0.449	1.178	0.002854	0.022837	2.62361	1.39155
orf19.4816	C1_09520C_A	0.3682	0.8159	0.020393	0.049917	2.21592	1.1479
orf19.4818	C1_09540W_A	0.3548	0.8036	0.006451	0.030035	2.26494	1.17947
orf19.4819	C1_09550W_A	0.0005245	0.001332	0.00584	0.028809	2.53956	1.34458
orf19.4821	C1_09580C_A	0.000548	0.02031	0.004799	0.027277	37.062	5.21187
orf19.4842	C1_09770W_A	0.05154	0.1722	0.002333	0.021252	3.34109	1.74032
orf19.4866	C1_10000C_A	0.1637	0.8466	0.007067	0.030946	5.17166	2.37063
orf19.4871	C1_10040W_A	1.414	5.137	0.000462	0.013846	3.63296	1.86114
orf19.4872	C1_10050W_A	0.007015	0.04562	0.000392	0.013278	6.50321	2.70115
orf19.4873	C1_10060C_A	0.02601	0.1095	0.003175	0.023458	4.20992	2.07379
orf19.4880	C1_10110W_A	0.1331	0.3796	0.000905	0.015498	2.85199	1.51197
orf19.4882	C1_10120C_A	0.5107	1.056	0.001709	0.018881	2.06775	1.04806
orf19.4883	C1_10140C_A	0.1489	0.8314	0.003459	0.0239	5.58361	2.4812
orf19.4884	C1_10150W_A	0.046	0.3599	6.3e-05	0.011737	7.82391	2.96789
orf19.4887	C1_10180C_A	0.5941	2.04	0.002353	0.0213	3.43377	1.77979
orf19.4890	C1_10210C_A	0.03426	0.1122	0.019248	0.048346	3.27496	1.71148
orf19.4892	C1_10220C_A	1.424	4.856	0.007219	0.031211	3.41011	1.76982
orf19.4905	C1_10340W_A	0.1263	0.3391	0.004908	0.02742	2.68488	1.42486
orf19.4914.1	C1_12850W_A	0.07617	0.4211	0.002703	0.022334	5.52842	2.46687
orf19.4923	C1_12930C_A	0.009406	0.02489	0.004205	0.025731	2.64618	1.40391
orf19.4924	C1_12950W_A	0.0604	0.1766	0.005013	0.027553	2.92384	1.54786
orf19.4927	C1_12960C_A	0.4961	1.148	0.008389	0.033023	2.31405	1.21042
orf19.4928	C1_12970C_A	0.3083	1.488	0.013983	0.041494	4.82647	2.27097
orf19.4929	C1_13010W_A	0.1714	0.9106	0.000469	0.013875	5.31272	2.40945
orf19.4936	C1_13090W_A	0.000509	0.01499	0.002095	0.020435	29.4499	4.88019
orf19.4937	C1_13110C_A	2.544	5.947	0.001462	0.017802	2.33766	1.22506
orf19.4942	C1_13150W_A	0.01147	0.05543	0.001276	0.017037	4.83261	2.2728
orf19.4951	C1_13240W_A	0.3555	0.828	0.002812	0.022837	2.32911	1.21978
orf19.4962	C1_13360C_A	0.02546	0.09788	0.003943	0.025297	3.84446	1.94278
orf19.4967	C1_13410W_A	0.1614	0.5106	0.006784	0.030766	3.16357	1.66155
orf19.4970	C1_13430C_A	0.007997	0.7845	0.010955	0.037344	98.0993	6.61617
orf19.4976	C1_13460W_A	0.0006155	0.02278	0.010498	0.036676	37.0106	5.20987
orf19.4981	C1_13490C_A	0.07921	0.1843	0.009607	0.035236	2.32673	1.2183
orf19.4984	C1_13530W_A	0.1107	0.3534	0.007636	0.031645	3.19241	1.67465
orf19.4988	C1_13560W_A	0.0253	0.07492	0.004356	0.026173	2.96126	1.56621
orf19.4997	C1_13610C_A	0.2507	0.6331	0.008511	0.033201	2.52533	1.33647
orf19.5020	C1_13820C_A	0.2723	0.7241	0.004712	0.027269	2.6592	1.41099
orf19.5022	C1_13840W_A	0.7988	1.738	0.001498	0.01788	2.17576	1.12152
orf19.5025	C1_13870W_A	0.0942	0.3589	0.006908	0.03079	3.80998	1.92978
orf19.5037	C4_03820C_A	0.07907	0.4817	0.000377	0.013173	6.09207	2.60693
orf19.5043	C4_03880W_A	0.0424	0.1021	0.007698	0.031721	2.40802	1.26785
orf19.5059	C1_07880C_A	0.5261	1.194	0.007537	0.031531	2.26953	1.18239
orf19.5068	C1_07970C_A	0.08834	0.1771	0.010731	0.036928	2.00475	1.00343
orf19.508	CR_04210C_A	1.081	2.48	0.013489	0.040824	2.29417	1.19797
orf19.5098	C1_08200W_A	0.2815	0.6529	0.00132	0.017225	2.31936	1.21373
orf19.511	CR_04230W_A	0.1566	0.3339	0.00565	0.028355	2.13218	1.09233
orf19.5110	C1_08310W_A	0.8893	3.933	0.004529	0.026723	4.42258	2.14489
orf19.5113	C1_08330C_A	0.306	1.789	0.008452	0.033096	5.84641	2.54755
orf19.5121	C2_08360C_A	0.001801	0.02341	0.003336	0.023736	12.9983	3.70025
orf19.5125	C7_03280C_A	0.1513	1.288	0.002466	0.021732	8.51289	3.08965
orf19.5129	C7_03260C_A	0.2327	0.5499	0.002861	0.022837	2.36313	1.2407
orf19.5138	C7_03170W_A	0.07856	0.1715	0.006177	0.029449	2.18304	1.12634
orf19.5141	C7_03140W_A	0.01103	0.03369	0.000905	0.015498	3.0544	1.61089
orf19.5162	C7_02990W_A	0.2375	0.7015	0.00785	0.031963	2.95368	1.56252
orf19.5163	C7_02980C_A	0.1165	0.3922	0.005989	0.029084	3.36652	1.75126
orf19.5167	C7_02940C_A	0.3809	1.253	0.003135	0.02339	3.28958	1.7179
orf19.5169	C7_02920W_A	0.06374	0.4484	0.004511	0.026723	7.03483	2.81452
orf19.5175	C7_02860C_A	1.007	2.348	0.014699	0.04266	2.33168	1.22137
orf19.5203	C1_04350C_A	0.1314	0.3185	0.001071	0.015965	2.4239	1.27733
orf19.5204	C2_05810W_A	0.1543	0.556	0.013929	0.041404	3.60337	1.84935
orf19.5205	C2_05820W_A	0.06234	0.186	0.004783	0.027277	2.98364	1.57707
orf19.5215	C2_05950C_A	0.2036	1.343	0.005593	0.028347	6.59627	2.72165
orf19.5219	C1_12450C_A	0.4456	3.206	0.000166	0.011937	7.19479	2.84695
orf19.5234	C1_12290C_A	0.4031	0.9045	0.002042	0.020302	2.24386	1.16598
orf19.5241	C1_12230W_A	0.612	1.245	0.006036	0.029084	2.03431	1.02454
orf19.5249	C1_12150C_A	0.07618	0.2143	0.006253	0.029614	2.81307	1.49215
orf19.5250	C1_12140W_A	0.1225	0.4482	0.006847	0.030766	3.65878	1.87136
orf19.5251	C1_12130C_A	0.1201	0.4326	0.000237	0.012093	3.602	1.8488
orf19.5253	C1_12120W_A	0.07992	0.179	0.005954	0.029056	2.23974	1.16333
orf19.5256	C1_12090C_A	0.005186	0.01315	0.006615	0.03034	2.53567	1.34237
orf19.5265	C1_12010C_A	0.141	0.425	0.002093	0.020435	3.01418	1.59177
orf19.5269	C1_11970C_A	0.4049	0.8135	0.015226	0.043498	2.00914	1.00658
orf19.5278	C1_11890W_A	0.4116	0.8561	0.00213	0.020485	2.07993	1.05654
orf19.5279	C1_11880W_A	0.698	1.546	0.020249	0.049662	2.2149	1.14724
orf19.5290	C4_04200C_A	0.05626	0.2122	0.003432	0.023897	3.77177	1.91524
orf19.5295	C4_04140W_A	0.1017	0.2166	0.002115	0.020435	2.12979	1.09071
orf19.5308	C4_04020C_A	0.0004965	0.001282	0.014025	0.041549	2.58207	1.36853
orf19.5312	C4_04000W_A	0.04851	0.2813	0.003273	0.023666	5.7988	2.53576
orf19.5362	C2_10780C_A	0.03233	0.09235	0.000208	0.012036	2.85648	1.51424
orf19.5381	C3_00730W_A	0.1058	0.2275	0.010178	0.036064	2.15028	1.10453
orf19.539	CR_04480C_A	0.05132	0.2769	0.004227	0.025731	5.39556	2.43177
orf19.5416	C3_00490W_A	1.344	2.977	0.005862	0.028809	2.21503	1.14733
orf19.5424	C3_00410C_A	0.000879	0.003191	0.010689	0.036897	3.63026	1.86007
orf19.5426	C3_00400C_A	0.3994	1.111	0.00492	0.027442	2.78167	1.47595
orf19.5429	C3_00380C_A	0.3739	0.9838	0.001289	0.01714	2.63118	1.39571
orf19.5451	C3_00190W_A	0.02976	0.1198	0.000553	0.014721	4.02554	2.00918
orf19.5483	C2_06200C_A	0.2252	0.4646	0.008486	0.033186	2.06306	1.04478
orf19.5495	C2_06320W_A	0.7722	3.1	0.006054	0.029084	4.0145	2.00522
orf19.5496	C2_06330C_A	0.31	0.8314	0.000805	0.015498	2.68194	1.42327
orf19.55	C1_05010C_A	0.2304	0.5709	0.012821	0.039941	2.47786	1.3091
orf19.553	CR_04620C_A	0.000811	0.005907	0.001366	0.017314	7.2836	2.86465
orf19.554	CR_04630C_A	0.04469	0.1956	0.001772	0.019059	4.37682	2.12988
orf19.5542	C6_02710C_A	0.1166	0.253	0.005635	0.028355	2.16981	1.11757
orf19.5552	C6_02790C_A	0.2417	0.5028	0.011075	0.0375	2.08026	1.05677
orf19.5556	C6_02820W_A	0.0005115	0.00121	0.002941	0.022881	2.36559	1.2422
orf19.5563	C6_02870W_A	0.8544	1.829	0.017439	0.046344	2.14068	1.09807
orf19.5565	C6_02890C_A	0.005804	0.4015	0.001371	0.017314	69.1764	6.11221
orf19.5584	C6_03020W_A	0.482	1.096	0.008522	0.033224	2.27386	1.18514
orf19.5585	C6_03030W_A	0.06512	0.1853	0.006423	0.029996	2.84552	1.50869
orf19.5586	C6_03040C_A	0.07097	0.166	0.010718	0.036921	2.33902	1.2259
orf19.559	CR_05240C_A	0.2508	0.6571	0.00626	0.029614	2.62002	1.38958
orf19.5601	C6_03150C_A	0.3391	0.7889	0.010811	0.036992	2.32645	1.21813
orf19.5605	C6_03180C_A	0.5407	1.68	0.01117	0.037679	3.10708	1.63556
orf19.562	CR_05250C_A	0.04999	0.1785	0.000186	0.012036	3.57071	1.83621
orf19.5634	C4_00110C_A	0.1126	1.19	0.000311	0.01243	10.5684	3.40168
orf19.5635	C4_00120W_A	0.2074	1.242	0.002214	0.020806	5.98843	2.58218
orf19.5636	C4_00130W_A	0.7115	4.169	0.008211	0.032733	5.85945	2.55077
orf19.5674	C4_00450C_A	0.3238	1.519	0.002172	0.020651	4.69117	2.22995
orf19.5675	C4_00460C_A	0.2326	0.6192	0.011729	0.038795	2.66208	1.41255
orf19.5683	C5_00140C_A	0.09962	0.4585	0.000399	0.013278	4.60249	2.20241
orf19.5704	C6_03440W_A	0.03753	0.1714	0.003582	0.024363	4.56701	2.19125
orf19.5705	C6_03450C_A	0.02501	0.06323	0.011847	0.038969	2.52819	1.3381
orf19.5714	C6_03490C_A	0.01926	0.1447	0.000524	0.014591	7.51298	2.90939
orf19.5718	C6_03520C_A	0.4704	1.183	0.012426	0.039686	2.51488	1.33049
orf19.5760	C6_03850C_A	4.643	9.327	0.009733	0.035378	2.00883	1.00636
orf19.5780	C2_03150C_A	0.1663	0.7584	0.010053	0.035949	4.56043	2.18917
orf19.5799	C2_03020C_A	1.697	3.809	0.014709	0.04266	2.24455	1.16643
orf19.5818	C2_02860W_A	0.6609	2.766	7.2e-05	0.011737	4.1852	2.0653
orf19.5824	C2_02820C_A	0.457	0.9199	0.000869	0.015498	2.01291	1.00928
orf19.5845	CR_05570C_A	0.0144	0.3555	0.000719	0.015396	24.6875	4.62571
orf19.5848	CR_05540C_A	0.2755	0.7367	0.016957	0.045596	2.67405	1.41902
orf19.5849	CR_05530C_A	0.705	1.444	0.011669	0.038692	2.04823	1.03438
orf19.5860	C3_04170W_A	0.00428	0.01368	1.8e-05	0.010651	3.19626	1.67639
orf19.5861.1	C3_04190W_A	0.03403	0.1024	0.001203	0.016795	3.00911	1.58934
orf19.5867	C3_04250W_A	0.05264	0.202	0.00281	0.022837	3.83739	1.94012
orf19.5869	C3_04260W_A	0.08748	0.3883	0.000107	0.011737	4.43873	2.15015
orf19.5875	C3_04320W_A	0.09775	0.2507	0.000971	0.015498	2.56471	1.35879
orf19.5876	C3_04330C_A	0.1572	1.052	0.002806	0.022837	6.69211	2.74246
orf19.589	CR_08060C_A	1.018	2.321	0.000279	0.012268	2.27996	1.18901
orf19.5903	C3_04490W_A	0.7852	2.236	0.000328	0.012615	2.84768	1.50979
orf19.5915	C3_04570C_A	0.007262	0.04463	0.007573	0.031551	6.14569	2.61957
orf19.5917	C3_04580C_A	0.3708	0.8759	0.004282	0.025885	2.36219	1.24012
orf19.592	CR_08040W_A	0.564	1.29	0.000905	0.015498	2.28723	1.1936
orf19.5921	C3_04630W_A	0.3292	1.175	0.000895	0.015498	3.56926	1.83562
orf19.5924	C3_04640W_A	0.2494	0.8236	0.00202	0.020205	3.30233	1.72348
orf19.593	CR_08030C_A	1.597	3.21	0.003216	0.023542	2.01002	1.00721
orf19.5932	C3_04720C_A	0.208	0.6527	0.00458	0.026864	3.13798	1.64984
orf19.5933	C3_04730C_A	0.01289	0.03581	0.015124	0.043358	2.77812	1.47411
orf19.5935	C3_04750W_A	0.1516	0.3148	0.001626	0.018378	2.07652	1.05417
orf19.5942	C3_04790W_A	0.1811	0.5369	0.000172	0.011937	2.96466	1.56787
orf19.5952	C3_04840C_A	0.1885	0.676	0.00748	0.031515	3.58621	1.84246
orf19.5974	C3_05040C_A	0.07597	0.372	0.000857	0.015498	4.89667	2.2918
orf19.5975	C3_05050W_A	0.03713	0.4586	0.017991	0.046877	12.3512	3.62658
orf19.600	CR_07960C_A	0.5614	2.16	0.002887	0.022843	3.84752	1.94393
orf19.6000	C3_05220W_A	2.625	8.999	0.00157	0.01814	3.42819	1.77745
orf19.6001	C3_05230W_A	0.015	0.03624	0.000357	0.012896	2.416	1.27262
orf19.6008.3	C1_00970W_A	0.02118	0.05908	0.006954	0.03079	2.78942	1.47997
orf19.6008.4	C1_00980W_A	0.2535	0.5242	0.01726	0.046098	2.06785	1.04813
orf19.6009	C1_00960C_A	0.3891	1.459	0.001655	0.018502	3.74968	1.90677
orf19.6020	C1_00860W_A	0.1654	0.3485	0.017378	0.046235	2.10701	1.0752
orf19.6021	C1_00850W_A	0.02921	0.07743	0.007729	0.031737	2.6508	1.40643
orf19.6023	C1_00830W_A	0.1055	0.3134	0.013252	0.04048	2.97062	1.57076
orf19.6029	C1_00770C_A	0.5066	1.422	0.001021	0.015697	2.80695	1.489
orf19.6037	C1_00680W_A	0.06629	0.171	0.017306	0.04613	2.57957	1.36713
orf19.604	CR_07940W_A	0.00727	0.02297	0.005704	0.028532	3.15956	1.65972
orf19.6041	C1_00640C_A	0.5296	1.785	0.004909	0.02742	3.37047	1.75295
orf19.6043	C1_00630W_A	0.1237	0.3169	0.002113	0.020435	2.56184	1.35718
orf19.6048	C1_00580W_A	0.09623	0.2019	0.000264	0.012179	2.0981	1.06908
orf19.6055	C1_00530C_A	0.238	0.5763	0.011534	0.038424	2.42143	1.27586
orf19.606	CR_07920W_A	1.445	4.062	0.005924	0.028955	2.81107	1.49112
orf19.6078	C1_00290W_A	0.1132	8.657	0.005493	0.028124	76.4753	6.25692
orf19.6079	C1_00270W_A	0.004779	0.2422	0.000949	0.015498	50.6801	5.66335
orf19.609	CR_07900C_A	0.007689	0.04238	0.013049	0.040182	5.51177	2.46252
orf19.610	CR_07890W_A	0.002665	0.0082	0.000111	0.011737	3.07692	1.62149
orf19.6102	C1_00080C_A	0.1543	0.5428	0.001182	0.016643	3.51782	1.81468
orf19.6113	C1_00030C_A	1.471	4.303	0.012548	0.03973	2.92522	1.54855
orf19.6117	CR_07480W_A	0.7604	3.017	0.018223	0.047186	3.96765	1.98828
orf19.6121	CR_07450C_A	0.6309	1.63	0.00795	0.032127	2.58361	1.36939
orf19.6124	CR_07440W_A	0.2208	0.8594	0.005288	0.027826	3.89221	1.96059
orf19.6143	CR_07250C_A	0.1021	1.243	0.01173	0.038795	12.1743	3.60577
orf19.6168	C3_00910W_A	0.04297	0.1377	0.00132	0.017225	3.20456	1.68013
orf19.6169	C3_00920W_A	0.2355	7.71	0.006818	0.030766	32.7389	5.03293
orf19.6170	C3_07770C_A	0.7735	1.55	0.003529	0.024085	2.00388	1.0028
orf19.6193	C1_07110W_A	1.028	2.298	0.002029	0.020231	2.23541	1.16054
orf19.6194	C1_07100C_A	0.06244	0.1279	0.015282	0.043541	2.04837	1.03447
orf19.6196	C1_07080W_A	0.127	0.5887	0.010068	0.035972	4.63543	2.2127
orf19.6199	C1_07050C_A	0.1485	0.4933	0.003711	0.024643	3.32189	1.732
orf19.6202	C1_07030C_A	0.4303	1.164	0.00115	0.016425	2.70509	1.43568
orf19.6208	C1_07000W_A	0.596	1.408	0.003278	0.023666	2.36242	1.24026
orf19.6268	C1_06420C_A	0.1241	0.326	0.002922	0.022855	2.62691	1.39337
orf19.6271	C1_06400C_A	0.292	0.7646	0.003012	0.022991	2.61849	1.38874
orf19.6273	C1_06380C_A	0.05648	0.2095	0.012951	0.040077	3.70928	1.89114
orf19.6274	C1_06370C_A	0.05151	2.284	0.014933	0.043066	44.3409	5.47057
orf19.6276	C1_06350W_A	0.02695	0.0891	0.001601	0.01826	3.30612	1.72514
orf19.6277	C1_06340W_A	0.004735	0.03508	0.003992	0.025406	7.40866	2.88921
orf19.6336	C6_00070C_A	0.2576	0.6708	0.007837	0.031962	2.60404	1.38075
orf19.6347	C1_12750C_A	0.1762	0.4441	0.006577	0.030285	2.52043	1.33367
orf19.638	CR_05170C_A	0.3068	1.555	0.01274	0.039931	5.06845	2.34154
orf19.6391	CR_08270W_A	0.003227	0.02051	0.005299	0.027826	6.35575	2.66806
orf19.6399	CR_08320W_A	1.247	2.633	0.000726	0.015396	2.11147	1.07825
orf19.6443	CR_08670C_A	0.01999	0.1098	0.00574	0.028578	5.49275	2.45753
orf19.6447	CR_08700C_A	0.397	1.39	0.000493	0.014255	3.50126	1.80787
orf19.6449	CR_08720W_A	0.01985	0.1678	0.002974	0.022881	8.4534	3.07953
orf19.647.3	CR_05040W_A	0.05118	0.2612	0.000946	0.015498	5.10356	2.3515
orf19.6491	C7_02230W_A	0.0005265	0.003697	0.005541	0.028266	7.02184	2.81185
orf19.6499	C7_02160W_A	0.09955	0.3077	0.006443	0.030035	3.09091	1.62803
orf19.6500	C7_02150C_A	0.148	0.3774	0.000946	0.015498	2.55	1.3505
orf19.6517	C7_02020W_A	0.3904	1.085	0.019359	0.048457	2.7792	1.47467
orf19.652	CR_05010W_A	0.2235	0.5941	0.005299	0.027826	2.65817	1.41043
orf19.6522	C7_01990C_A	0.2216	0.9348	0.000694	0.015396	4.21841	2.0767
orf19.6525	C7_01960W_A	0.1793	0.4122	0.008633	0.033452	2.29894	1.20097
orf19.6529	C7_01920W_A	0.1442	0.485	0.004011	0.025406	3.36338	1.74991
orf19.6532	C7_01880C_A	0.01001	0.04559	0.007562	0.031551	4.55445	2.18728
orf19.655	C1_11480W_A	1.219	4.693	0.00672	0.03062	3.84988	1.94481
orf19.6552	C7_01720W_A	0.2032	0.5034	0.007686	0.031708	2.47736	1.3088
orf19.656	C1_11470C_A	0.09935	0.2559	0.011542	0.038429	2.57574	1.36499
orf19.6563	C7_01620C_A	0.1425	0.3112	0.000256	0.012179	2.18386	1.12688
orf19.6566	C7_01590C_A	0.1337	0.2678	0.009307	0.034747	2.00299	1.00216
orf19.6568	C7_01580W_A	0.2202	0.7142	0.017728	0.046756	3.24342	1.69751
orf19.6573	C7_01550W_A	0.6203	1.654	0.009138	0.034493	2.66645	1.41492
orf19.6581	C7_01480W_A	0.2898	0.7894	0.003152	0.023397	2.72395	1.4457
orf19.6586	C7_01430C_A	0.6127	1.431	0.001463	0.017802	2.33556	1.22377
orf19.6588	C7_01410C_A	0.1276	0.3124	0.016472	0.044945	2.44828	1.29177
orf19.6592	CR_09700W_A	0.07288	0.4222	0.004647	0.027054	5.79308	2.53433
orf19.6600	CR_09620C_A	0.05881	0.127	0.019323	0.048457	2.1595	1.1107
orf19.6601	CR_09610C_A	0.2597	0.6915	0.009216	0.034599	2.66269	1.41288
orf19.6637	CR_05750W_A	0.8862	3.108	0.003569	0.024315	3.50711	1.81028
orf19.6654	C5_03470C_A	0.8379	2.057	0.017895	0.046836	2.45495	1.29569
orf19.6660	C5_03510C_A	2.264	6.047	0.010041	0.035947	2.67094	1.41735
orf19.6672	C5_03600W_A	0.6851	1.394	0.000129	0.011737	2.03474	1.02484
orf19.6673	C5_03610W_A	0.4869	1.599	0.000967	0.015498	3.28404	1.71547
orf19.6680	C5_03680W_A	0.2305	0.9397	0.019256	0.048346	4.07679	2.02743
orf19.6681	C5_03690W_A	0.1033	0.2129	0.001724	0.018914	2.06099	1.04334
orf19.6687	C7_03550C_A	0.000517	0.04754	0.005257	0.027826	91.9536	6.52283
orf19.6688	C7_03560W_A	0.003549	2.47	0.008033	0.032306	695.971	9.44288
orf19.6691	C7_03590C_A	0.2707	1.264	0.001768	0.019059	4.66938	2.22323
orf19.6692	C7_03600W_A	0.1906	1.085	6.6e-05	0.011737	5.69255	2.50908
orf19.6703	C7_03680W_A	0.02367	0.1018	0.016831	0.045382	4.3008	2.10461
orf19.6705	C7_03480W_A	0.09646	0.5545	0.004881	0.02742	5.7485	2.52318
orf19.6710	C3_07750W_A	1.227	2.756	0.001652	0.018502	2.24613	1.16744
orf19.6723	C3_07650C_A	0.01708	0.08839	0.007687	0.031708	5.17506	2.37158
orf19.6726	C3_07630C_A	0.7667	1.86	0.005296	0.027826	2.42598	1.27857
orf19.6736	C3_07550C_A	0.1519	1.015	0.006549	0.030215	6.68203	2.74029
orf19.6769	C3_07290W_A	0.8561	3.501	0.001354	0.017293	4.08948	2.03192
orf19.6778	C3_07230W_A	0.1337	0.365	0.013909	0.041404	2.72999	1.4489
orf19.6788	C3_07120W_A	0.06032	0.137	0.015023	0.043281	2.27122	1.18347
orf19.6793	C3_07070C_A	0.1073	0.4981	0.004044	0.025409	4.64212	2.21479
orf19.681	C1_11210C_A	1.17	2.68	0.00551	0.028181	2.2906	1.19572
orf19.6824	C3_06790W_A	0.004548	0.1665	0.007486	0.031515	36.6095	5.19415
orf19.6831	C3_06720W_A	0.2543	0.9133	0.006482	0.030107	3.59143	1.84456
orf19.6832	C3_06710W_A	0.2667	0.8368	0.016553	0.044969	3.13761	1.64967
orf19.6873.1	C2_05620W_A	0.02944	0.1548	0.010594	0.036759	5.25815	2.39456
orf19.6877	C2_05660W_A	0.283	2.155	0.000147	0.011737	7.61484	2.92881
orf19.6888	C2_05770W_A	0.04806	0.1716	0.0004	0.013278	3.57054	1.83614
orf19.69	C1_12470W_A	0.01261	0.07823	0.00645	0.030035	6.20381	2.63315
orf19.693	CR_06580W_A	0.0009975	0.01561	0.000272	0.012235	15.6491	3.96801
orf19.6934	C3_03820C_A	0.2955	0.6422	0.019947	0.049235	2.17327	1.11986
orf19.6940	C3_03780W_A	0.002852	0.007498	0.010412	0.03659	2.62903	1.39453
orf19.6943	C3_03740W_A	0.06111	0.1385	0.003073	0.023181	2.2664	1.18041
orf19.695	CR_06590C_A	0.0322	0.1205	0.01611	0.044468	3.74224	1.9039
orf19.6950	C3_03690W_A	0.05804	0.2265	0.018718	0.047756	3.90248	1.96439
orf19.6952	C3_03670W_A	0.343	0.959	0.005354	0.027957	2.79592	1.48332
orf19.6953	C3_03660W_A	0.7004	3.191	0.007706	0.031721	4.55597	2.18776
orf19.6957	C3_03620C_A	0.0005505	0.001247	0.003202	0.023542	2.26521	1.17965
orf19.696	CR_06610W_A	0.000519	0.003668	0.001859	0.019509	7.06744	2.82119
orf19.6968	C3_05320W_A	0.3924	1.087	0.002772	0.022675	2.77013	1.46995
orf19.697	CR_06620W_A	0.08829	0.1868	0.001927	0.019924	2.11575	1.08117
orf19.6977	C3_05390C_A	0.1193	0.2412	0.001158	0.016486	2.02179	1.01564
orf19.6978	C3_05400C_A	0.007197	0.015	0.015253	0.043498	2.0842	1.05949
orf19.6979	C3_05410W_A	0.3173	1.012	0.018649	0.047709	3.18941	1.67329
orf19.698	CR_06640C_A	0.2377	0.5441	0.003598	0.024365	2.28902	1.19473
orf19.6981	C3_05430W_A	0.08085	0.1674	0.004983	0.027489	2.0705	1.04998
orf19.6982	C3_05440C_A	0.04156	0.1645	0.008346	0.032949	3.95813	1.98482
orf19.6984	C3_05460W_A	0.2124	0.7393	0.001008	0.015548	3.4807	1.79938
orf19.699	CR_06650C_A	0.01742	0.06542	0.009848	0.035573	3.75545	1.90899
orf19.6993	C3_05580C_A	3.149	8.574	0.009637	0.035256	2.72277	1.44507
orf19.6995	C3_05600W_A	0.0343	0.2529	0.000882	0.015498	7.37318	2.88229
orf19.6996	C3_05610W_A	0.2287	1.725	0.000209	0.012036	7.54263	2.91507
orf19.6997	C3_05620W_A	0.01652	0.05038	0.005286	0.027826	3.04964	1.60864
orf19.701	CR_06670W_A	0.0007155	0.00572	0.005899	0.028899	7.99441	2.99899
orf19.7027	C7_00880C_A	0.03295	0.4189	0.000179	0.012036	12.7132	3.66826
orf19.7029	C7_00870W_A	0.1603	0.3303	0.002188	0.020651	2.06051	1.043
orf19.7032	C7_00850W_A	0.0282	0.08897	0.000567	0.014721	3.15496	1.65762
orf19.7044	C7_00740W_A	0.2343	0.5233	0.013629	0.041033	2.23346	1.15928
orf19.7053	C7_00660W_A	0.7383	2.912	0.001618	0.018354	3.9442	1.97973
orf19.7054	C7_00650W_A	0.000608	0.00126	0.004087	0.025479	2.07237	1.05128
orf19.707	CR_06730W_A	0.1086	0.2962	0.018505	0.047519	2.72744	1.44755
orf19.7073	C7_00460W_A	0.01666	0.06011	0.007498	0.031515	3.60804	1.85122
orf19.7074	C7_00450C_A	0.1664	0.3558	0.013146	0.040318	2.13822	1.09641
orf19.7084	C7_00360W_A	2.975	5.976	0.005031	0.027602	2.00874	1.00629
orf19.7096	C7_00260C_A	0.2606	1.011	0.016354	0.044709	3.87951	1.95587
orf19.7102	C7_00220W_A	0.09117	0.1925	0.004352	0.026173	2.11144	1.07823
orf19.7105	C7_00180W_A	0.003314	0.0454	0.000963	0.015498	13.6995	3.77605
orf19.7112	C7_00100W_A	0.03706	0.3613	0.00503	0.027602	9.74906	3.28526
orf19.7114	C7_00090C_A	1.83	3.891	0.007431	0.031515	2.12623	1.0883
orf19.7130	C7_04320W_A	0.007731	0.03281	0.000721	0.015396	4.24395	2.08541
orf19.7149	C7_04240C_A	0.01711	0.06271	0.003799	0.024878	3.66511	1.87386
orf19.7156	C7_04180W_A	0.0176	0.07159	0.000691	0.015396	4.06761	2.02418
orf19.7158	C7_04160W_A	0.05569	0.1807	0.000856	0.015498	3.24475	1.69811
orf19.718	CR_06480C_A	0.08432	0.3238	0.012487	0.03973	3.84013	1.94116
orf19.719	CR_06470W_A	0.2781	0.5796	0.002106	0.020435	2.08414	1.05945
orf19.7192	C7_03900W_A	0.000589	0.001317	0.006212	0.029544	2.23599	1.16092
orf19.7193	C7_03890C_A	1.77	4.166	0.002692	0.022316	2.35367	1.23491
orf19.7196	C7_03860W_A	2.856	5.879	0.002223	0.020815	2.05847	1.04157
orf19.720	CR_06460W_A	0.006396	0.02288	0.002724	0.022374	3.57724	1.83885
orf19.7205	C1_13980C_A	0.04853	0.1629	0.002847	0.022837	3.35669	1.74704
orf19.7209	C1_14020W_A	0.009431	0.1468	0.000119	0.011737	15.5657	3.9603
orf19.7210	C1_14030W_A	0.0647	0.3589	0.00036	0.01294	5.54714	2.47174
orf19.723	CR_06440C_A	0.2844	0.5976	0.000974	0.015498	2.10127	1.07126
orf19.7245	C1_14330W_A	0.2769	0.6162	0.001744	0.019018	2.22535	1.15403
orf19.725	CR_06430W_A	0.01175	0.03218	0.003258	0.023666	2.73872	1.4535
orf19.7254	C1_14380C_A	0.3132	0.6903	0.000682	0.015396	2.20402	1.14014
orf19.7257	C1_14400C_A	0.6463	1.541	0.000734	0.015396	2.38434	1.25359
orf19.728	CR_07580C_A	0.07759	0.2075	0.01782	0.046756	2.67431	1.41917
orf19.7283	CR_08880C_A	0.04171	0.7749	0.000716	0.015396	18.5783	4.21554
orf19.7316	CR_09190C_A	0.2247	0.5956	0.000866	0.015498	2.65065	1.40634
orf19.732	CR_07170W_A	0.5169	10.03	0.007583	0.031551	19.4041	4.27829
orf19.7320	CR_09220C_A	0.006029	0.0666	0.000196	0.012036	11.0466	3.46553
orf19.733	CR_07160C_A	0.7769	2.964	0.015728	0.044042	3.81516	1.93174
orf19.7337	CR_09410W_A	0.0258	0.06811	0.004753	0.027269	2.63992	1.4005
orf19.7340	CR_09430C_A	0.0005085	0.005371	0.00205	0.02035	10.5624	3.40087
orf19.7343	CR_09480W_A	0.1944	0.5508	0.013041	0.040176	2.83333	1.5025
orf19.7349	C3_05700W_A	1.338	2.776	0.002265	0.020994	2.07474	1.05293
orf19.7356	C3_05750C_A	0.000587	0.02904	0.006974	0.030843	49.4719	5.62854
orf19.7359	C3_05780C_A	0.2705	0.758	0.005889	0.028876	2.80222	1.48657
orf19.7360	C3_05790C_A	0.07215	0.1857	0.002317	0.021225	2.5738	1.3639
orf19.7362	C3_05810C_A	0.09969	2.047	0.000111	0.011737	20.5337	4.35992
orf19.7374	C3_05930W_A	1.159	3.327	0.010011	0.035904	2.87058	1.52134
orf19.7376	C3_05950W_A	0.08287	0.2705	0.003375	0.023848	3.26415	1.70671
orf19.7379	C3_05980C_A	0.0717	0.5424	0.008951	0.034144	7.56485	2.91931
orf19.7385	C3_06040W_A	0.0005275	0.06282	0.001221	0.016821	119.09	6.89591
orf19.7391	C3_06090C_A	0.2424	0.5098	0.014194	0.041991	2.10314	1.07254
orf19.7393	C3_06110C_A	0.2711	0.569	0.017051	0.045724	2.09886	1.0696
orf19.7394	C3_06120C_A	2.472	5.777	0.007636	0.031645	2.33697	1.22464
orf19.7397	C3_06150W_A	0.2664	0.6417	0.015519	0.043834	2.40878	1.2683
orf19.7400	C3_06320W_A	0.1002	0.5835	0.010344	0.036465	5.82335	2.54185
orf19.7405	C3_06270C_A	0.06783	0.1431	0.008581	0.033369	2.10969	1.07703
orf19.7410	C3_06230W_A	0.4576	1.165	0.018293	0.047225	2.54589	1.34817
orf19.7412	C3_06210C_A	0.6323	1.901	0.012209	0.039478	3.00648	1.58808
orf19.742	C4_05130C_A	0.06205	2.544	0.007593	0.031566	40.9992	5.35752
orf19.7434	C3_06450W_A	0.01777	0.09555	0.015945	0.04429	5.37704	2.42681
orf19.7436	C3_06470W_A	0.05368	0.2531	0.003223	0.023542	4.71498	2.23725
orf19.7451	C3_06620W_A	0.3317	1.053	0.008688	0.033551	3.17456	1.66655
orf19.7452	C3_06630W_A	0.003741	0.007953	0.010682	0.036897	2.1259	1.08808
orf19.7459	C3_06700C_A	2.143	4.836	0.006931	0.03079	2.25665	1.17418
orf19.7488	CR_00460C_A	0.4952	1.887	0.017492	0.046439	3.81058	1.93001
orf19.750	C1_04940C_A	0.08851	0.4474	4.1e-05	0.010801	5.0548	2.33765
orf19.7502	CR_00310C_A	0.6353	2.653	0.00441	0.026347	4.17598	2.06211
orf19.7504	CR_00290W_A	0.3539	1.447	0.01136	0.03809	4.08873	2.03165
orf19.751	C1_04930C_A	0.01036	0.03005	0.012911	0.04	2.90058	1.53634
orf19.7512	CR_00220W_A	0.1935	0.4754	0.003504	0.024072	2.45685	1.29681
orf19.7518	CR_00170W_A	0.2062	0.8783	0.003987	0.025406	4.25946	2.09067
orf19.7531	CR_00090C_A	0.2661	0.5488	0.005622	0.028355	2.06238	1.04431
orf19.7537	CR_00070W_A	0.3255	0.719	0.001053	0.015923	2.20891	1.14333
orf19.7557	CR_09850C_A	0.002303	0.03713	0.00374	0.024654	16.1224	4.011
orf19.7568	CR_09940W_A	0.002044	0.01202	0.000198	0.012036	5.88063	2.55597
orf19.7570	CR_09960C_A	0.8692	3.697	0.004896	0.02742	4.25334	2.08859
orf19.7574	CR_09990W_A	0.3021	0.7514	0.002608	0.022213	2.48726	1.31455
orf19.7576	CR_10000C_A	0.127	0.3787	0.018601	0.047643	2.98189	1.57623
orf19.7577	CR_10010C_A	0.3172	0.9236	0.002311	0.021208	2.91173	1.54188
orf19.7619	CR_10420W_A	0.6122	1.406	0.010656	0.03687	2.29664	1.19952
orf19.762	C1_04800C_A	0.0005185	0.001481	0.001583	0.018175	2.85632	1.51416
orf19.7665	CR_10760C_A	0.0684	0.179	0.015401	0.043701	2.61696	1.38789
orf19.77.1	C6_04150W_A	0.002254	0.04475	0.004543	0.026772	19.8536	4.31133
orf19.780	C1_04660W_A	0.2688	0.7417	0.014592	0.042528	2.7593	1.4643
orf19.783	C1_04630C_A	0.2146	0.4454	0.017009	0.045705	2.07549	1.05345
orf19.799	C2_04210W_A	0.004041	0.04188	0.007503	0.031515	10.3638	3.37348
orf19.808	C2_04130W_A	0.8329	1.698	0.011451	0.038291	2.03866	1.02762
orf19.814	C2_04060C_A	0.06553	0.2525	0.008235	0.032808	3.8532	1.94606
orf19.837	C2_03870W_A	0.02065	0.05131	0.002849	0.022837	2.48475	1.3131
orf19.849	C2_03710W_A	0.004282	0.1008	0.000136	0.011737	23.5404	4.55707
orf19.851	C2_03690C_A	0.05554	0.3541	0.000941	0.015498	6.37559	2.67256
orf19.853	C2_03670W_A	0.03622	0.08523	0.002109	0.020435	2.35312	1.23457
orf19.854	C2_03640W_A	0.3122	1.457	0.01793	0.046838	4.66688	2.22246
orf19.857	C2_03610W_A	0.06719	0.1695	0.000932	0.015498	2.5227	1.33497
orf19.862	C2_03570C_A	0.1172	0.3676	0.000994	0.015548	3.13652	1.64916
orf19.871	C2_03500W_A	0.4791	1.116	0.013587	0.041018	2.32937	1.21994
orf19.873	C2_03480C_A	0.01537	0.03188	0.016274	0.04468	2.07417	1.05253
orf19.881	C2_03400C_A	0.2166	0.8622	0.000771	0.015423	3.98061	1.99299
orf19.896	C2_03320W_A	0.2073	0.5618	0.018405	0.047416	2.71008	1.43834
orf19.899	C2_03290W_A	0.04586	0.1382	0.014402	0.042256	3.01352	1.59145
orf19.906	C2_03240C_A	0.9771	2.839	0.005645	0.028355	2.90554	1.5388
orf19.915	CR_06570C_A	0.2393	2.107	0.000231	0.012093	8.80485	3.1383
orf19.918	C3_04070C_A	0.2407	2.707	0.014228	0.042027	11.2464	3.49139
orf19.928	C5_00610C_A	0.09956	0.2497	0.000309	0.01243	2.50804	1.32656
orf19.932	C5_00570W_A	0.1067	0.4322	0.003663	0.024552	4.05061	2.01814
orf19.935	C5_00540C_A	0.009044	0.1399	2.8e-05	0.010651	15.4688	3.95129
orf19.936	C5_00530W_A	0.0004805	0.005097	0.001226	0.016821	10.6077	3.40704
orf19.939	C5_00500W_A	0.6501	1.519	0.003291	0.023666	2.33656	1.22439
orf19.943	C5_00460C_A	0.1167	0.26	0.014289	0.042173	2.22793	1.15571
orf19.954	C5_00350C_A	0.2878	0.6709	0.002478	0.021732	2.33113	1.22103
orf19.976	C5_00210C_A	3.251	6.591	0.008056	0.032343	2.02738	1.01961
orf19.985	C1_10440W_A	0.06026	0.1711	0.001629	0.018378	2.83936	1.50557

## Sheet: Biofilm downregulated genes
ORF	Gene_ID	Mean of Planktonic condition	Mean of Biofilm condition	P value	q value	FC	log2FC
orf19.1002	C1_10560C_A	0.03877	0.01931	0.010788	0.036986	0.498066	-1.00559
orf19.1030	C1_03790C_A	11.46	4.837	0.000306	0.01243	0.422077	-1.24442
orf19.1031	C1_03780C_A	1.334	0.4532	0.006824	0.030766	0.33973	-1.55754
orf19.1042	C1_04100C_A	10.43	2.436	0.006176	0.029449	0.233557	-2.09815
orf19.1048	C1_04140W_A	4.074	0.2401	0.006051	0.029084	0.0589347	-4.08474
orf19.1051	C1_04170C_A	5.458	0.9272	0.001762	0.019059	0.169879	-2.55742
orf19.1052	C1_04180W_A	6.457	0.9597	0.012574	0.03973	0.148629	-2.75021
orf19.1059	C1_04240C_A	11.2	2.913	0.000214	0.012036	0.260089	-1.94292
orf19.1061	C1_04260W_A	5.986	1.34	0.006547	0.030215	0.223856	-2.15936
orf19.1064	C1_04290C_A	10.48	3.691	0.005054	0.027647	0.352195	-1.50556
orf19.1112	C5_03820C_A	0.4529	0.175	4.8e-05	0.010984	0.386399	-1.37184
orf19.1113	C5_03810C_A	0.01664	0.007215	0.010767	0.036964	0.433594	-1.20558
orf19.1120	C5_03750W_A	0.9183	0.197	0.003272	0.023666	0.214527	-2.22077
orf19.1135	C1_11810W_A	0.3514	0.1113	0.013158	0.040335	0.316733	-1.65866
orf19.1152	C1_11670W_A	9.885	4.606	0.013285	0.04048	0.465959	-1.10173
orf19.1153	C1_11660W_A	3.873	0.7004	2.9e-05	0.010651	0.180842	-2.4672
orf19.1168	C1_11520C_A	1.656	0.5069	0.00364	0.024523	0.306099	-1.70793
orf19.1180	C6_00210W_A	0.5309	0.258	0.016301	0.044709	0.485967	-1.04107
orf19.1181	C6_00230W_A	0.0251	0.00896	0.002825	0.022837	0.356972	-1.48612
orf19.1182	C6_00240C_A	0.9956	0.292	0.000412	0.013438	0.29329	-1.7696
orf19.1183	C6_00250W_A	0.8465	0.4176	0.017687	0.04671	0.493325	-1.01939
orf19.1208	C4_03990C_A	0.05214	0.01695	0.003674	0.024556	0.325086	-1.62111
orf19.121	C6_01140C_A	0.008912	0.003651	0.013889	0.041385	0.409672	-1.28746
orf19.122	C6_01150W_A	0.3255	0.1217	0.000549	0.014721	0.373886	-1.41933
orf19.1221	C6_04030W_A	0.2852	0.08737	0.010976	0.037349	0.306346	-1.70676
orf19.1223	C2_06670C_A	1.839	0.5232	0.000305	0.01243	0.284502	-1.81349
orf19.1238	C4_05570C_A	0.3285	0.1289	0.002475	0.021732	0.39239	-1.34964
orf19.1247	C4_05620C_A	0.2193	0.09545	0.019549	0.048621	0.435249	-1.20009
orf19.125	C6_01180C_A	2.674	0.6439	0.003415	0.023897	0.2408	-2.05409
orf19.1254	C4_05690W_A	2.004	0.7725	0.004403	0.026331	0.385479	-1.37528
orf19.1257	C4_05720W_A	0.008976	0.002276	0.002433	0.021709	0.253565	-1.97957
orf19.1258	C4_05730W_A	0.03271	0.007112	0.003812	0.024878	0.217426	-2.2014
orf19.1272	C4_05850C_A	0.5895	0.1476	0.006046	0.029084	0.250382	-1.9978
orf19.1301	C4_03770W_A	0.004608	0.001445	0.015357	0.043635	0.313585	-1.67307
orf19.1302	C4_03760W_A	0.008739	0.00352	0.003385	0.023886	0.402792	-1.31189
orf19.1306	C4_03720C_A	0.3516	0.1092	0.003333	0.023736	0.31058	-1.68696
orf19.1308	C4_03700W_A	1.228	0.4878	0.00209	0.020435	0.397231	-1.33195
orf19.1317	C4_03590C_A	0.1903	0.09317	0.014684	0.04266	0.489595	-1.03034
orf19.1321	C4_03570W_A	0.2477	0.03842	0.001357	0.017293	0.155107	-2.68866
orf19.1327	C4_03520C_A	0.1981	0.05368	0.00078	0.015498	0.270974	-1.88377
orf19.1334	C7_03410C_A	0.02743	0.004222	0.01922	0.048309	0.153919	-2.69976
orf19.1340	C7_03350C_A	1.094	0.198	0.001632	0.018378	0.180987	-2.46604
orf19.1342	C7_03330C_A	3.445	1.424	0.004935	0.027442	0.413353	-1.27455
orf19.1356	C2_09960W_A	0.937	0.3321	0.001042	0.015823	0.354429	-1.49643
orf19.1381	C2_09710C_A	0.8954	0.1979	0.007136	0.031093	0.221019	-2.17776
orf19.1394	C2_09600C_A	0.1864	0.07898	0.013709	0.041107	0.423712	-1.23884
orf19.1395	C2_09590C_A	0.4901	0.2282	0.00422	0.025731	0.465619	-1.10278
orf19.1405	C2_09490W_A	0.585	0.123	0.010572	0.036745	0.210256	-2.24978
orf19.1409.3	C4_04400C_A	0.07772	0.01436	0.010509	0.036688	0.184766	-2.43623
orf19.1428	C4_04220W_A	0.007765	0.002212	0.005271	0.027826	0.284868	-1.81163
orf19.1442	C2_01380W_A	0.2011	0.06545	0.002185	0.020651	0.32546	-1.61945
orf19.1445	C2_01400C_A	0.03376	0.01122	0.005194	0.027802	0.332346	-1.58924
orf19.1462	C2_01550W_A	0.5649	0.2115	0.005283	0.027826	0.374403	-1.41734
orf19.1470	C2_01610C_A	11.56	5.519	0.010914	0.037261	0.477422	-1.06666
orf19.1473	C2_01630W_A	0.07766	0.03603	0.010305	0.036408	0.463945	-1.10797
orf19.1507	C2_01950C_A	0.3026	0.04032	0.006023	0.029084	0.133245	-2.90784
orf19.1515	C2_02010C_A	0.09132	0.04297	0.000737	0.015396	0.470543	-1.0876
orf19.1517	C2_02030W_A	5.544	1.822	0.003147	0.02339	0.328644	-1.6054
orf19.1522	C2_02050C_A	0.05819	0.007474	0.004698	0.027269	0.128441	-2.96082
orf19.1552	C2_02320C_A	8.059	3.773	0.012585	0.03973	0.468172	-1.09489
orf19.1559	C2_02370C_A	10.89	5.292	0.012098	0.039244	0.48595	-1.04112
orf19.1560	C2_02380W_A	4.612	2.213	0.000868	0.015498	0.479835	-1.05939
orf19.1564	C2_02410W_A	0.24	0.09883	0.002357	0.0213	0.411792	-1.28001
orf19.1598	C2_09400C_A	0.7292	0.2107	4.5e-05	0.010801	0.288947	-1.79112
orf19.1605	C2_09470C_A	0.7424	0.2356	0.000238	0.012093	0.317349	-1.65586
orf19.1624.1	C3_02200W_A	0.008422	0.003629	0.019411	0.048457	0.430895	-1.21459
orf19.1628	C3_02170C_A	4.472	0.5614	1.9e-05	0.010651	0.125537	-2.99382
orf19.1676	C3_01680C_A	0.1208	0.05851	0.000911	0.015498	0.484354	-1.04587
orf19.1680	C3_01630W_A	1.616	0.5184	0.001698	0.018851	0.320792	-1.64029
orf19.1682	C3_01610W_A	3.12	1.455	0.01565	0.043925	0.466346	-1.10053
orf19.1699	C3_01500C_A	1.18	0.4593	0.002012	0.020169	0.389237	-1.36128
orf19.1707	C3_01440C_A	0.04961	0.02263	0.019176	0.048217	0.456158	-1.13239
orf19.1709	C3_01420C_A	5.222	2.421	0.011677	0.038692	0.463615	-1.109
orf19.1719	C3_01320C_A	3.478	1.421	0.012764	0.039931	0.408568	-1.29135
orf19.1730	C3_01210C_A	0.2257	0.08701	0.001584	0.018175	0.385512	-1.37515
orf19.1736	CR_04680C_A	0.06439	0.03006	0.001414	0.017505	0.466843	-1.09899
orf19.1738	CR_04660C_A	4.592	2.057	0.00961	0.035236	0.447953	-1.15858
orf19.1747	C2_10310C_A	0.04839	0.009518	0.018236	0.047186	0.196694	-2.34598
orf19.1760	C2_10210C_A	0.06986	0.01892	3.8e-05	0.010801	0.270827	-1.88455
orf19.1770	C2_10110W_A	2.853	0.9324	0.015961	0.044315	0.326814	-1.61346
orf19.1789.1	C4_05320W_A	1.468	0.4612	0.000151	0.011737	0.314169	-1.67039
orf19.1796	C4_05390W_A	1.119	0.2022	0.002013	0.020169	0.180697	-2.46836
orf19.1815	CR_07080W_A	4.224	1.583	0.002227	0.020815	0.374763	-1.41595
orf19.1839	C1_10670C_A	4.233	2.107	0.001102	0.015994	0.497756	-1.00649
orf19.1852	CR_06820W_A	0.5547	0.2324	0.008097	0.032427	0.418965	-1.2551
orf19.1853	CR_06810W_A	11.89	2.674	0.003744	0.024654	0.224895	-2.15268
orf19.1854	CR_06800C_A	5.601	0.9569	0.000418	0.013464	0.170844	-2.54924
orf19.1857	CR_06770C_A	0.8481	0.309	0.000587	0.014825	0.364344	-1.45663
orf19.1860	CR_06760C_A	6.698	2.193	0.002623	0.022213	0.327411	-1.61082
orf19.1860.1	C2_07650C_A	1.23	0.5328	0.001768	0.019059	0.433171	-1.20699
orf19.1865	C2_07600C_A	0.7251	0.3286	0.000758	0.015396	0.453179	-1.14185
orf19.1901	C2_07350W_A	1.175	0.451	0.000479	0.014098	0.38383	-1.38146
orf19.1934	C5_01340W_A	1.367	0.4773	0.000367	0.013021	0.349159	-1.51805
orf19.1939	C5_01300C_A	0.07666	0.02548	0.007149	0.031128	0.332377	-1.58911
orf19.1964	C5_01070C_A	0.1432	0.05015	0.003251	0.023651	0.350209	-1.51371
orf19.1972	C5_00950C_A	0.9315	0.3362	0.007273	0.03129	0.360923	-1.47024
orf19.1974	C5_00930C_A	1.072	0.4944	0.001239	0.016896	0.461194	-1.11655
orf19.1986	CR_07710W_A	2.049	0.5426	0.011074	0.0375	0.264812	-1.91696
orf19.1993	C2_01320W_A	0.1485	0.03991	0.002035	0.020264	0.268754	-1.89564
orf19.1998	C2_01260W_A	0.3064	0.06381	0.000732	0.015396	0.208257	-2.26356
orf19.1999	C2_01250W_A	0.2651	0.09069	0.005994	0.029084	0.342097	-1.54752
orf19.2008	C2_01160W_A	0.5793	0.2395	0.019326	0.048457	0.41343	-1.27429
orf19.202	C2_09020W_A	2.162	0.7472	0.008729	0.033628	0.345606	-1.5328
orf19.2029	C2_00950C_A	2.338	0.9481	0.010827	0.037009	0.405518	-1.30216
orf19.2035	C2_00890W_A	0.0645	0.02856	0.004457	0.026573	0.442791	-1.1753
orf19.2036	C2_00880W_A	0.3554	0.1749	0.005382	0.028002	0.492122	-1.02291
orf19.2066.1	C2_00610C_A	0.8697	0.1572	0.005589	0.028347	0.180752	-2.46792
orf19.2067	C2_00600C_A	1.503	0.5188	0.001707	0.018881	0.345176	-1.53459
orf19.2088	C2_00430C_A	0.7471	0.2422	0.003608	0.024401	0.324187	-1.6251
orf19.2091	C2_00400C_A	0.7528	0.276	0.001803	0.019258	0.366631	-1.4476
orf19.2093	C2_00380C_A	3.067	1.223	0.001025	0.015727	0.398761	-1.3264
orf19.2104	C2_00290W_A	0.8376	0.3198	0.000983	0.015498	0.381805	-1.38909
orf19.2107	C2_00260C_A	2.251	0.7329	0.000144	0.011737	0.325589	-1.61888
orf19.2107.1	C2_00250W_A	6.866	2.19	0.016802	0.045366	0.318963	-1.64854
orf19.2108	C2_00240C_A	0.7572	0.2867	0.002546	0.021929	0.378632	-1.40113
orf19.2111.2	C2_00210W_A	4.393	1.068	0.011089	0.037509	0.243114	-2.04029
orf19.2114	C2_00180C_A	0.6126	0.2283	0.000909	0.015498	0.372674	-1.42401
orf19.2138	C6_04520W_A	10.2	3.413	0.000214	0.012036	0.334608	-1.57946
orf19.2146	C6_04540C_A	0.8975	0.3715	0.006926	0.03079	0.413928	-1.27255
orf19.2165	C2_08200W_A	0.7084	0.2982	0.013606	0.041018	0.420949	-1.24828
orf19.2166	C2_08190W_A	0.8493	0.4174	0.001503	0.01788	0.491464	-1.02484
orf19.2172	C2_08130W_A	8.032	2.665	0.000843	0.015498	0.331798	-1.59162
orf19.2179.2	C2_08040C_A	9.687	2.301	0.010971	0.037349	0.237535	-2.07379
orf19.22.1	C2_06450C_A	0.08908	0.02037	0.008332	0.032918	0.228671	-2.12866
orf19.2200	C2_07810W_A	0.2299	0.1074	0.007453	0.031515	0.46716	-1.09801
orf19.2209	C2_07730W_A	0.613	0.2051	0.004865	0.02742	0.334584	-1.57956
orf19.2216	C2_07660W_A	0.7392	0.3448	0.010557	0.036745	0.46645	-1.1002
orf19.2227	C2_06760C_A	0.1556	0.04485	0.009053	0.034341	0.288239	-1.79466
orf19.2232	C2_06810C_A	11.57	5.043	0.010584	0.036745	0.435869	-1.19803
orf19.2244	C2_06890C_A	5.035	0.2895	0.002528	0.021865	0.0574975	-4.12036
orf19.2250	C2_06960W_A	10	2.892	0.012529	0.03973	0.2892	-1.78986
orf19.2252	C2_06980W_A	0.02706	0.001053	0.01917	0.048217	0.0389135	-4.68358
orf19.2257	C2_07010W_A	0.2618	0.05715	0.006583	0.030285	0.218296	-2.19564
orf19.2262	C2_07070W_A	0.6917	0.3378	0.017942	0.046849	0.488362	-1.03398
orf19.2267	C2_07120W_A	0.7514	0.283	0.005447	0.028021	0.37663	-1.40878
orf19.2269	C2_07140W_A	1.65	0.5076	0.002869	0.022837	0.307636	-1.7007
orf19.2270	C2_07160W_A	1.493	0.7291	0.006428	0.029998	0.488346	-1.03403
orf19.2274	C2_07180W_A	0.08378	0.01834	0.012565	0.03973	0.218907	-2.19161
orf19.2277	C2_07210C_A	1.22	0.4372	0.000618	0.015171	0.358361	-1.48052
orf19.2284	C2_07270W_A	0.9239	0.3091	0.013232	0.04048	0.33456	-1.57966
orf19.2285	C2_07280W_A	0.09239	0.006426	0.000135	0.011737	0.069553	-3.84574
orf19.2289	C2_07320W_A	2.229	0.8587	0.004375	0.026235	0.38524	-1.37617
orf19.2304	C1_11120C_A	3.583	0.5751	7.1e-05	0.011737	0.160508	-2.63928
orf19.2305	C1_11110C_A	0.1271	0.05775	0.01594	0.04429	0.454367	-1.13807
orf19.2306	C1_11100W_A	0.5812	0.2793	0.016908	0.045552	0.480557	-1.05722
orf19.2313	C1_11010C_A	0.7608	0.3639	0.015887	0.044197	0.478312	-1.06398
orf19.2329.1	C1_10870W_A	12.45	4.687	0.004508	0.026723	0.376466	-1.40941
orf19.2335	C1_10820C_A	1.16	0.4363	0.001305	0.017225	0.376121	-1.41073
orf19.2340	C1_10790W_A	10.16	4.55	0.00116	0.016486	0.447835	-1.15896
orf19.2350	C1_10710C_A	0.3597	0.08465	0.000878	0.015498	0.235335	-2.08721
orf19.2351	C1_10700C_A	0.8741	0.3507	0.003486	0.023976	0.401213	-1.31756
orf19.2360	CR_07050C_A	2.704	1.042	0.000103	0.011737	0.385355	-1.37574
orf19.2364	CR_07010W_A	1.76	0.2503	0.009413	0.034915	0.142216	-2.81385
orf19.2371	C7_02610C_A	0.7254	0.2524	0.001522	0.017929	0.347946	-1.52306
orf19.2372	C7_02600C_A	0.9143	0.1446	0.005087	0.027691	0.158154	-2.6606
orf19.238	C3_02480C_A	4.086	1.371	0.012816	0.039941	0.335536	-1.57546
orf19.2407	CR_03170W_A	11.66	2.11	0.000571	0.014721	0.180961	-2.46625
orf19.2411	CR_03140C_A	0.6433	0.2387	0.002155	0.020562	0.371055	-1.43029
orf19.2419	CR_03070W_A	0.8142	0.3747	0.002478	0.021732	0.460206	-1.11965
orf19.2422	CR_03060W_A	2.785	0.4957	0.012592	0.03973	0.177989	-2.49014
orf19.2426	CR_03020C_A	0.9938	0.1915	0.000608	0.015155	0.192695	-2.37561
orf19.2435	C1_06100C_A	8.098	2.859	0.000886	0.015498	0.35305	-1.50206
orf19.2439.1	C1_06050C_A	2.33	0.7981	0.003911	0.025163	0.342532	-1.54569
orf19.244	C3_02550C_A	0.1157	0.0203	0.000142	0.011737	0.175454	-2.51084
orf19.2446	C1_05990C_A	0.1336	0.05174	0.001096	0.015994	0.387275	-1.36857
orf19.2454	C1_05940W_A	1.578	0.4866	0.013063	0.040203	0.308365	-1.69729
orf19.2461	C1_05880W_A	1.255	0.2534	0.001332	0.01725	0.201912	-2.3082
orf19.2467	C1_05840W_A	7.412	1.244	0.003449	0.0239	0.167836	-2.57488
orf19.2487	C1_05650W_A	0.3084	0.06956	0.006588	0.030285	0.225551	-2.14847
orf19.2489	C1_05630C_A	3.775	1.556	0.007535	0.031531	0.412185	-1.27863
orf19.2512	C3_01100W_A	0.1169	0.01966	0.000125	0.011737	0.168178	-2.57194
orf19.2519	CR_01360W_A	0.09144	0.04243	0.005284	0.027826	0.46402	-1.10774
orf19.2521	CR_01380W_A	0.3023	0.1186	0.007601	0.031566	0.392326	-1.34988
orf19.2525	CR_01400W_A	1.658	0.3311	0.001318	0.017225	0.199698	-2.32411
orf19.2527	CR_01410C_A	1.064	0.2911	0.001099	0.015994	0.27359	-1.86991
orf19.2541	CR_01550C_A	0.2667	0.1263	0.006908	0.03079	0.473566	-1.07836
orf19.2546	CR_01590C_A	1.062	0.3673	0.007877	0.031978	0.345857	-1.53175
orf19.2551	CR_01620C_A	9.354	1.365	0.004496	0.026706	0.145927	-2.77668
orf19.2560	CR_01690C_A	9.339	2.21	0.001316	0.017225	0.236642	-2.07922
orf19.2570	CR_01740W_A	3.576	1.643	0.010159	0.036064	0.459452	-1.12201
orf19.2573	CR_01760C_A	7.21	2.366	0.006461	0.030037	0.328155	-1.60755
orf19.2581	CR_01810C_A	0.03263	0.01269	0.003367	0.023822	0.388906	-1.36251
orf19.2611	CR_02110W_A	0.4473	0.1052	0.004735	0.027269	0.235189	-2.08811
orf19.262	C3_02700W_A	0.1463	0.06767	0.012551	0.03973	0.462543	-1.11234
orf19.2668	C4_03250C_A	2.128	0.2864	0.00097	0.015498	0.134586	-2.89339
orf19.2669	C4_03230C_A	0.9426	0.2205	0.001986	0.020145	0.233927	-2.09587
orf19.2670	C4_03200C_A	0.3448	0.1312	0.005124	0.027742	0.38051	-1.39399
orf19.2706	C4_02900C_A	6.445	2.934	0.00598	0.029084	0.455237	-1.13531
orf19.2709	C4_02870C_A	11.95	3.492	0.00018	0.012036	0.292218	-1.77489
orf19.271	C3_02800W_A	0.2469	0.02963	0.002223	0.020815	0.120008	-3.0588
orf19.2736	C4_02630C_A	0.8898	0.281	0.007624	0.031636	0.315801	-1.66291
orf19.2756	C4_02460W_A	0.1121	0.04311	0.002873	0.022837	0.384567	-1.37869
orf19.2758	C4_02440C_A	3.957	0.06887	0.005209	0.027826	0.0174046	-5.84439
orf19.2784	C1_07610C_A	0.01202	0.004418	0.017795	0.046756	0.367554	-1.44397
orf19.2792	C1_07520C_A	0.8462	0.252	0.018293	0.047225	0.297802	-1.74757
orf19.2796	C1_07490C_A	0.2521	0.0441	0.004477	0.026668	0.174931	-2.51515
orf19.2828	CR_02690W_A	0.1789	0.08585	0.006023	0.029084	0.479877	-1.05926
orf19.2835	CR_02770C_A	0.8111	0.2045	0.000541	0.014721	0.252127	-1.98778
orf19.2837	CR_02790C_A	1.21	0.2369	0.006819	0.030766	0.195785	-2.35266
orf19.2841	CR_02820W_A	2.315	0.9526	0.007451	0.031515	0.41149	-1.28107
orf19.2876	C4_06580W_A	0.977	0.3979	0.00012	0.011737	0.407267	-1.29595
orf19.2888	C4_06460C_A	0.2588	0.122	0.007344	0.031458	0.471406	-1.08496
orf19.2895	C4_06400C_A	0.5158	0.2332	0.012349	0.039644	0.452113	-1.14524
orf19.2896	C4_06390W_A	11.18	3.72	0.005311	0.027851	0.332737	-1.58755
orf19.2909	C4_06270C_A	0.5257	0.1322	0.013277	0.04048	0.251474	-1.99152
orf19.2919	C4_06190C_A	0.1793	0.0891	0.015668	0.043925	0.496933	-1.00888
orf19.2921	C4_06160W_A	0.06018	0.01881	0.006241	0.029594	0.312562	-1.67778
orf19.2933	C1_02440C_A	1.601	0.5925	0.002462	0.021732	0.370081	-1.43409
orf19.2935	C1_02460W_A	11.38	4.099	0.002499	0.021765	0.360193	-1.47316
orf19.2951	C1_02620C_A	8.913	0.7727	0.002469	0.021732	0.0866936	-3.52793
orf19.2960	C1_02710W_A	4.246	1.939	0.003685	0.024581	0.456665	-1.13079
orf19.2966	C1_02780W_A	0.4891	0.09911	0.000466	0.013846	0.202637	-2.30303
orf19.2982	C1_02910C_A	0.3708	0.1478	0.000415	0.013438	0.398598	-1.32699
orf19.2994	C1_03020C_A	11.43	5.343	0.00032	0.012615	0.467454	-1.0971
orf19.3001	C1_03080C_A	0.6103	0.1696	0.006514	0.030149	0.277896	-1.84738
orf19.3002	C1_03090W_A	12.12	3.378	9.9e-05	0.011737	0.278713	-1.84315
orf19.3003.1	C1_03110W_A	9.851	3.569	0.005766	0.028614	0.362298	-1.46475
orf19.3006	C1_03130C_A	0.3765	0.1706	0.001403	0.017487	0.453121	-1.14203
orf19.3007	C1_03140W_A	0.07041	0.03173	0.006837	0.030766	0.450646	-1.14993
orf19.3007.2	C1_03150C_A	3.589	0.7198	0.01293	0.040035	0.200557	-2.31791
orf19.3042	C1_03410W_A	0.5791	0.273	0.01446	0.042332	0.471421	-1.08491
orf19.3053	C1_03510C_A	3.165	0.8728	0.000843	0.015498	0.275766	-1.85848
orf19.3061.1	C1_03620C_A	12.54	5.458	0.000795	0.015498	0.435247	-1.20009
orf19.308	C3_03110W_A	6.681	0.8696	0.013871	0.041353	0.13016	-2.94164
orf19.3097	C4_07110C_A	12.08	5.748	0.000325	0.012615	0.475828	-1.07149
orf19.3099	C4_07090C_A	0.8647	0.3902	0.005301	0.027826	0.451255	-1.14799
orf19.3124	C4_06850C_A	3.999	1.977	0.010576	0.036745	0.494374	-1.01633
orf19.3125	C4_06840W_A	0.3141	0.1518	0.02014	0.049506	0.483286	-1.04905
orf19.3129	C4_06800W_A	4.118	1.81	0.003418	0.023897	0.439534	-1.18595
orf19.3135	C4_06740C_A	3.331	1.43	0.004932	0.027442	0.429301	-1.21994
orf19.3139	C4_06710W_A	4.293	0.3155	0.002142	0.020562	0.0734917	-3.76627
orf19.3151	C2_06710W_A	0.9757	0.3951	0.007563	0.031551	0.40494	-1.30422
orf19.317	C3_03180C_A	1.314	0.3781	0.001539	0.01799	0.287747	-1.79713
orf19.3171	C5_02000C_A	3.821	1.434	0.000552	0.014721	0.375294	-1.41391
orf19.319	C3_03200C_A	0.1149	0.05659	0.013556	0.04095	0.492515	-1.02176
orf19.3198	C5_01770C_A	0.6938	0.321	0.000148	0.011737	0.462669	-1.11195
orf19.3207	C5_01680C_A	0.04339	0.01423	0.00142	0.017526	0.327956	-1.60843
orf19.3223	CR_01310W_A	11.56	4.147	0.002971	0.022881	0.358737	-1.479
orf19.3240	CR_01140C_A	0.268	0.07315	0.01143	0.038243	0.272948	-1.8733
orf19.3261	CR_00970W_A	0.0445	0.0108	0.00236	0.0213	0.242697	-2.04277
orf19.3265	CR_00900W_A	1.179	0.4101	0.007798	0.031866	0.347837	-1.52352
orf19.3265.1	CR_00890C_A	0.05111	0.01078	0.007661	0.031707	0.210918	-2.24525
orf19.3268	CR_00860C_A	12	5.849	0.015851	0.044187	0.487417	-1.03677
orf19.3269	CR_00850C_A	0.4991	0.2415	0.003123	0.02339	0.483871	-1.04731
orf19.327	C3_03280C_A	5.645	2.493	0.004934	0.027442	0.44163	-1.17909
orf19.3272	CR_00830W_A	0.05744	0.01926	0.017216	0.04602	0.335306	-1.57645
orf19.3275	CR_00810W_A	0.06671	0.02058	0.008633	0.033452	0.308499	-1.69666
orf19.3277	CR_00790C_A	0.003486	0.00151	0.011222	0.037762	0.433161	-1.20702
orf19.3278	CR_00780C_A	4.011	1.386	0.005001	0.027509	0.34555	-1.53303
orf19.3280	CR_00770W_A	0.02753	0.001008	0.001497	0.01788	0.0366146	-4.77144
orf19.3287	CR_00680W_A	1.093	0.472	0.007705	0.031721	0.431839	-1.21143
orf19.3293	C1_01050C_A	0.8569	0.2865	0.008252	0.032855	0.334345	-1.58059
orf19.3307	C1_01190C_A	0.3758	0.1773	0.007347	0.031458	0.471794	-1.08377
orf19.3311	C1_01240W_A	0.8615	0.202	0.013314	0.04048	0.234475	-2.0925
orf19.3315	C1_01270W_A	0.3002	0.1364	0.002605	0.022213	0.454364	-1.13808
orf19.3322	C1_01330C_A	0.9107	0.1643	0.008807	0.033781	0.180411	-2.47064
orf19.3325.3	C1_01370C_A	11.77	5.852	0.009152	0.034503	0.497196	-1.00811
orf19.3340	C1_01520C_A	2.213	0.6518	0.018816	0.047836	0.294532	-1.7635
orf19.3341	C1_01530C_A	6.71	2.056	0.009076	0.034344	0.306408	-1.70647
orf19.3353	C1_01630W_A	3.384	1.578	0.01013	0.036064	0.466312	-1.10063
orf19.3358	C1_01690C_A	5.698	1.447	0.017726	0.046756	0.253949	-1.97739
orf19.339	C3_03420C_A	12.09	3.741	0.000456	0.013846	0.309429	-1.69232
orf19.3391	C6_01910W_A	5.463	1.745	0.006822	0.030766	0.319422	-1.64647
orf19.3392	C6_01900C_A	0.802	0.3098	0.006865	0.030766	0.386284	-1.37227
orf19.3396	C6_01860C_A	1.529	0.5031	0.005775	0.028619	0.329039	-1.60367
orf19.34	C2_06590C_A	0.1002	0.01111	0.008792	0.033765	0.110878	-3.17295
orf19.3404	C6_01810W_A	0.07462	0.01783	0.00896	0.034156	0.238944	-2.06526
orf19.3406	C6_01780C_A	0.7783	0.1634	0.001995	0.020159	0.209945	-2.25192
orf19.3414	C6_01720C_A	4.912	1.329	0.014918	0.043042	0.270562	-1.88597
orf19.3415.1	C6_01700W_A	11.48	4.104	0.002145	0.020562	0.357491	-1.48402
orf19.3417	C6_01690W_A	1.415	0.6145	0.011274	0.037844	0.434276	-1.20332
orf19.3418	C6_01680C_A	0.06919	0.02385	0.008948	0.034144	0.344703	-1.53657
orf19.3419	C6_01670W_A	8.41	2.623	0.009568	0.035173	0.311891	-1.68089
orf19.3433	C6_01510W_A	0.09557	0.001762	0.018522	0.047519	0.0184367	-5.76127
orf19.3457	C6_02170C_A	0.08868	0.02723	0.012336	0.039644	0.307059	-1.70341
orf19.3460	C6_02200C_A	0.008	0.001728	0.01268	0.039776	0.216	-2.2109
orf19.3461	C6_02210W_A	0.06748	0.0109	0.004528	0.026723	0.161529	-2.63013
orf19.3475	C6_02330W_A	8.639	2.812	0.013001	0.040114	0.325501	-1.61927
orf19.3490	C2_10420W_A	0.7489	0.3468	0.012797	0.039941	0.463079	-1.11067
orf19.3506	C6_02050W_A	0.02378	0.01085	0.009262	0.034643	0.456266	-1.13205
orf19.3507	C6_02040W_A	10.84	2.905	0.000764	0.015396	0.267989	-1.89975
orf19.3508	C6_02030C_A	1.229	0.337	0.0011	0.015994	0.274207	-1.86666
orf19.3516	CR_05450C_A	1.672	0.6809	0.007181	0.031161	0.407237	-1.29606
orf19.3527	C2_04950C_A	6.567	2.55	0.00382	0.024878	0.388305	-1.36474
orf19.3554	C2_05250C_A	2.188	0.6763	0.012136	0.039348	0.309095	-1.69388
orf19.3571	C2_05390C_A	0.01238	0.004877	0.000697	0.015396	0.393942	-1.34395
orf19.3572.3	C2_05410W_A	11.01	5.24	0.017125	0.045836	0.475931	-1.07118
orf19.3579	C2_05500W_A	2.478	0.4528	0.006553	0.030215	0.182728	-2.45223
orf19.3590	C2_08810C_A	10.05	2.138	0.009008	0.034274	0.212736	-2.23286
orf19.3591	C2_08800C_A	1.15	0.3356	0.00988	0.03564	0.291826	-1.77682
orf19.3599	C2_08760C_A	3.232	1.549	0.013118	0.040313	0.47927	-1.06109
orf19.36.1	C2_06630C_A	0.6124	0.04343	0.006803	0.030766	0.0709177	-3.81771
orf19.3629	C2_08490W_A	0.3161	0.1014	0.007508	0.031515	0.320785	-1.64032
orf19.3658	C6_00710W_A	0.1613	0.08015	0.00521	0.027826	0.4969	-1.00897
orf19.3670	C1_02130C_A	3.113	1.265	0.005184	0.027802	0.40636	-1.29917
orf19.3675	C1_02180W_A	3.525	1.413	0.005371	0.028002	0.400851	-1.31886
orf19.3678	C1_02210W_A	0.5435	0.1729	0.002544	0.021929	0.318123	-1.65234
orf19.3686	C1_02290C_A	1.375	0.5821	0.000854	0.015498	0.423345	-1.24009
orf19.3693	C1_02360C_A	0.01789	0.007609	1.2e-05	0.010651	0.425321	-1.23337
orf19.3722	CR_02430C_A	0.7625	0.36	0.015516	0.043834	0.472131	-1.08274
orf19.3738	CR_02290W_A	0.05704	0.02131	0.001266	0.016955	0.373597	-1.42044
orf19.3740	CR_02280W_A	6.123	1.492	0.008325	0.032918	0.243671	-2.03699
orf19.3759	C1_12570C_A	0.5543	0.2636	0.005385	0.028002	0.475555	-1.07232
orf19.3761	C1_12550C_A	0.5208	0.1026	0.000201	0.012036	0.197005	-2.3437
orf19.3762	C1_12540W_A	0.02429	0.01206	0.004728	0.027269	0.496501	-1.01013
orf19.3778	C4_05010W_A	1.192	0.5116	0.018719	0.047756	0.429195	-1.2203
orf19.3782.2	C4_04970C_A	1.933	0.7814	0.019851	0.049096	0.404242	-1.30671
orf19.3789	C4_04890C_A	12.05	2.917	0.000835	0.015498	0.242075	-2.04648
orf19.3793	C4_04860W_A	0.2474	0.09601	0.018133	0.047148	0.388076	-1.36559
orf19.3810	C4_04720W_A	0.4614	0.162	0.005845	0.028809	0.351105	-1.51002
orf19.3812	C4_04700W_A	4.577	2.22	0.012081	0.03924	0.485034	-1.04384
orf19.3870	CR_06150C_A	4.799	0.7762	0.005426	0.028021	0.161742	-2.62823
orf19.388	C1_08430W_A	1.229	0.4485	0.004551	0.026772	0.364931	-1.45431
orf19.3888	CR_06340C_A	8.81	2.094	0.005447	0.028021	0.237684	-2.07288
orf19.3893	C5_04110W_A	2.182	0.07337	0.007912	0.032047	0.0336251	-4.89432
orf19.3911	C5_04270C_A	11.69	4.208	0.002483	0.02174	0.359966	-1.47407
orf19.3934	C5_04490C_A	8.003	1.583	0.000292	0.012268	0.197801	-2.33788
orf19.3947	C5_04630W_A	0.5853	0.202	0.010481	0.036676	0.345122	-1.53482
orf19.3955	C5_04700C_A	0.8527	0.3036	0.002689	0.022316	0.356046	-1.48987
orf19.3957	C5_04720C_A	1.473	0.5446	0.001454	0.017765	0.369722	-1.43549
orf19.3974	C5_04880C_A	3.108	0.6519	0.000485	0.014204	0.209749	-2.25326
orf19.3982	C5_04940W_A	0.02569	0.01246	0.006859	0.030766	0.485014	-1.0439
orf19.400	C1_08550C_A	1.037	0.5026	0.010663	0.036872	0.484667	-1.04493
orf19.4002	C5_05100C_A	0.1186	0.0402	0.003315	0.023698	0.338954	-1.56084
orf19.4013	C5_05200C_A	0.6419	0.2977	0.006414	0.029975	0.463779	-1.10849
orf19.4016	C5_05230C_A	3.245	0.8213	0.007771	0.031798	0.253097	-1.98224
orf19.4021	C5_05270C_A	2.702	1.212	0.003224	0.023542	0.448557	-1.15664
orf19.4025	C5_05310W_A	1.554	0.68	0.004227	0.025731	0.43758	-1.19238
orf19.4026	C5_05320C_A	3.907	1.871	0.002312	0.021208	0.478884	-1.06225
orf19.403	C1_08570C_A	0.07951	0.007125	0.014588	0.042528	0.0896114	-3.48017
orf19.4030	C5_05350W_A	0.6131	0.2461	0.019089	0.048133	0.401403	-1.31688
orf19.4032	C5_05380W_A	2.859	1.162	0.001991	0.020145	0.406436	-1.2989
orf19.4041	C5_05430W_A	8.717	1.536	0.006127	0.029298	0.176207	-2.50465
orf19.4060	C1_05110C_A	7.768	1.954	0.009237	0.034613	0.251545	-1.99111
orf19.4061	C1_05100W_A	0.178	0.07907	0.000312	0.01243	0.444213	-1.17067
orf19.4088	C2_09260C_A	1.409	0.3861	0.000587	0.014825	0.274024	-1.86763
orf19.4091	C2_09300W_A	0.6484	0.3073	0.001077	0.015965	0.473936	-1.07724
orf19.410.3	C1_05560W_A	6.607	2.138	0.004014	0.025406	0.323596	-1.62773
orf19.4105	C2_06130W_A	0.2326	0.08456	0.014206	0.042006	0.363543	-1.4598
orf19.4107	C2_06110W_A	0.3063	0.08282	0.00906	0.034341	0.270389	-1.88689
orf19.4136	C5_01460W_A	0.6128	0.2512	0.008497	0.033201	0.409922	-1.28658
orf19.4143	C5_01480W_A	0.07231	0.02056	0.009257	0.034643	0.284331	-1.81435
orf19.4149.1	C5_01540W_A	10.58	3.512	0.009354	0.034757	0.331947	-1.59097
orf19.4164	C4_00770C_A	0.5118	0.2305	0.000642	0.015396	0.450371	-1.15081
orf19.4171	C4_00710W_A	0.2057	0.06262	0.003128	0.02339	0.304424	-1.71585
orf19.4186	C4_00570C_A	0.7885	0.2032	0.000435	0.013783	0.257705	-1.95621
orf19.4192.1	C6_00680C_A	0.2262	0.06098	0.000561	0.014721	0.269584	-1.89119
orf19.4220	C5_02140C_A	0.149	0.06665	0.012899	0.04	0.447315	-1.16064
orf19.4223	C5_02170C_A	10.91	4.072	0.0019	0.019782	0.373236	-1.42184
orf19.4233	C5_02270W_A	0.7783	0.1836	0.000291	0.012268	0.235899	-2.08376
orf19.4248	C5_02400W_A	1.345	0.571	0.00488	0.02742	0.424535	-1.23604
orf19.4250	C5_02410C_A	0.1243	0.02903	3.4e-05	0.010801	0.233548	-2.09821
orf19.4274	C5_02600W_A	0.8582	0.4213	0.00286	0.022837	0.490911	-1.02647
orf19.4301	C5_02780W_A	0.1691	0.06964	0.003143	0.02339	0.411827	-1.27989
orf19.4306	C5_02820C_A	0.457	0.215	0.015245	0.043498	0.47046	-1.08786
orf19.4309	C5_02860C_A	5.332	0.3811	0.001756	0.019059	0.0714741	-3.80644
orf19.4311	C5_02890W_A	8.768	0.7161	0.006376	0.029934	0.081672	-3.61401
orf19.4316	C5_02920W_A	0.6797	0.317	0.008047	0.03233	0.466382	-1.10042
orf19.4317	C5_02930C_A	2.295	0.2763	0.000345	0.012713	0.120392	-3.05419
orf19.4336	C5_03070W_A	9.783	1.34	0.003269	0.023666	0.136972	-2.86804
orf19.434	C1_05300C_A	0.2459	0.05282	0.018472	0.047519	0.214803	-2.21892
orf19.4342	C5_03130W_A	0.4678	0.09664	0.018109	0.047108	0.206584	-2.2752
orf19.4354	CR_03830C_A	0.3357	0.1312	0.000862	0.015498	0.390825	-1.3554
orf19.4356	CR_03850W_A	0.2987	0.07669	0.017775	0.046756	0.256746	-1.96159
orf19.4370	CR_03710C_A	7.895	2.842	0.008193	0.032681	0.359975	-1.47403
orf19.4371	CR_03720W_A	11.42	5.161	0.001427	0.017575	0.451926	-1.14584
orf19.4373	CR_03740C_A	0.07487	0.03682	0.015605	0.043897	0.491786	-1.0239
orf19.4375.1	CR_03770C_A	5.756	1.472	0.004157	0.025679	0.255733	-1.96729
orf19.4390	CR_03470W_A	0.03602	0.01693	0.019001	0.048048	0.470017	-1.08922
orf19.4393	CR_03500W_A	12.19	6.084	0.002916	0.022848	0.499098	-1.00261
orf19.4396	CR_03530W_A	2.456	1.031	0.018247	0.047186	0.419788	-1.25227
orf19.440	C1_05260C_A	0.6775	0.2524	0.000269	0.012235	0.372546	-1.42451
orf19.4406	C4_05960W_A	0.5717	0.1877	0.00564	0.028355	0.328319	-1.60683
orf19.4424	C1_07430W_A	0.01865	0.008494	0.017917	0.046838	0.455442	-1.13466
orf19.4447	C1_07200W_A	1.711	0.459	0.01194	0.039144	0.268264	-1.89827
orf19.446	C1_05200C_A	0.6375	0.2755	0.019454	0.048482	0.432157	-1.21037
orf19.4476	C1_04010C_A	9.321	1.195	0.004063	0.025427	0.128205	-2.96347
orf19.4477	C1_04020C_A	8.806	0.6879	0.000141	0.011737	0.0781172	-3.67822
orf19.448	C1_05170C_A	4.428	2.201	0.004893	0.02742	0.497064	-1.0085
orf19.449	C1_05160C_A	5.611	1.907	0.01873	0.047756	0.339868	-1.55695
orf19.4490	C2_04600C_A	5.994	1.724	0.008407	0.033044	0.287621	-1.79776
orf19.4490.2	C2_04590C_A	0.7937	0.231	0.003597	0.024365	0.291042	-1.7807
orf19.4491	C2_04580W_A	2.86	0.7909	0.015147	0.043358	0.276538	-1.85445
orf19.4506	C2_04460W_A	1.071	0.4864	0.018335	0.047315	0.454155	-1.13874
orf19.4520	C2_04340C_A	0.04077	0.0184	0.001877	0.0196	0.451312	-1.1478
orf19.4527	C1_01980W_A	4.663	1.613	0.009674	0.035316	0.345915	-1.53151
orf19.4548	C1_01770W_A	0.2037	0.03599	0.000682	0.015396	0.176681	-2.50078
orf19.4560	C4_02270C_A	0.4795	0.1704	0.005435	0.028021	0.35537	-1.49261
orf19.4580	C4_02110W_A	2.158	0.6653	0.001716	0.018914	0.308295	-1.69762
orf19.4587	C4_02050W_A	0.9319	0.4114	0.019167	0.048217	0.441464	-1.17963
orf19.4600	C4_01930C_A	0.1365	0.05015	0.008509	0.033201	0.367399	-1.44458
orf19.4602	C4_01900C_A	9.934	1.541	0.000144	0.011737	0.155124	-2.68851
orf19.4609	C4_01840C_A	2.145	0.5355	0.001731	0.018914	0.24965	-2.00202
orf19.4611	C4_01820C_A	0.2786	0.09572	0.00139	0.017416	0.343575	-1.5413
orf19.4616	C4_01770W_A	6.067	1.017	0.000802	0.015498	0.167628	-2.57666
orf19.4623.3	C4_01700C_A	2.239	0.3987	0.000713	0.015396	0.178071	-2.48948
orf19.4624	C4_01690C_A	2.285	0.6896	0.005149	0.02778	0.301794	-1.72836
orf19.4631	C4_01530C_A	2.36	0.9339	0.006004	0.029084	0.39572	-1.33745
orf19.4632	C4_01520C_A	11.39	2.208	0.000575	0.014721	0.193854	-2.36696
orf19.4669	C4_01200C_A	0.9491	0.08118	0.008383	0.033023	0.0855337	-3.54736
orf19.4674.1	C4_01160W_A	2.401	0.3934	0.009014	0.034278	0.163848	-2.60957
orf19.4704	C4_00890W_A	7.449	3.016	0.000744	0.015396	0.404887	-1.30441
orf19.4712	C1_07770W_A	0.1747	0.05485	0.005346	0.02794	0.313967	-1.67132
orf19.4749	C1_08900W_A	0.6736	0.3091	0.015822	0.044146	0.458878	-1.12382
orf19.4754	C1_08980C_A	6.887	1.379	0.00268	0.022302	0.200232	-2.32025
orf19.4763	C1_09060C_A	0.02753	0.009618	0.007092	0.03098	0.349364	-1.5172
orf19.4777	C1_09190C_A	4.583	1.548	0.010415	0.03659	0.33777	-1.56589
orf19.4783	C1_09240C_A	0.2358	0.06801	0.013243	0.04048	0.288422	-1.79374
orf19.4807	C1_09440W_A	0.8191	0.3971	0.00717	0.031161	0.4848	-1.04454
orf19.4826	C1_09630W_A	10.67	5.171	0.013756	0.041208	0.48463	-1.04504
orf19.4829	C1_09660W_A	2.203	0.9755	0.011492	0.038338	0.442805	-1.17526
orf19.4830	C1_09670C_A	0.461	0.2161	0.000101	0.011737	0.468764	-1.09307
orf19.4831	C1_09680W_A	5.972	2.142	0.012499	0.03973	0.358674	-1.47926
orf19.4837	C1_09730W_A	0.2476	0.05931	0.003772	0.024783	0.23954	-2.06166
orf19.4856	C1_09900W_A	0.05159	0.003096	0.000732	0.015396	0.0600116	-4.05861
orf19.4885	C1_10160W_A	10.26	4.012	0.015812	0.044146	0.391033	-1.35464
orf19.4897	C1_10270C_A	0.7945	0.2503	0.001766	0.019059	0.315041	-1.66639
orf19.4909.1	C1_10390C_A	8.034	2.004	0.007339	0.031458	0.24944	-2.00324
orf19.4910	C1_10400C_A	0.665	0.01378	0.000615	0.015158	0.0207218	-5.59271
orf19.4911	C1_10410W_A	0.13	0.04289	0.000458	0.013846	0.329923	-1.5998
orf19.4931.1	C1_13050W_A	4.525	0.758	0.015511	0.043834	0.167514	-2.57765
orf19.4941	C1_13140C_A	6.415	2.047	9.3e-05	0.011737	0.319096	-1.64794
orf19.4945	C1_13170C_A	0.4724	0.2003	0.002862	0.022837	0.424005	-1.23785
orf19.4961	C1_13350W_A	1.464	0.5191	0.001354	0.017293	0.354577	-1.49583
orf19.4995	C1_13590W_A	0.004552	0.001084	0.018499	0.047519	0.238137	-2.07014
orf19.5006	C1_13680C_A	1.752	0.6803	0.003418	0.023897	0.388299	-1.36476
orf19.501	CR_04170W_A	3.349	1.38	0.002253	0.020975	0.412063	-1.27906
orf19.5013	C1_13760W_A	0.2059	0.09079	0.020002	0.04931	0.440942	-1.18134
orf19.5019	C1_13810W_A	3.443	0.7774	0.007507	0.031515	0.225791	-2.14694
orf19.5024	C1_13860C_A	11.18	4.25	0.003668	0.024552	0.380143	-1.39539
orf19.5030	C1_13920W_A	1.142	0.3952	0.006034	0.029084	0.34606	-1.53091
orf19.5034	C1_13960W_A	0.5052	0.2132	0.002911	0.022848	0.422011	-1.24465
orf19.5039	C4_03840C_A	0.1884	0.07264	0.00993	0.035743	0.385563	-1.37496
orf19.5052	C1_07820W_A	0.1095	0.04781	0.017024	0.045705	0.436621	-1.19555
orf19.5054	C1_07840W_A	0.1842	0.06611	0.000662	0.015396	0.358903	-1.47833
orf19.5057	C1_07860W_A	0.08475	0.03362	0.017787	0.046756	0.396696	-1.33389
orf19.5058	C1_07870C_A	3.704	0.9659	0.005745	0.028578	0.260772	-1.93914
orf19.5061	C1_07890C_A	4.092	1.453	0.002425	0.021709	0.355083	-1.49377
orf19.5065	C1_07930C_A	0.6028	0.2613	6.8e-05	0.011737	0.433477	-1.20597
orf19.5074	C1_08020W_A	0.7253	0.2248	0.00329	0.023666	0.309941	-1.68994
orf19.5081	C1_08090C_A	8.221	3.825	0.001006	0.015548	0.465272	-1.10385
orf19.5085	C1_08110W_A	2.151	1.027	0.004088	0.025479	0.477452	-1.06657
orf19.5092	C1_08150C_A	0.03253	0.01513	0.00125	0.016896	0.465109	-1.10436
orf19.5112	C1_08320W_A	5.719	1.478	0.012593	0.03973	0.258437	-1.95212
orf19.5114.1	C1_08350C_A	9.503	3.186	0.008144	0.03255	0.335263	-1.57664
orf19.5137.1	C7_03180C_A	10.05	1.577	0.005192	0.027802	0.156915	-2.67194
orf19.5142	C7_03130C_A	0.03761	0.01601	0.016308	0.044709	0.425685	-1.23214
orf19.5155	C7_03060C_A	0.1546	0.05597	0.001511	0.01788	0.362031	-1.46581
orf19.5158	C7_03030W_A	0.4599	0.2195	0.010496	0.036676	0.477278	-1.0671
orf19.5159	C7_03020C_A	2.836	1.168	0.000688	0.015396	0.411848	-1.27982
orf19.5179	C7_02830C_A	0.007676	0.002096	0.003446	0.0239	0.273059	-1.87272
orf19.518	CR_04300W_A	5.703	2.28	0.002106	0.020435	0.39979	-1.32269
orf19.5180	C7_02810W_A	2.017	0.6773	0.001515	0.01788	0.335796	-1.57434
orf19.5188	C7_02770W_A	0.9612	0.04066	0.005069	0.027688	0.0423013	-4.56315
orf19.5191	C7_02750W_A	0.2304	0.07319	0.004881	0.02742	0.317665	-1.65442
orf19.5197	C1_04400C_A	10.71	2.464	0.000197	0.012036	0.230065	-2.11988
orf19.5198	C1_04390C_A	2.884	1.342	0.000257	0.012179	0.465326	-1.10369
orf19.5201.1	C1_04360C_A	0.9198	0.2567	0.000891	0.015498	0.279082	-1.84124
orf19.5211	C2_05890C_A	1.789	0.6915	0.007015	0.030863	0.386529	-1.37135
orf19.5213.2	C2_05930W_A	0.5542	0.1105	0.002689	0.022316	0.199387	-2.32636
orf19.5216	C2_05960C_A	0.2643	0.04058	0.013919	0.041404	0.153538	-2.70334
orf19.5226	C1_12380C_A	0.6701	0.1891	0.012983	0.040112	0.282197	-1.82523
orf19.5231.2	C1_12320C_A	0.5581	0.09625	0.005057	0.027647	0.17246	-2.53567
orf19.524	CR_04350C_A	0.3964	0.1337	0.008285	0.032901	0.337286	-1.56796
orf19.5246	C1_12180C_A	0.4217	0.08743	0.012913	0.04	0.207327	-2.27002
orf19.5262	C1_12040W_A	0.004241	0.001408	0.018874	0.047946	0.331997	-1.59076
orf19.5263	C1_12030W_A	3.466	1.005	0.020043	0.049313	0.28996	-1.78608
orf19.5275	C1_11920W_A	0.1781	0.05123	0.003111	0.023346	0.287647	-1.79763
orf19.5277	C1_11900C_A	0.2635	0.1163	0.012209	0.039478	0.441366	-1.17995
orf19.5281	C1_11860W_A	2.221	1.107	0.001538	0.01799	0.498424	-1.00455
orf19.5285	CR_05390W_A	5.88	0.3252	0.002514	0.021865	0.0553061	-4.17642
orf19.5286	CR_05380C_A	8.377	1.963	0.003091	0.023222	0.234332	-2.09337
orf19.5287	CR_05360C_A	0.9636	0.4103	0.003744	0.024654	0.425799	-1.23176
orf19.5288	CR_05340C_A	7.514	2.133	0.004885	0.02742	0.28387	-1.8167
orf19.5293	C4_04160W_A	2.619	0.7209	0.000241	0.012093	0.275258	-1.86115
orf19.5302	C4_04080C_A	4.987	1.011	0.003835	0.024916	0.202727	-2.30239
orf19.5305	C4_04050C_A	11.15	0.2403	7.9e-05	0.011737	0.0215516	-5.53606
orf19.5316	C2_10430C_A	0.09464	0.01989	0.015562	0.043834	0.210165	-2.25041
orf19.5323	C2_10480W_A	4.928	2.208	0.000281	0.012268	0.448052	-1.15826
orf19.5328	C2_10550C_A	3.831	1.144	0.009978	0.035805	0.298617	-1.74363
orf19.5334	C2_10560C_A	10.81	4.013	0.001294	0.017163	0.37123	-1.42961
orf19.5338	C2_10590W_A	1.129	0.2168	0.019401	0.048457	0.192028	-2.38061
orf19.5341	C2_10620W_A	10.76	4.46	0.000669	0.015396	0.414498	-1.27056
orf19.5342.1	C2_10640C_A	0.7874	0.2895	0.003873	0.025021	0.367666	-1.44353
orf19.5342.2	C2_10650W_A	2.6	0.5301	0.011637	0.038688	0.203885	-2.29418
orf19.5343	C2_10660W_A	1.701	0.1789	0.001114	0.016054	0.105173	-3.24916
orf19.5350	C2_10700C_A	0.4078	0.1685	0.007279	0.03129	0.413193	-1.27511
orf19.5378	C3_00770C_A	0.7611	0.2747	0.006108	0.029251	0.360925	-1.47023
orf19.54	C1_05000W_A	0.521	0.1144	0.006912	0.03079	0.219578	-2.1872
orf19.5409	C3_00540C_A	0.2145	0.06989	0.006855	0.030766	0.325828	-1.61782
orf19.5419	C3_00460W_A	5.514	0.997	0.004988	0.027489	0.180812	-2.46743
orf19.543	CR_04530W_A	2.737	0.6485	0.006312	0.029756	0.236938	-2.07742
orf19.544.1	CR_04550W_A	1.278	0.4527	0.020207	0.049598	0.354225	-1.49726
orf19.5447	C3_00220W_A	10.01	1.903	0.01005	0.035949	0.19011	-2.39509
orf19.5466	C3_00090W_A	11.44	2.692	0.000115	0.011737	0.235315	-2.08734
orf19.5467	C3_00060W_A	0.1653	0.03602	0.003591	0.024365	0.217907	-2.19822
orf19.547	CR_04560C_A	0.4278	0.1699	0.001584	0.018175	0.397148	-1.33225
orf19.5484	C2_06210C_A	3.104	0.9285	0.001649	0.018502	0.29913	-1.74115
orf19.5487	C2_06250C_A	1.699	0.2346	0.000921	0.015498	0.138081	-2.85641
orf19.5488	C2_06260W_A	0.03266	0.01216	7.9e-05	0.011737	0.372321	-1.42538
orf19.5489	C2_06270W_A	0.01771	0.007448	0.006027	0.029084	0.420553	-1.24964
orf19.5491.1	C2_06290C_A	2.412	0.663	0.004031	0.025406	0.274876	-1.86315
orf19.5502	C7_03760W_A	0.09901	0.03398	0.001388	0.017416	0.343198	-1.54289
orf19.5517	C6_02480W_A	8.144	2.996	0.00866	0.0335	0.367878	-1.4427
orf19.5519	C6_02500C_A	1.598	0.2726	0.002658	0.022213	0.170588	-2.55141
orf19.552	CR_04610C_A	0.003266	0.001138	0.002069	0.020435	0.348438	-1.52102
orf19.5521	C6_02520W_A	3.567	0.4822	0.003465	0.0239	0.135184	-2.88701
orf19.5525	C6_02560W_A	3.122	0.211	0.000572	0.014721	0.0675849	-3.88716
orf19.5541	C6_02690C_A	0.5143	0.249	0.014673	0.04266	0.484153	-1.04646
orf19.5544	C6_02730W_A	2.585	0.8053	0.003147	0.02339	0.311528	-1.68257
orf19.5547	C6_02740W_A	1.529	0.4759	0.006761	0.030762	0.311249	-1.68386
orf19.555	CR_05190W_A	0.02778	0.008638	0.005178	0.027802	0.310943	-1.68528
orf19.5557	C6_02830W_A	0.07982	0.03479	0.02026	0.049665	0.435856	-1.19808
orf19.5558	C6_02840C_A	1.212	0.3848	0.001762	0.019059	0.317492	-1.65521
orf19.5568	C6_02920C_A	0.2079	0.08158	0.018777	0.047804	0.3924	-1.3496
orf19.557	CR_05210W_A	0.04815	0.001612	0.018077	0.047081	0.0334787	-4.90061
orf19.558	CR_05220C_A	2.111	0.7258	0.007825	0.031937	0.343818	-1.54028
orf19.5596	C6_03110C_A	0.0854	0.02103	0.000827	0.015498	0.246253	-2.02179
orf19.5604	C6_03170C_A	4.074	0.04478	0.009331	0.034753	0.0109917	-6.50745
orf19.5618	C6_03300C_A	0.67	0.2528	0.000363	0.012965	0.377313	-1.40616
orf19.5619	C6_03310W_A	0.3309	0.1507	0.001566	0.018127	0.455425	-1.13472
orf19.5620	C6_03320W_A	3.411	0.4638	0.000272	0.012235	0.135972	-2.87862
orf19.5622	C6_03340C_A	2.217	0.6615	0.011524	0.038413	0.298376	-1.7448
orf19.5626	C6_03370W_A	6.23	1.707	0.012003	0.039223	0.273997	-1.86777
orf19.5630	C6_03410C_A	1.626	0.5557	0.004959	0.027477	0.341759	-1.54895
orf19.5639	C4_00140C_A	4.053	1.577	0.000717	0.015396	0.389094	-1.36181
orf19.5641	C4_00160C_A	11.19	2.409	0.000574	0.014721	0.215282	-2.2157
orf19.5645	C4_00200C_A	1.374	0.2357	0.007579	0.031551	0.171543	-2.54336
orf19.5647	C4_00220C_A	11.23	4.822	0.001334	0.01725	0.429386	-1.21965
orf19.5650	C4_00240C_A	10.19	2.799	4.5e-05	0.010801	0.274681	-1.86417
orf19.5664	C4_00370W_A	0.4827	0.06365	0.000198	0.012036	0.131862	-2.92289
orf19.567	C5_00690C_A	1.238	0.3158	0.008449	0.033096	0.255089	-1.97093
orf19.5682	C5_00150C_A	3.869	1.604	0.002847	0.022837	0.414577	-1.27029
orf19.5684.1	C5_00120W_A	0.07323	0.01867	0.002893	0.022843	0.25495	-1.97171
orf19.5685	C5_00110C_A	7.43	3.569	0.006815	0.030766	0.48035	-1.05784
orf19.5689	C5_00080C_A	1.631	0.4652	0.005642	0.028355	0.285224	-1.80983
orf19.5700	C5_00010W_A	0.7151	0.2661	0.007364	0.031512	0.372116	-1.42618
orf19.5701	C6_03420W_A	0.01772	0.003958	1.1e-05	0.010651	0.223363	-2.16254
orf19.5749	C6_03750C_A	3.398	0.8167	0.000933	0.015498	0.240347	-2.05681
orf19.5750	C6_03760C_A	10.1	3.033	0.000172	0.011937	0.300297	-1.73554
orf19.5764	C6_03890C_A	1.044	0.3765	0.012757	0.039931	0.360632	-1.4714
orf19.5765	C6_03900W_A	0.139	0.03542	0.002229	0.020815	0.25482	-1.97245
orf19.5779	C2_03160C_A	3.186	1.062	0.000966	0.015498	0.333333	-1.58496
orf19.579	C5_00770C_A	0.6466	0.1677	0.004643	0.027054	0.259357	-1.94699
orf19.5791	C2_03080W_A	11	3.658	0.00293	0.022875	0.332545	-1.58838
orf19.5801	C2_03010C_A	11.01	4.343	0.003328	0.023736	0.39446	-1.34205
orf19.5812	C2_02930C_A	1.018	0.4289	0.00215	0.020562	0.421316	-1.24702
orf19.5832	C2_02740C_A	3.64	1.27	0.002617	0.022213	0.348901	-1.51911
orf19.5838	C2_02690W_A	1.824	0.5378	0.005236	0.027826	0.294846	-1.76196
orf19.5852	CR_05500C_A	0.7167	0.2116	0.011674	0.038692	0.295242	-1.76003
orf19.5858	C3_04140C_A	12.12	2.864	0.001487	0.01788	0.236304	-2.08129
orf19.5887	C3_04400C_A	1.149	0.568	0.012055	0.039223	0.494343	-1.01642
orf19.5904	C3_04500C_A	10.93	1.631	0.000447	0.013846	0.149222	-2.74446
orf19.5906	C3_04520C_A	1.395	0.5988	0.000761	0.015396	0.429247	-1.22012
orf19.5927	C3_04670C_A	11.29	3.712	8.9e-05	0.011737	0.328787	-1.60478
orf19.5928	C3_04680W_A	11.49	3.054	0.008664	0.0335	0.265796	-1.91161
orf19.5961	C3_04920C_A	1.779	0.8758	0.002714	0.022341	0.492299	-1.02239
orf19.5967	C3_04990W_A	0.3281	0.1047	0.000351	0.012766	0.31911	-1.64787
orf19.5982	C3_05100C_A	10.93	1.26	6.2e-05	0.011737	0.115279	-3.1168
orf19.5989	C3_05150W_A	4.737	2.355	0.015813	0.044146	0.49715	-1.00825
orf19.5996.1	C3_05200W_A	11.06	5.461	0.012227	0.039478	0.493761	-1.01811
orf19.6008	C3_05290C_A	1.648	0.2319	0.000576	0.014721	0.140716	-2.82914
orf19.6010	C1_00950C_A	0.7423	0.08411	0.00422	0.025731	0.11331	-3.14165
orf19.6022	C1_00840C_A	0.01273	0.001677	0.015976	0.044317	0.131736	-2.92428
orf19.6034	C1_00710C_A	2.427	0.6619	0.013638	0.041033	0.272724	-1.87449
orf19.6036	C1_00690W_A	0.09503	0.03736	0.001635	0.018382	0.393139	-1.34689
orf19.6058	C1_00500C_A	4.933	1.104	0.001867	0.019537	0.223799	-2.15973
orf19.6061	C1_00470C_A	0.8721	0.4133	0.001315	0.017225	0.473914	-1.0773
orf19.6071	C1_00380C_A	0.4306	0.1854	0.007023	0.030863	0.430562	-1.21571
orf19.6073	C1_00350C_A	11.58	3.469	0.002492	0.021762	0.299568	-1.73904
orf19.6081	C1_00220W_A	6.416	2.052	0.012892	0.04	0.319825	-1.64464
orf19.6086	C1_00170W_A	3.5	0.5427	0.000449	0.013846	0.155057	-2.68913
orf19.6090	C1_00160C_A	12.02	4.309	0.001041	0.015823	0.358486	-1.48001
orf19.6105	C1_00070W_A	4.78	0.9937	0.015528	0.043834	0.207887	-2.26613
orf19.6119	CR_07460C_A	0.5246	0.03178	0.00021	0.012036	0.0605795	-4.04503
orf19.6126	CR_07420W_A	4.208	1.746	0.004286	0.025885	0.414924	-1.26908
orf19.6163	C3_00860W_A	1.681	0.1722	0.000894	0.015498	0.102439	-3.28716
orf19.6171	C3_07780C_A	2.186	0.6479	0.007995	0.032225	0.296386	-1.75445
orf19.6175	C3_07800C_A	0.2371	0.04836	0.008379	0.033023	0.203965	-2.29361
orf19.6184	C3_07880C_A	0.1585	0.05207	0.006038	0.029084	0.328517	-1.60596
orf19.6200	C1_07040C_A	0.007214	0.001371	0.005254	0.027826	0.190047	-2.39557
orf19.6213	C1_06960W_A	3.553	0.8137	0.017106	0.045807	0.229018	-2.12647
orf19.6220.3	C1_06900C_A	3.781	0.7144	0.000284	0.012268	0.188945	-2.40396
orf19.6220.4	C1_06890C_A	9.179	2.363	0.009808	0.035546	0.257435	-1.95772
orf19.6234	C1_06760C_A	0.355	0.1129	0.01203	0.039223	0.318028	-1.65277
orf19.6239	C1_06710W_A	0.09114	0.02674	0.002183	0.020651	0.293395	-1.76908
orf19.6244	C1_06670W_A	3.089	1.061	0.016341	0.044709	0.343477	-1.54172
orf19.6245	C1_06660W_A	1.17	0.2012	0.013507	0.040857	0.171966	-2.53981
orf19.6246	C1_06650W_A	0.4769	0.09718	0.000131	0.011737	0.203774	-2.29496
orf19.6247	C1_06630W_A	0.4562	0.1357	0.005431	0.028021	0.297457	-1.74925
orf19.6264	C1_06500W_A	0.2355	0.06361	0.003217	0.023542	0.270106	-1.8884
orf19.6264.4	C1_06470W_A	0.7626	0.1103	0.00011	0.011737	0.144637	-2.78949
orf19.6265	C1_06460C_A	5.228	0.599	0.011206	0.037759	0.114575	-3.12563
orf19.6265.1	C1_06450C_A	11.75	5.687	0.014372	0.042215	0.484	-1.04692
orf19.6312	CR_04810W_A	10.91	2.999	0.002429	0.021709	0.274885	-1.8631
orf19.6313	CR_04800W_A	0.9313	0.3722	0.002497	0.021765	0.399656	-1.32317
orf19.6317	CR_04740C_A	1.786	0.5723	0.001506	0.01788	0.320437	-1.64189
orf19.6321	C6_00160W_A	5.95	2.406	0.011806	0.038931	0.40437	-1.30625
orf19.6328	C6_00090W_A	0.2206	0.1073	0.01263	0.039775	0.486401	-1.03978
orf19.6344	C1_12780W_A	0.9252	0.4609	0.015386	0.043678	0.498163	-1.00531
orf19.6345	C1_12770W_A	1.892	0.5337	0.016513	0.044969	0.282082	-1.82581
orf19.6366	CR_08080W_A	0.002785	0.001336	0.00217	0.020651	0.479713	-1.05976
orf19.6367	CR_08090W_A	11.52	3.353	0.001244	0.016896	0.291059	-1.78062
orf19.6375	CR_08150W_A	11.8	2.722	0.001372	0.017314	0.230678	-2.11605
orf19.6425	CR_08570W_A	0.5987	0.2371	0.006456	0.030036	0.396025	-1.33634
orf19.6434	CR_08600C_A	2.37	0.8997	0.00069	0.015396	0.37962	-1.39737
orf19.6435	CR_08610W_A	0.5097	0.1988	0.005742	0.028578	0.390033	-1.35833
orf19.6436	CR_08620C_A	1.777	0.8294	0.016542	0.044969	0.466742	-1.0993
orf19.644	CR_05090C_A	0.01067	0.001125	0.002551	0.021938	0.105436	-3.24556
orf19.6460	C7_02490W_A	1.669	0.5519	0.013554	0.04095	0.330677	-1.59651
orf19.6463	C7_02460C_A	1.893	0.7862	0.011739	0.038795	0.41532	-1.26771
orf19.6464	C7_02450W_A	0.4234	0.2093	0.018427	0.047453	0.494332	-1.01645
orf19.6470	C7_02390W_A	1.307	0.5604	0.005378	0.028002	0.428768	-1.22173
orf19.6472	C7_02380C_A	11.18	3.141	0.00063	0.015265	0.280948	-1.83162
orf19.6484	C7_02280W_A	11.63	2.571	0.004001	0.025406	0.221066	-2.17745
orf19.6486	C7_02270W_A	10.82	2.471	0.00265	0.022213	0.228373	-2.13053
orf19.6487	C7_02260W_A	11.03	0.7677	0.000102	0.011737	0.0696011	-3.84475
orf19.6507	C7_02100W_A	4.583	0.9732	7e-05	0.011737	0.21235	-2.23548
orf19.6514	C7_02040C_A	2.777	1.268	0.00125	0.016896	0.456608	-1.13097
orf19.6536	C7_01840W_A	0.2789	0.02924	0.000708	0.015396	0.10484	-3.25373
orf19.654	CR_04990C_A	0.04941	0.01482	0.002421	0.021709	0.299939	-1.73726
orf19.6541	C7_01790C_A	11.14	2.258	0.000326	0.012615	0.202693	-2.30263
orf19.6559	C7_01650W_A	0.8388	0.183	0.002902	0.022848	0.218169	-2.19648
orf19.6561	C7_01640W_A	1.925	0.5207	0.015547	0.043834	0.270494	-1.88633
orf19.6562	C7_01630W_A	0.5781	0.2845	0.001169	0.016537	0.492129	-1.02289
orf19.657	C1_11450C_A	2.477	0.8009	0.000165	0.011937	0.323335	-1.6289
orf19.6570	C7_01560C_A	0.1509	0.00875	0.019793	0.048973	0.0579854	-4.10817
orf19.6584	C7_01450C_A	4.357	1.607	0.00025	0.012093	0.368832	-1.43897
orf19.6590	CR_09720W_A	0.01854	0.007928	0.007868	0.031963	0.427616	-1.22561
orf19.6601.1	CR_09600C_A	0.2813	0.08862	0.003306	0.023672	0.315037	-1.66641
orf19.6604	CR_09580C_A	1.147	0.3935	0.00544	0.028021	0.343069	-1.54343
orf19.6606	CR_09560C_A	0.09221	0.04122	0.001217	0.016821	0.447023	-1.16158
orf19.6629	CR_05830C_A	0.2304	0.07733	0.000388	0.013278	0.335634	-1.57504
orf19.6632	CR_05790C_A	2.69	1.206	0.002327	0.021252	0.448327	-1.15738
orf19.6634	CR_05780W_A	2.976	0.7249	0.000291	0.012268	0.243582	-2.03752
orf19.6636	CR_05760C_A	0.6404	0.3093	0.0179	0.046836	0.482979	-1.04997
orf19.6643	CR_05690W_A	0.06136	0.02483	0.01234	0.039644	0.404661	-1.30521
orf19.6645	CR_05670C_A	1.916	0.6519	0.002341	0.021257	0.34024	-1.55537
orf19.6663	C5_03540C_A	12.03	5.876	0.009697	0.035316	0.488446	-1.03373
orf19.667.1	C1_11360W_A	10.44	3.025	0.002272	0.021018	0.289751	-1.78711
orf19.668	C1_11350C_A	0.5592	0.09233	0.000675	0.015396	0.165111	-2.59849
orf19.6701	C7_03660C_A	5.453	2.212	0.013679	0.041077	0.405648	-1.3017
orf19.6702	C7_03670W_A	11.75	2.127	1.9e-05	0.010651	0.181021	-2.46577
orf19.6717	C3_07700W_A	0.8964	0.3182	0.016507	0.044969	0.354975	-1.49421
orf19.6724	C3_07640C_A	4.942	1.057	0.000892	0.015498	0.213881	-2.22512
orf19.6741	C3_07470W_A	0.6408	0.06352	0.000134	0.011737	0.0991261	-3.33459
orf19.6749	C3_07410C_A	9.718	3.67	0.002532	0.021865	0.37765	-1.40488
orf19.6757	C3_07340W_A	9.876	0.8706	0.00017	0.011937	0.0881531	-3.50384
orf19.6782	C3_07180C_A	0.01436	0.005115	0.003856	0.024965	0.356198	-1.48925
orf19.6785	C3_07150C_A	11.74	3.35	0.004555	0.026772	0.285349	-1.8092
orf19.6786	C3_07140C_A	0.5305	0.2203	0.001584	0.018175	0.415269	-1.26788
orf19.6791	C3_07090W_A	8.217	3.47	0.019007	0.048048	0.422295	-1.24368
orf19.6796	C3_07040C_A	0.1501	0.04855	0.00719	0.031161	0.323451	-1.62838
orf19.6800	C3_07010W_A	1.62	0.4574	0.007669	0.031708	0.282346	-1.82447
orf19.6804	C3_06970W_A	2.115	1.023	0.014216	0.042016	0.483688	-1.04785
orf19.6816	C3_06860C_A	1.677	0.8052	0.00664	0.030388	0.480143	-1.05846
orf19.6834.10	CR_08820C_A	0.005904	0.002329	0.0143	0.042185	0.394478	-1.34198
orf19.6851	C1_04570C_A	0.3776	0.05651	0.002486	0.02174	0.149656	-2.74028
orf19.6852.1	C1_04590W_A	1.102	0.1335	0.009047	0.034341	0.121143	-3.04521
orf19.6854	C1_04610W_A	11.68	4.23	0.000217	0.012074	0.362158	-1.46531
orf19.6864	C4_05250W_A	0.9551	0.1983	0.000721	0.015396	0.207622	-2.26797
orf19.687.1	C6_01970C_A	11.26	4.286	0.007278	0.03129	0.380639	-1.3935
orf19.6873	C2_05610C_A	11.66	4.813	0.00192	0.019882	0.412779	-1.27656
orf19.689	C6_01990W_A	0.0118	0.002696	0.001338	0.017274	0.228475	-2.12989
orf19.6891	C2_05790C_A	0.4723	0.1771	0.008675	0.033522	0.374974	-1.41514
orf19.6896	C7_01100C_A	0.137	0.04306	0.003222	0.023542	0.314307	-1.66976
orf19.6898.1	C7_01160C_A	0.2153	0.04114	0.010071	0.035972	0.191082	-2.38773
orf19.690	C6_02000W_A	0.04393	0.01541	0.001784	0.019129	0.350785	-1.51134
orf19.6901	C7_01190W_A	0.2774	0.09884	0.007022	0.030863	0.356309	-1.4888
orf19.6904	C7_01220W_A	1.569	0.4384	0.014473	0.042352	0.279414	-1.83953
orf19.6910	C7_01300C_A	0.3108	0.09115	0.018514	0.047519	0.293275	-1.76967
orf19.692	C6_02020C_A	4.143	1.553	0.00485	0.02742	0.374849	-1.41562
orf19.6924	C3_03910W_A	4.24	0.5895	0.003958	0.025359	0.139033	-2.8465
orf19.6925	C3_03900C_A	7.493	1.012	0.013673	0.041077	0.135059	-2.88833
orf19.6938	C3_03790W_A	1.997	0.4321	0.003699	0.024636	0.216375	-2.2084
orf19.7013	C7_01010W_A	0.1392	0.03473	0.01797	0.046876	0.249497	-2.0029
orf19.7015	C7_00990W_A	10.94	5.461	0.000949	0.015498	0.499177	-1.00238
orf19.704	CR_06700C_A	2.084	0.5821	0.002878	0.022843	0.279319	-1.84002
orf19.7043.1	C7_00750W_A	0.3213	0.09589	0.002824	0.022837	0.298444	-1.74447
orf19.7048.1	C7_00710W_A	4.056	0.9877	0.007425	0.031515	0.243516	-2.03791
orf19.7057	C7_00620W_A	7.743	1.975	0.005517	0.028192	0.255069	-1.97104
orf19.7061	C7_00580C_A	0.09111	0.03668	0.013919	0.041404	0.40259	-1.31262
orf19.7064	C7_00550C_A	1.756	0.5852	0.002645	0.022213	0.333257	-1.58529
orf19.7076	C7_00440C_A	2.145	1.063	0.010694	0.036897	0.495571	-1.01284
orf19.708	CR_06740W_A	0.107	0.04483	0.006065	0.029113	0.418972	-1.25507
orf19.7080	C7_00400W_A	1.84	0.4818	0.002705	0.022334	0.261848	-1.9332
orf19.709	CR_06750C_A	0.8586	0.3875	0.003167	0.023458	0.451316	-1.14779
orf19.71	C1_03690W_A	0.5849	0.2008	0.000227	0.012093	0.343307	-1.54243
orf19.7104	C7_00190W_A	5.651	0.5246	0.00088	0.015498	0.0928331	-3.42922
orf19.7127	C7_04360C_A	0.2928	0.07458	0.000291	0.012268	0.254713	-1.97305
orf19.7150	C7_04230W_A	11.33	2.475	0.000397	0.013278	0.218447	-2.19465
orf19.7152	C7_04210C_A	4.058	1.664	0.004779	0.027277	0.410054	-1.28611
orf19.716	CR_06500C_A	0.00669	0.001528	0.001392	0.017416	0.228401	-2.13036
orf19.7161	C7_04130C_A	10.22	5.021	0.015747	0.044056	0.491292	-1.02535
orf19.7188	C7_03920C_A	7.784	1.225	0.018623	0.04768	0.157374	-2.66773
orf19.7204	C7_03780C_A	0.405	0.1159	0.015576	0.043834	0.286173	-1.80504
orf19.7215	C1_14080W_A	3.828	1.794	0.006521	0.030149	0.468652	-1.09341
orf19.7243	C1_14310W_A	0.3983	0.1402	0.002083	0.020435	0.351996	-1.50637
orf19.7244	C1_14320C_A	0.8851	0.2927	0.005189	0.027802	0.330697	-1.59642
orf19.7260	C1_14430C_A	0.1365	0.05642	0.000992	0.015548	0.413333	-1.27462
orf19.7261	C1_14440C_A	5.218	2.601	0.000238	0.012093	0.498467	-1.00443
orf19.727	CR_06380C_A	0.2409	0.1111	0.019467	0.048494	0.461187	-1.11658
orf19.7277	C1_14580C_A	0.002884	0.00143	0.020232	0.04964	0.495839	-1.01206
orf19.7278	C1_14630C_A	0.08166	0.01767	0.009563	0.035173	0.216385	-2.20833
orf19.7279	CR_08840C_A	0.428	0.1601	0.000128	0.011737	0.374065	-1.41864
orf19.7284	CR_08890C_A	8.109	2.293	0.020266	0.049665	0.282772	-1.82229
orf19.7288	CR_08920W_A	1.68	0.6066	0.007385	0.031515	0.361071	-1.46964
orf19.7292	CR_08950W_A	3.611	1.141	0.001211	0.016821	0.315979	-1.6621
orf19.7296	CR_08990C_A	7.249	1.616	0.00051	0.014395	0.222927	-2.16535
orf19.7297	CR_09010C_A	5.233	1.176	0.016272	0.04468	0.224728	-2.15375
orf19.7301	CR_09050C_A	0.128	0.06323	0.009222	0.034601	0.493984	-1.01746
orf19.7305	CR_09090C_A	0.2951	0.1224	0.000761	0.015396	0.414775	-1.2696
orf19.7306	CR_09100C_A	1.484	0.2661	0.015438	0.043727	0.179313	-2.47945
orf19.7308	CR_09120C_A	3.891	1.208	0.00523	0.027826	0.31046	-1.68752
orf19.7312	CR_09160C_A	5.781	0.9957	0.000689	0.015396	0.172237	-2.53754
orf19.7323	CR_09270C_A	11.12	4.186	0.00135	0.017293	0.376439	-1.40951
orf19.7324	CR_09290W_A	0.4023	0.1257	0.000297	0.012393	0.312453	-1.67829
orf19.7345	CR_09500C_A	0.06251	0.017	0.002979	0.022881	0.271956	-1.87855
orf19.7347	C3_05680W_A	0.2	0.08827	0.004862	0.02742	0.44135	-1.18
orf19.7382	C3_06010W_A	10.26	2.322	0.011664	0.038692	0.226316	-2.14359
orf19.7448	C3_06590W_A	3.086	0.9535	0.001944	0.019995	0.308976	-1.69443
orf19.7455	C3_06660C_A	0.03722	0.0021	0.012637	0.039775	0.0564213	-4.14762
orf19.7483	CR_00520C_A	0.868	0.348	0.002874	0.022837	0.400922	-1.31861
orf19.7484	CR_00510C_A	1.018	0.4646	0.008753	0.033696	0.456385	-1.13168
orf19.7498	CR_00360C_A	6.091	1.103	0.001496	0.01788	0.181087	-2.46525
orf19.7509.1	CR_00250W_A	5.655	1.679	0.009456	0.034987	0.296905	-1.75192
orf19.7511	CR_00230W_A	3.412	1.576	0.006909	0.03079	0.461899	-1.11435
orf19.7522	CR_00130C_A	1.462	0.411	0.008727	0.033628	0.281122	-1.83073
orf19.7539	CR_00050W_A	1.148	0.0882	0.0075	0.031515	0.0768293	-3.7022
orf19.7544	CR_00020W_A	2.338	0.8175	0.018438	0.047461	0.349658	-1.51598
orf19.7548	CR_09760W_A	0.0525	0.01211	0.015342	0.043633	0.230667	-2.11612
orf19.756	C1_04870W_A	0.5357	0.03776	0.000223	0.012093	0.0704872	-3.82649
orf19.7561	CR_09880W_A	7.455	3.708	0.015352	0.043635	0.497384	-1.00757
orf19.7571	CR_09970W_A	0.3866	0.1616	0.003641	0.024523	0.418003	-1.25841
orf19.759	C1_04830W_A	1.975	0.7655	0.015877	0.044197	0.387595	-1.36738
orf19.7595	CR_10190C_A	0.02567	0.006772	0.00253	0.021865	0.26381	-1.92243
orf19.7596	CR_10200W_A	0.04871	0.02084	0.001174	0.01658	0.427838	-1.22486
orf19.7597	CR_10210W_A	0.02235	0.007287	0.004484	0.026685	0.32604	-1.61688
orf19.7598	CR_10230W_A	3.076	0.9782	0.005099	0.027707	0.31801	-1.65285
orf19.763	C1_04790W_A	1.131	0.4058	0.005081	0.027691	0.358798	-1.47876
orf19.7635	CR_10550W_A	0.6032	0.2778	0.009708	0.035316	0.460544	-1.11859
orf19.7654	CR_10670W_A	4.103	1.526	0.000709	0.015396	0.371923	-1.42692
orf19.7658	CR_10700W_A	2.835	1.19	0.010236	0.036187	0.419753	-1.25239
orf19.7678	CR_10850C_A	11.37	4.363	0.002952	0.022881	0.383729	-1.38184
orf19.7680	CR_10860C_A	3.526	1.761	0.001226	0.016821	0.499433	-1.00164
orf19.769	C1_04750W_A	0.3772	0.01728	0.000753	0.015396	0.0458112	-4.44815
orf19.771	C1_04740W_A	0.1445	0.01818	0.005649	0.028355	0.125813	-2.99065
orf19.778	C1_04680W_A	11.76	1.458	0.00226	0.020978	0.12398	-3.01183
orf19.779	C1_04670W_A	1.682	0.429	0.007281	0.03129	0.255054	-1.97113
orf19.796	C2_04240C_A	0.3265	0.09226	0.003428	0.023897	0.282573	-1.82331
orf19.797	C2_04230W_A	0.5422	0.2594	0.005578	0.028343	0.478421	-1.06365
orf19.804.1	C2_04170C_A	0.6466	0.2474	0.004001	0.025406	0.382617	-1.38603
orf19.836	C2_03890W_A	0.154	0.06653	0.00218	0.020651	0.432013	-1.21085
orf19.838.1	C2_03820C_A	11.65	5.819	0.006369	0.029924	0.499485	-1.00149
orf19.86	C6_00850W_A	1.947	0.5131	0.002451	0.021732	0.263534	-1.92394
orf19.861	C2_03590C_A	0.1821	0.07427	0.002097	0.020435	0.407853	-1.29388
orf19.872	C2_03490C_A	0.4398	0.174	0.003031	0.023019	0.395634	-1.33776
orf19.88	C6_00870C_A	2.523	0.2526	0.000623	0.015171	0.100119	-3.32021
orf19.9	CR_07120C_A	0.2516	0.09141	0.010335	0.036465	0.363315	-1.46071
orf19.900	C2_03280W_A	0.72	0.338	0.007018	0.030863	0.469444	-1.09097
orf19.93	C6_00920W_A	1.262	0.4665	0.016811	0.045371	0.369651	-1.43576
orf19.94	C6_00930C_A	4.303	0.7334	0.004586	0.026871	0.170439	-2.55267
orf19.95	C6_00940C_A	0.1041	0.0101	0.01256	0.03973	0.0970221	-3.36554
orf19.992	C1_10490W_A	2.268	0.9917	0.001588	0.01818	0.437257	-1.19344
