# Supplementary material for: Biased eviction of variant histone H3 nucleosomes triggers biofilm growth in Candida albicans
Source: mBio. 2023 Sep 28;14(5):e02063-23. doi: 10.1128/mbio.02063-23 (PMC10653867; doi:10.1128/mbio.02063-23)
Supplement: Table S3 — Genomic coordinates of nucleosome occupied and open chromatin regions in planktonic and biofilm cells. [file mbio.02063-23-s0009.xlsx]

## Sheet: Table S3A 
Coordinates for nucleosome peaks obtained from planktonic cells.
chr	start	end
Ca22chr1_C_albicans_SC5314	51	200
Ca22chr1_C_albicans_SC5314	113	262
Ca22chr1_C_albicans_SC5314	225	374
Ca22chr1_C_albicans_SC5314	348	497
Ca22chr1_C_albicans_SC5314	441	590
Ca22chr1_C_albicans_SC5314	492	641
Ca22chr1_C_albicans_SC5314	614	763
Ca22chr1_C_albicans_SC5314	764	913
Ca22chr1_C_albicans_SC5314	842	991
Ca22chr1_C_albicans_SC5314	1408	1557
Ca22chr1_C_albicans_SC5314	1503	1652
Ca22chr1_C_albicans_SC5314	1684	1833
Ca22chr1_C_albicans_SC5314	1769	1918
Ca22chr1_C_albicans_SC5314	1847	1996
Ca22chr1_C_albicans_SC5314	2007	2156
Ca22chr1_C_albicans_SC5314	2185	2334
Ca22chr1_C_albicans_SC5314	2391	2540
Ca22chr1_C_albicans_SC5314	2483	2632
Ca22chr1_C_albicans_SC5314	2545	2694
Ca22chr1_C_albicans_SC5314	2648	2797
Ca22chr1_C_albicans_SC5314	2845	2994
Ca22chr1_C_albicans_SC5314	2932	3081
Ca22chr1_C_albicans_SC5314	3011	3160
Ca22chr1_C_albicans_SC5314	3153	3302
Ca22chr1_C_albicans_SC5314	3288	3437
Ca22chr1_C_albicans_SC5314	3334	3483
Ca22chr1_C_albicans_SC5314	3514	3663
Ca22chr1_C_albicans_SC5314	3642	3791
Ca22chr1_C_albicans_SC5314	3766	3915
Ca22chr1_C_albicans_SC5314	3823	3972
Ca22chr1_C_albicans_SC5314	3913	4062
Ca22chr1_C_albicans_SC5314	4163	4312
Ca22chr1_C_albicans_SC5314	4297	4446
Ca22chr1_C_albicans_SC5314	4441	4590
Ca22chr1_C_albicans_SC5314	4674	4823
Ca22chr1_C_albicans_SC5314	4808	4957
Ca22chr1_C_albicans_SC5314	4953	5102
Ca22chr1_C_albicans_SC5314	5107	5256
Ca22chr1_C_albicans_SC5314	5165	5314
Ca22chr1_C_albicans_SC5314	5279	5428
Ca22chr1_C_albicans_SC5314	5339	5488
Ca22chr1_C_albicans_SC5314	5423	5572
Ca22chr1_C_albicans_SC5314	5532	5681
Ca22chr1_C_albicans_SC5314	6599	6748
Ca22chr1_C_albicans_SC5314	6761	6910
Ca22chr1_C_albicans_SC5314	6892	7041
Ca22chr1_C_albicans_SC5314	6961	7110
Ca22chr1_C_albicans_SC5314	7015	7164
Ca22chr1_C_albicans_SC5314	7076	7225
Ca22chr1_C_albicans_SC5314	7180	7329
Ca22chr1_C_albicans_SC5314	7372	7521
Ca22chr1_C_albicans_SC5314	7466	7615
Ca22chr1_C_albicans_SC5314	7560	7709
Ca22chr1_C_albicans_SC5314	7653	7802
Ca22chr1_C_albicans_SC5314	7770	7919
Ca22chr1_C_albicans_SC5314	7876	8025
Ca22chr1_C_albicans_SC5314	8012	8161
Ca22chr1_C_albicans_SC5314	8156	8305
Ca22chr1_C_albicans_SC5314	8356	8505
Ca22chr1_C_albicans_SC5314	8655	8804
Ca22chr1_C_albicans_SC5314	8723	8872
Ca22chr1_C_albicans_SC5314	8855	9004
Ca22chr1_C_albicans_SC5314	9022	9171
Ca22chr1_C_albicans_SC5314	9344	9493
Ca22chr1_C_albicans_SC5314	9441	9590
Ca22chr1_C_albicans_SC5314	9491	9640
Ca22chr1_C_albicans_SC5314	9659	9808
Ca22chr1_C_albicans_SC5314	9722	9871
Ca22chr1_C_albicans_SC5314	9889	10038
Ca22chr1_C_albicans_SC5314	10244	10393
Ca22chr1_C_albicans_SC5314	10379	10528
Ca22chr1_C_albicans_SC5314	10534	10683
Ca22chr1_C_albicans_SC5314	10865	11014
Ca22chr1_C_albicans_SC5314	11204	11353
Ca22chr1_C_albicans_SC5314	11293	11442
Ca22chr1_C_albicans_SC5314	11410	11559
Ca22chr1_C_albicans_SC5314	11703	11852
Ca22chr1_C_albicans_SC5314	11867	12016
Ca22chr1_C_albicans_SC5314	12183	12332
Ca22chr1_C_albicans_SC5314	12505	12654
Ca22chr1_C_albicans_SC5314	12691	12840
Ca22chr1_C_albicans_SC5314	12846	12995
Ca22chr1_C_albicans_SC5314	13156	13305
Ca22chr1_C_albicans_SC5314	13348	13497
Ca22chr1_C_albicans_SC5314	13551	13700
Ca22chr1_C_albicans_SC5314	13807	13956
Ca22chr1_C_albicans_SC5314	13973	14122
Ca22chr1_C_albicans_SC5314	14128	14277
Ca22chr1_C_albicans_SC5314	14152	14301
Ca22chr1_C_albicans_SC5314	14285	14434
Ca22chr1_C_albicans_SC5314	14473	14622
Ca22chr1_C_albicans_SC5314	14514	14663
Ca22chr1_C_albicans_SC5314	14701	14850
Ca22chr1_C_albicans_SC5314	14945	15094
Ca22chr1_C_albicans_SC5314	15101	15250
Ca22chr1_C_albicans_SC5314	15420	15569
Ca22chr1_C_albicans_SC5314	15579	15728
Ca22chr1_C_albicans_SC5314	15699	15848
Ca22chr1_C_albicans_SC5314	15842	15991
Ca22chr1_C_albicans_SC5314	16106	16255
Ca22chr1_C_albicans_SC5314	16240	16389
Ca22chr1_C_albicans_SC5314	16406	16555
Ca22chr1_C_albicans_SC5314	16605	16754
Ca22chr1_C_albicans_SC5314	16785	16934
Ca22chr1_C_albicans_SC5314	17105	17254
Ca22chr1_C_albicans_SC5314	17237	17386
Ca22chr1_C_albicans_SC5314	17498	17647
Ca22chr1_C_albicans_SC5314	17675	17824
Ca22chr1_C_albicans_SC5314	17872	18021
Ca22chr1_C_albicans_SC5314	18198	18347
Ca22chr1_C_albicans_SC5314	18316	18465
Ca22chr1_C_albicans_SC5314	18670	18819
Ca22chr1_C_albicans_SC5314	18755	18904
Ca22chr1_C_albicans_SC5314	18844	18993
Ca22chr1_C_albicans_SC5314	18911	19060
Ca22chr1_C_albicans_SC5314	19149	19298
Ca22chr1_C_albicans_SC5314	19242	19391
Ca22chr1_C_albicans_SC5314	19309	19458
Ca22chr1_C_albicans_SC5314	19495	19644
Ca22chr1_C_albicans_SC5314	19610	19759
Ca22chr1_C_albicans_SC5314	19837	19986
Ca22chr1_C_albicans_SC5314	19951	20100
Ca22chr1_C_albicans_SC5314	20120	20269
Ca22chr1_C_albicans_SC5314	20291	20440
Ca22chr1_C_albicans_SC5314	20354	20503
Ca22chr1_C_albicans_SC5314	20440	20589
Ca22chr1_C_albicans_SC5314	20591	20740
Ca22chr1_C_albicans_SC5314	20876	21025
Ca22chr1_C_albicans_SC5314	21001	21150
Ca22chr1_C_albicans_SC5314	21062	21211
Ca22chr1_C_albicans_SC5314	21173	21322
Ca22chr1_C_albicans_SC5314	21235	21384
Ca22chr1_C_albicans_SC5314	21401	21550
Ca22chr1_C_albicans_SC5314	21583	21732
Ca22chr1_C_albicans_SC5314	21703	21852
Ca22chr1_C_albicans_SC5314	21830	21979
Ca22chr1_C_albicans_SC5314	21928	22077
Ca22chr1_C_albicans_SC5314	21993	22142
Ca22chr1_C_albicans_SC5314	22404	22553
Ca22chr1_C_albicans_SC5314	22568	22717
Ca22chr1_C_albicans_SC5314	22627	22776
Ca22chr1_C_albicans_SC5314	22801	22950
Ca22chr1_C_albicans_SC5314	22922	23071
Ca22chr1_C_albicans_SC5314	23114	23263
Ca22chr1_C_albicans_SC5314	23250	23399
Ca22chr1_C_albicans_SC5314	23308	23457
Ca22chr1_C_albicans_SC5314	23455	23604
Ca22chr1_C_albicans_SC5314	23570	23719
Ca22chr1_C_albicans_SC5314	23639	23788
Ca22chr1_C_albicans_SC5314	23748	23897
Ca22chr1_C_albicans_SC5314	23928	24077
Ca22chr1_C_albicans_SC5314	24365	24514
Ca22chr1_C_albicans_SC5314	24439	24588
Ca22chr1_C_albicans_SC5314	24530	24679
Ca22chr1_C_albicans_SC5314	24626	24775
Ca22chr1_C_albicans_SC5314	24812	24961
Ca22chr1_C_albicans_SC5314	24872	25021
Ca22chr1_C_albicans_SC5314	24995	25144
Ca22chr1_C_albicans_SC5314	25080	25229
Ca22chr1_C_albicans_SC5314	25235	25384
Ca22chr1_C_albicans_SC5314	25308	25457
Ca22chr1_C_albicans_SC5314	25528	25677
Ca22chr1_C_albicans_SC5314	25686	25835
Ca22chr1_C_albicans_SC5314	25794	25943
Ca22chr1_C_albicans_SC5314	26076	26225
Ca22chr1_C_albicans_SC5314	26145	26294
Ca22chr1_C_albicans_SC5314	26286	26435
Ca22chr1_C_albicans_SC5314	26408	26557
Ca22chr1_C_albicans_SC5314	26518	26667
Ca22chr1_C_albicans_SC5314	26633	26782
Ca22chr1_C_albicans_SC5314	26817	26966
Ca22chr1_C_albicans_SC5314	26934	27083
Ca22chr1_C_albicans_SC5314	26998	27147
Ca22chr1_C_albicans_SC5314	27111	27260
Ca22chr1_C_albicans_SC5314	27165	27314
Ca22chr1_C_albicans_SC5314	27270	27419
Ca22chr1_C_albicans_SC5314	27618	27767
Ca22chr1_C_albicans_SC5314	27731	27880
Ca22chr1_C_albicans_SC5314	27953	28102
Ca22chr1_C_albicans_SC5314	28071	28220
Ca22chr1_C_albicans_SC5314	28233	28382
Ca22chr1_C_albicans_SC5314	28395	28544
Ca22chr1_C_albicans_SC5314	28584	28733
Ca22chr1_C_albicans_SC5314	28711	28860
Ca22chr1_C_albicans_SC5314	28757	28906
Ca22chr1_C_albicans_SC5314	28869	29018
Ca22chr1_C_albicans_SC5314	29036	29185
Ca22chr1_C_albicans_SC5314	29372	29521
Ca22chr1_C_albicans_SC5314	29487	29636
Ca22chr1_C_albicans_SC5314	29794	29943
Ca22chr1_C_albicans_SC5314	29922	30071
Ca22chr1_C_albicans_SC5314	30100	30249
Ca22chr1_C_albicans_SC5314	30286	30435
Ca22chr1_C_albicans_SC5314	30419	30568
Ca22chr1_C_albicans_SC5314	30476	30625
Ca22chr1_C_albicans_SC5314	30628	30777
Ca22chr1_C_albicans_SC5314	30729	30878
Ca22chr1_C_albicans_SC5314	30890	31039
Ca22chr1_C_albicans_SC5314	30988	31137
Ca22chr1_C_albicans_SC5314	31041	31190
Ca22chr1_C_albicans_SC5314	31171	31320
Ca22chr1_C_albicans_SC5314	31233	31382
Ca22chr1_C_albicans_SC5314	31342	31491
Ca22chr1_C_albicans_SC5314	31428	31577
Ca22chr1_C_albicans_SC5314	31505	31654
Ca22chr1_C_albicans_SC5314	31860	32009
Ca22chr1_C_albicans_SC5314	32138	32287
Ca22chr1_C_albicans_SC5314	32288	32437
Ca22chr1_C_albicans_SC5314	32346	32495
Ca22chr1_C_albicans_SC5314	32814	32963
Ca22chr1_C_albicans_SC5314	32976	33125
Ca22chr1_C_albicans_SC5314	33189	33338
Ca22chr1_C_albicans_SC5314	33253	33402
Ca22chr1_C_albicans_SC5314	33449	33598
Ca22chr1_C_albicans_SC5314	33582	33731
Ca22chr1_C_albicans_SC5314	33633	33782
Ca22chr1_C_albicans_SC5314	33749	33898
Ca22chr1_C_albicans_SC5314	33914	34063
Ca22chr1_C_albicans_SC5314	34047	34196
Ca22chr1_C_albicans_SC5314	34283	34432
Ca22chr1_C_albicans_SC5314	34418	34567
Ca22chr1_C_albicans_SC5314	34586	34735
Ca22chr1_C_albicans_SC5314	34713	34862
Ca22chr1_C_albicans_SC5314	34781	34930
Ca22chr1_C_albicans_SC5314	34894	35043
Ca22chr1_C_albicans_SC5314	35056	35205
Ca22chr1_C_albicans_SC5314	35237	35386
Ca22chr1_C_albicans_SC5314	35375	35524
Ca22chr1_C_albicans_SC5314	35413	35562
Ca22chr1_C_albicans_SC5314	35582	35731
Ca22chr1_C_albicans_SC5314	35699	35848
Ca22chr1_C_albicans_SC5314	35974	36123
Ca22chr1_C_albicans_SC5314	36116	36265
Ca22chr1_C_albicans_SC5314	36196	36345
Ca22chr1_C_albicans_SC5314	36254	36403
Ca22chr1_C_albicans_SC5314	36452	36601
Ca22chr1_C_albicans_SC5314	36621	36770
Ca22chr1_C_albicans_SC5314	36744	36893
Ca22chr1_C_albicans_SC5314	36798	36947
Ca22chr1_C_albicans_SC5314	36916	37065
Ca22chr1_C_albicans_SC5314	37109	37258
Ca22chr1_C_albicans_SC5314	37222	37371
Ca22chr1_C_albicans_SC5314	37818	37967
Ca22chr1_C_albicans_SC5314	37923	38072
Ca22chr1_C_albicans_SC5314	38026	38175
Ca22chr1_C_albicans_SC5314	38134	38283
Ca22chr1_C_albicans_SC5314	38299	38448
Ca22chr1_C_albicans_SC5314	38438	38587
Ca22chr1_C_albicans_SC5314	38498	38647
Ca22chr1_C_albicans_SC5314	38614	38763
Ca22chr1_C_albicans_SC5314	38802	38951
Ca22chr1_C_albicans_SC5314	38881	39030
Ca22chr1_C_albicans_SC5314	38991	39140
Ca22chr1_C_albicans_SC5314	39073	39222
Ca22chr1_C_albicans_SC5314	39115	39264
Ca22chr1_C_albicans_SC5314	39192	39341
Ca22chr1_C_albicans_SC5314	39232	39381
Ca22chr1_C_albicans_SC5314	39355	39504
Ca22chr1_C_albicans_SC5314	39411	39560
Ca22chr1_C_albicans_SC5314	39583	39732
Ca22chr1_C_albicans_SC5314	39655	39804
Ca22chr1_C_albicans_SC5314	39757	39906
Ca22chr1_C_albicans_SC5314	39847	39996
Ca22chr1_C_albicans_SC5314	39987	40136
Ca22chr1_C_albicans_SC5314	40041	40190
Ca22chr1_C_albicans_SC5314	40164	40313
Ca22chr1_C_albicans_SC5314	40353	40502
Ca22chr1_C_albicans_SC5314	40459	40608
Ca22chr1_C_albicans_SC5314	40557	40706
Ca22chr1_C_albicans_SC5314	40637	40786
Ca22chr1_C_albicans_SC5314	40746	40895
Ca22chr1_C_albicans_SC5314	40808	40957
Ca22chr1_C_albicans_SC5314	40858	41007
Ca22chr1_C_albicans_SC5314	41003	41152
Ca22chr1_C_albicans_SC5314	41130	41279
Ca22chr1_C_albicans_SC5314	41180	41329
Ca22chr1_C_albicans_SC5314	41218	41367
Ca22chr1_C_albicans_SC5314	41354	41503
Ca22chr1_C_albicans_SC5314	41660	41809
Ca22chr1_C_albicans_SC5314	41727	41876
Ca22chr1_C_albicans_SC5314	42228	42377
Ca22chr1_C_albicans_SC5314	42381	42530
Ca22chr1_C_albicans_SC5314	42702	42851
Ca22chr1_C_albicans_SC5314	42730	42879
Ca22chr1_C_albicans_SC5314	42825	42974
Ca22chr1_C_albicans_SC5314	42953	43102
Ca22chr1_C_albicans_SC5314	43185	43334
Ca22chr1_C_albicans_SC5314	43392	43541
Ca22chr1_C_albicans_SC5314	43463	43612
Ca22chr1_C_albicans_SC5314	43628	43777
Ca22chr1_C_albicans_SC5314	44048	44197
Ca22chr1_C_albicans_SC5314	44453	44602
Ca22chr1_C_albicans_SC5314	44586	44735
Ca22chr1_C_albicans_SC5314	44859	45008
Ca22chr1_C_albicans_SC5314	44919	45068
Ca22chr1_C_albicans_SC5314	45460	45609
Ca22chr1_C_albicans_SC5314	45535	45684
Ca22chr1_C_albicans_SC5314	45667	45816
Ca22chr1_C_albicans_SC5314	45944	46093
Ca22chr1_C_albicans_SC5314	46021	46170
Ca22chr1_C_albicans_SC5314	46192	46341
Ca22chr1_C_albicans_SC5314	46254	46403
Ca22chr1_C_albicans_SC5314	46359	46508
Ca22chr1_C_albicans_SC5314	46432	46581
Ca22chr1_C_albicans_SC5314	46897	47046
Ca22chr1_C_albicans_SC5314	46956	47105
Ca22chr1_C_albicans_SC5314	47094	47243
Ca22chr1_C_albicans_SC5314	47266	47415
Ca22chr1_C_albicans_SC5314	47420	47569
Ca22chr1_C_albicans_SC5314	47481	47630
Ca22chr1_C_albicans_SC5314	47624	47773
Ca22chr1_C_albicans_SC5314	47695	47844
Ca22chr1_C_albicans_SC5314	47864	48013
Ca22chr1_C_albicans_SC5314	47931	48080
Ca22chr1_C_albicans_SC5314	48033	48182
Ca22chr1_C_albicans_SC5314	48170	48319
Ca22chr1_C_albicans_SC5314	48250	48399
Ca22chr1_C_albicans_SC5314	48377	48526
Ca22chr1_C_albicans_SC5314	48491	48640
Ca22chr1_C_albicans_SC5314	48676	48825
Ca22chr1_C_albicans_SC5314	48795	48944
Ca22chr1_C_albicans_SC5314	48862	49011
Ca22chr1_C_albicans_SC5314	48986	49135
Ca22chr1_C_albicans_SC5314	49018	49167
Ca22chr1_C_albicans_SC5314	49191	49340
Ca22chr1_C_albicans_SC5314	49320	49469
Ca22chr1_C_albicans_SC5314	49392	49541
Ca22chr1_C_albicans_SC5314	49500	49649
Ca22chr1_C_albicans_SC5314	49668	49817
Ca22chr1_C_albicans_SC5314	49716	49865
Ca22chr1_C_albicans_SC5314	49844	49993
Ca22chr1_C_albicans_SC5314	50015	50164
Ca22chr1_C_albicans_SC5314	50122	50271
Ca22chr1_C_albicans_SC5314	50194	50343
Ca22chr1_C_albicans_SC5314	50314	50463
Ca22chr1_C_albicans_SC5314	50386	50535
Ca22chr1_C_albicans_SC5314	50501	50650
Ca22chr1_C_albicans_SC5314	50633	50782
Ca22chr1_C_albicans_SC5314	50852	51001
Ca22chr1_C_albicans_SC5314	50958	51107
Ca22chr1_C_albicans_SC5314	51021	51170
Ca22chr1_C_albicans_SC5314	51157	51306
Ca22chr1_C_albicans_SC5314	51324	51473
Ca22chr1_C_albicans_SC5314	51471	51620
Ca22chr1_C_albicans_SC5314	51537	51686
Ca22chr1_C_albicans_SC5314	51659	51808
Ca22chr1_C_albicans_SC5314	52024	52173
Ca22chr1_C_albicans_SC5314	52229	52378
Ca22chr1_C_albicans_SC5314	52323	52472
Ca22chr1_C_albicans_SC5314	52469	52618
Ca22chr1_C_albicans_SC5314	52588	52737
Ca22chr1_C_albicans_SC5314	52706	52855
Ca22chr1_C_albicans_SC5314	52859	53008
Ca22chr1_C_albicans_SC5314	52952	53101
Ca22chr1_C_albicans_SC5314	53078	53227
Ca22chr1_C_albicans_SC5314	53228	53377
Ca22chr1_C_albicans_SC5314	53416	53565
Ca22chr1_C_albicans_SC5314	53585	53734
Ca22chr1_C_albicans_SC5314	53695	53844
Ca22chr1_C_albicans_SC5314	53797	53946
Ca22chr1_C_albicans_SC5314	53896	54045
Ca22chr1_C_albicans_SC5314	53955	54104
Ca22chr1_C_albicans_SC5314	54101	54250
Ca22chr1_C_albicans_SC5314	54237	54386
Ca22chr1_C_albicans_SC5314	54554	54703
Ca22chr1_C_albicans_SC5314	54723	54872
Ca22chr1_C_albicans_SC5314	54832	54981
Ca22chr1_C_albicans_SC5314	55057	55206
Ca22chr1_C_albicans_SC5314	55214	55363
Ca22chr1_C_albicans_SC5314	55281	55430
Ca22chr1_C_albicans_SC5314	55632	55781
Ca22chr1_C_albicans_SC5314	55764	55913
Ca22chr1_C_albicans_SC5314	55945	56094
Ca22chr1_C_albicans_SC5314	56098	56247
Ca22chr1_C_albicans_SC5314	56242	56391
Ca22chr1_C_albicans_SC5314	56381	56530
Ca22chr1_C_albicans_SC5314	56437	56586
Ca22chr1_C_albicans_SC5314	56552	56701
Ca22chr1_C_albicans_SC5314	56609	56758
Ca22chr1_C_albicans_SC5314	56769	56918
Ca22chr1_C_albicans_SC5314	56938	57087
Ca22chr1_C_albicans_SC5314	57434	57583
Ca22chr1_C_albicans_SC5314	57513	57662
Ca22chr1_C_albicans_SC5314	57595	57744
Ca22chr1_C_albicans_SC5314	57934	58083
Ca22chr1_C_albicans_SC5314	58275	58424
Ca22chr1_C_albicans_SC5314	58374	58523
Ca22chr1_C_albicans_SC5314	58460	58609
Ca22chr1_C_albicans_SC5314	58584	58733
Ca22chr1_C_albicans_SC5314	59123	59272
Ca22chr1_C_albicans_SC5314	59405	59554
Ca22chr1_C_albicans_SC5314	59506	59655
Ca22chr1_C_albicans_SC5314	59592	59741
Ca22chr1_C_albicans_SC5314	59753	59902
Ca22chr1_C_albicans_SC5314	59912	60061
Ca22chr1_C_albicans_SC5314	59988	60137
Ca22chr1_C_albicans_SC5314	60109	60258
Ca22chr1_C_albicans_SC5314	60273	60422
Ca22chr1_C_albicans_SC5314	60336	60485
Ca22chr1_C_albicans_SC5314	60424	60573
Ca22chr1_C_albicans_SC5314	60517	60666
Ca22chr1_C_albicans_SC5314	60565	60714
Ca22chr1_C_albicans_SC5314	60679	60828
Ca22chr1_C_albicans_SC5314	60736	60885
Ca22chr1_C_albicans_SC5314	60869	61018
Ca22chr1_C_albicans_SC5314	60957	61106
Ca22chr1_C_albicans_SC5314	61016	61165
Ca22chr1_C_albicans_SC5314	61131	61280
Ca22chr1_C_albicans_SC5314	61317	61466
Ca22chr1_C_albicans_SC5314	61396	61545
Ca22chr1_C_albicans_SC5314	61475	61624
Ca22chr1_C_albicans_SC5314	61581	61730
Ca22chr1_C_albicans_SC5314	61643	61792
Ca22chr1_C_albicans_SC5314	61726	61875
Ca22chr1_C_albicans_SC5314	61803	61952
Ca22chr1_C_albicans_SC5314	61878	62027
Ca22chr1_C_albicans_SC5314	61957	62106
Ca22chr1_C_albicans_SC5314	62061	62210
Ca22chr1_C_albicans_SC5314	62157	62306
Ca22chr1_C_albicans_SC5314	62235	62384
Ca22chr1_C_albicans_SC5314	62343	62492
Ca22chr1_C_albicans_SC5314	62458	62607
Ca22chr1_C_albicans_SC5314	62670	62819
Ca22chr1_C_albicans_SC5314	62740	62889
Ca22chr1_C_albicans_SC5314	62817	62966
Ca22chr1_C_albicans_SC5314	63262	63411
Ca22chr1_C_albicans_SC5314	63414	63563
Ca22chr1_C_albicans_SC5314	63465	63614
Ca22chr1_C_albicans_SC5314	63652	63801
Ca22chr1_C_albicans_SC5314	63793	63942
Ca22chr1_C_albicans_SC5314	64255	64404
Ca22chr1_C_albicans_SC5314	64488	64637
Ca22chr1_C_albicans_SC5314	64607	64756
Ca22chr1_C_albicans_SC5314	64730	64879
Ca22chr1_C_albicans_SC5314	64800	64949
Ca22chr1_C_albicans_SC5314	64950	65099
Ca22chr1_C_albicans_SC5314	65038	65187
Ca22chr1_C_albicans_SC5314	65072	65221
Ca22chr1_C_albicans_SC5314	65251	65400
Ca22chr1_C_albicans_SC5314	65318	65467
Ca22chr1_C_albicans_SC5314	65431	65580
Ca22chr1_C_albicans_SC5314	65595	65744
Ca22chr1_C_albicans_SC5314	65654	65803
Ca22chr1_C_albicans_SC5314	65775	65924
Ca22chr1_C_albicans_SC5314	65942	66091
Ca22chr1_C_albicans_SC5314	66121	66270
Ca22chr1_C_albicans_SC5314	66179	66328
Ca22chr1_C_albicans_SC5314	66275	66424
Ca22chr1_C_albicans_SC5314	66380	66529
Ca22chr1_C_albicans_SC5314	66462	66611
Ca22chr1_C_albicans_SC5314	66665	66814
Ca22chr1_C_albicans_SC5314	66803	66952
Ca22chr1_C_albicans_SC5314	66880	67029
Ca22chr1_C_albicans_SC5314	66975	67124
Ca22chr1_C_albicans_SC5314	67048	67197
Ca22chr1_C_albicans_SC5314	67150	67299
Ca22chr1_C_albicans_SC5314	67410	67559
Ca22chr1_C_albicans_SC5314	67510	67659
Ca22chr1_C_albicans_SC5314	67561	67710
Ca22chr1_C_albicans_SC5314	67666	67815
Ca22chr1_C_albicans_SC5314	67842	67991
Ca22chr1_C_albicans_SC5314	67981	68130
Ca22chr1_C_albicans_SC5314	68129	68278
Ca22chr1_C_albicans_SC5314	68169	68318
Ca22chr1_C_albicans_SC5314	68318	68467
Ca22chr1_C_albicans_SC5314	68411	68560
Ca22chr1_C_albicans_SC5314	68504	68653
Ca22chr1_C_albicans_SC5314	68779	68928
Ca22chr1_C_albicans_SC5314	68887	69036
Ca22chr1_C_albicans_SC5314	69211	69360
Ca22chr1_C_albicans_SC5314	69331	69480
Ca22chr1_C_albicans_SC5314	69531	69680
Ca22chr1_C_albicans_SC5314	69613	69762
Ca22chr1_C_albicans_SC5314	69664	69813
Ca22chr1_C_albicans_SC5314	69740	69889
Ca22chr1_C_albicans_SC5314	69860	70009
Ca22chr1_C_albicans_SC5314	70006	70155
Ca22chr1_C_albicans_SC5314	70070	70219
Ca22chr1_C_albicans_SC5314	70169	70318
Ca22chr1_C_albicans_SC5314	70261	70410
Ca22chr1_C_albicans_SC5314	70405	70554
Ca22chr1_C_albicans_SC5314	70564	70713
Ca22chr1_C_albicans_SC5314	70712	70861
Ca22chr1_C_albicans_SC5314	70768	70917
Ca22chr1_C_albicans_SC5314	70881	71030
Ca22chr1_C_albicans_SC5314	71071	71220
Ca22chr1_C_albicans_SC5314	71228	71377
Ca22chr1_C_albicans_SC5314	71567	71716
Ca22chr1_C_albicans_SC5314	71735	71884
Ca22chr1_C_albicans_SC5314	71841	71990
Ca22chr1_C_albicans_SC5314	71926	72075
Ca22chr1_C_albicans_SC5314	72028	72177
Ca22chr1_C_albicans_SC5314	72097	72246
Ca22chr1_C_albicans_SC5314	72189	72338
Ca22chr1_C_albicans_SC5314	72340	72489
Ca22chr1_C_albicans_SC5314	72449	72598
Ca22chr1_C_albicans_SC5314	72588	72737
Ca22chr1_C_albicans_SC5314	72846	72995
Ca22chr1_C_albicans_SC5314	72976	73125
Ca22chr1_C_albicans_SC5314	73014	73163
Ca22chr1_C_albicans_SC5314	73141	73290
Ca22chr1_C_albicans_SC5314	73202	73351
Ca22chr1_C_albicans_SC5314	73312	73461
Ca22chr1_C_albicans_SC5314	73558	73707
Ca22chr1_C_albicans_SC5314	73677	73826
Ca22chr1_C_albicans_SC5314	73739	73888
Ca22chr1_C_albicans_SC5314	73823	73972
Ca22chr1_C_albicans_SC5314	74073	74222
Ca22chr1_C_albicans_SC5314	74219	74368
Ca22chr1_C_albicans_SC5314	74354	74503
Ca22chr1_C_albicans_SC5314	74415	74564
Ca22chr1_C_albicans_SC5314	74547	74696
Ca22chr1_C_albicans_SC5314	74725	74874
Ca22chr1_C_albicans_SC5314	74789	74938
Ca22chr1_C_albicans_SC5314	74959	75108
Ca22chr1_C_albicans_SC5314	75073	75222
Ca22chr1_C_albicans_SC5314	75134	75283
Ca22chr1_C_albicans_SC5314	75263	75412
Ca22chr1_C_albicans_SC5314	75323	75472
Ca22chr1_C_albicans_SC5314	75606	75755
Ca22chr1_C_albicans_SC5314	75706	75855
Ca22chr1_C_albicans_SC5314	75783	75932
Ca22chr1_C_albicans_SC5314	75935	76084
Ca22chr1_C_albicans_SC5314	76155	76304
Ca22chr1_C_albicans_SC5314	76293	76442
Ca22chr1_C_albicans_SC5314	76358	76507
Ca22chr1_C_albicans_SC5314	76476	76625
Ca22chr1_C_albicans_SC5314	76591	76740
Ca22chr1_C_albicans_SC5314	76734	76883
Ca22chr1_C_albicans_SC5314	76900	77049
Ca22chr1_C_albicans_SC5314	77012	77161
Ca22chr1_C_albicans_SC5314	77087	77236
Ca22chr1_C_albicans_SC5314	77227	77376
Ca22chr1_C_albicans_SC5314	77316	77465
Ca22chr1_C_albicans_SC5314	77493	77642
Ca22chr1_C_albicans_SC5314	77722	77871
Ca22chr1_C_albicans_SC5314	77828	77977
Ca22chr1_C_albicans_SC5314	78055	78204
Ca22chr1_C_albicans_SC5314	78125	78274
Ca22chr1_C_albicans_SC5314	78253	78402
Ca22chr1_C_albicans_SC5314	78412	78561
Ca22chr1_C_albicans_SC5314	78634	78783
Ca22chr1_C_albicans_SC5314	78756	78905
Ca22chr1_C_albicans_SC5314	78820	78969
Ca22chr1_C_albicans_SC5314	78938	79087
Ca22chr1_C_albicans_SC5314	79101	79250
Ca22chr1_C_albicans_SC5314	79267	79416
Ca22chr1_C_albicans_SC5314	79353	79502
Ca22chr1_C_albicans_SC5314	79461	79610
Ca22chr1_C_albicans_SC5314	79546	79695
Ca22chr1_C_albicans_SC5314	79942	80091
Ca22chr1_C_albicans_SC5314	80255	80404
Ca22chr1_C_albicans_SC5314	80376	80525
Ca22chr1_C_albicans_SC5314	80451	80600
Ca22chr1_C_albicans_SC5314	80551	80700
Ca22chr1_C_albicans_SC5314	80618	80767
Ca22chr1_C_albicans_SC5314	80705	80854
Ca22chr1_C_albicans_SC5314	80781	80930
Ca22chr1_C_albicans_SC5314	80952	81101
Ca22chr1_C_albicans_SC5314	81060	81209
Ca22chr1_C_albicans_SC5314	81216	81365
Ca22chr1_C_albicans_SC5314	81348	81497
Ca22chr1_C_albicans_SC5314	81511	81660
Ca22chr1_C_albicans_SC5314	81586	81735
Ca22chr1_C_albicans_SC5314	81672	81821
Ca22chr1_C_albicans_SC5314	81789	81938
Ca22chr1_C_albicans_SC5314	81866	82015
Ca22chr1_C_albicans_SC5314	82080	82229
Ca22chr1_C_albicans_SC5314	82155	82304
Ca22chr1_C_albicans_SC5314	82261	82410
Ca22chr1_C_albicans_SC5314	82322	82471
Ca22chr1_C_albicans_SC5314	82417	82566
Ca22chr1_C_albicans_SC5314	82536	82685
Ca22chr1_C_albicans_SC5314	82619	82768
Ca22chr1_C_albicans_SC5314	83032	83181
Ca22chr1_C_albicans_SC5314	83095	83244
Ca22chr1_C_albicans_SC5314	83187	83336
Ca22chr1_C_albicans_SC5314	83332	83481
Ca22chr1_C_albicans_SC5314	83502	83651
Ca22chr1_C_albicans_SC5314	83693	83842
Ca22chr1_C_albicans_SC5314	83870	84019
Ca22chr1_C_albicans_SC5314	83996	84145
Ca22chr1_C_albicans_SC5314	84062	84211
Ca22chr1_C_albicans_SC5314	84220	84369
Ca22chr1_C_albicans_SC5314	84344	84493
Ca22chr1_C_albicans_SC5314	84389	84538
Ca22chr1_C_albicans_SC5314	84589	84738
Ca22chr1_C_albicans_SC5314	85152	85301
Ca22chr1_C_albicans_SC5314	85195	85344
Ca22chr1_C_albicans_SC5314	85352	85501
Ca22chr1_C_albicans_SC5314	85554	85703
Ca22chr1_C_albicans_SC5314	85708	85857
Ca22chr1_C_albicans_SC5314	85778	85927
Ca22chr1_C_albicans_SC5314	85844	85993
Ca22chr1_C_albicans_SC5314	85947	86096
Ca22chr1_C_albicans_SC5314	85995	86144
Ca22chr1_C_albicans_SC5314	86067	86216
Ca22chr1_C_albicans_SC5314	86146	86295
Ca22chr1_C_albicans_SC5314	86302	86451
Ca22chr1_C_albicans_SC5314	86434	86583
Ca22chr1_C_albicans_SC5314	86568	86717
Ca22chr1_C_albicans_SC5314	86630	86779
Ca22chr1_C_albicans_SC5314	86798	86947
Ca22chr1_C_albicans_SC5314	86967	87116
Ca22chr1_C_albicans_SC5314	87113	87262
Ca22chr1_C_albicans_SC5314	87170	87319
Ca22chr1_C_albicans_SC5314	87486	87635
Ca22chr1_C_albicans_SC5314	87837	87986
Ca22chr1_C_albicans_SC5314	88028	88177
Ca22chr1_C_albicans_SC5314	88197	88346
Ca22chr1_C_albicans_SC5314	88330	88479
Ca22chr1_C_albicans_SC5314	88391	88540
Ca22chr1_C_albicans_SC5314	88475	88624
Ca22chr1_C_albicans_SC5314	88521	88670
Ca22chr1_C_albicans_SC5314	88596	88745
Ca22chr1_C_albicans_SC5314	88671	88820
Ca22chr1_C_albicans_SC5314	88725	88874
Ca22chr1_C_albicans_SC5314	88793	88942
Ca22chr1_C_albicans_SC5314	88844	88993
Ca22chr1_C_albicans_SC5314	88973	89122
Ca22chr1_C_albicans_SC5314	89074	89223
Ca22chr1_C_albicans_SC5314	89145	89294
Ca22chr1_C_albicans_SC5314	89221	89370
Ca22chr1_C_albicans_SC5314	89282	89431
Ca22chr1_C_albicans_SC5314	89368	89517
Ca22chr1_C_albicans_SC5314	89428	89577
Ca22chr1_C_albicans_SC5314	89622	89771
Ca22chr1_C_albicans_SC5314	89783	89932
Ca22chr1_C_albicans_SC5314	89913	90062
Ca22chr1_C_albicans_SC5314	90124	90273
Ca22chr1_C_albicans_SC5314	90240	90389
Ca22chr1_C_albicans_SC5314	90440	90589
Ca22chr1_C_albicans_SC5314	90566	90715
Ca22chr1_C_albicans_SC5314	90741	90890
Ca22chr1_C_albicans_SC5314	90895	91044
Ca22chr1_C_albicans_SC5314	91102	91251
Ca22chr1_C_albicans_SC5314	91254	91403
Ca22chr1_C_albicans_SC5314	91462	91611
Ca22chr1_C_albicans_SC5314	91556	91705
Ca22chr1_C_albicans_SC5314	91654	91803
Ca22chr1_C_albicans_SC5314	91744	91893
Ca22chr1_C_albicans_SC5314	91831	91980
Ca22chr1_C_albicans_SC5314	91911	92060
Ca22chr1_C_albicans_SC5314	91977	92126
Ca22chr1_C_albicans_SC5314	92135	92284
Ca22chr1_C_albicans_SC5314	92201	92350
Ca22chr1_C_albicans_SC5314	92273	92422
Ca22chr1_C_albicans_SC5314	92420	92569
Ca22chr1_C_albicans_SC5314	92490	92639
Ca22chr1_C_albicans_SC5314	92693	92842
Ca22chr1_C_albicans_SC5314	92914	93063
Ca22chr1_C_albicans_SC5314	92964	93113
Ca22chr1_C_albicans_SC5314	93078	93227
Ca22chr1_C_albicans_SC5314	93260	93409
Ca22chr1_C_albicans_SC5314	93392	93541
Ca22chr1_C_albicans_SC5314	93493	93642
Ca22chr1_C_albicans_SC5314	93582	93731
Ca22chr1_C_albicans_SC5314	93635	93784
Ca22chr1_C_albicans_SC5314	93751	93900
Ca22chr1_C_albicans_SC5314	93942	94091
Ca22chr1_C_albicans_SC5314	94051	94200
Ca22chr1_C_albicans_SC5314	94246	94395
Ca22chr1_C_albicans_SC5314	94313	94462
Ca22chr1_C_albicans_SC5314	94414	94563
Ca22chr1_C_albicans_SC5314	94576	94725
Ca22chr1_C_albicans_SC5314	94643	94792
Ca22chr1_C_albicans_SC5314	94785	94934
Ca22chr1_C_albicans_SC5314	95301	95450
Ca22chr1_C_albicans_SC5314	95463	95612
Ca22chr1_C_albicans_SC5314	95638	95787
Ca22chr1_C_albicans_SC5314	95782	95931
Ca22chr1_C_albicans_SC5314	96193	96342
Ca22chr1_C_albicans_SC5314	96264	96413
Ca22chr1_C_albicans_SC5314	96432	96581
Ca22chr1_C_albicans_SC5314	96545	96694
Ca22chr1_C_albicans_SC5314	96661	96810
Ca22chr1_C_albicans_SC5314	96811	96960
Ca22chr1_C_albicans_SC5314	96932	97081
Ca22chr1_C_albicans_SC5314	96988	97137
Ca22chr1_C_albicans_SC5314	97091	97240
Ca22chr1_C_albicans_SC5314	97171	97320
Ca22chr1_C_albicans_SC5314	97226	97375
Ca22chr1_C_albicans_SC5314	97311	97460
Ca22chr1_C_albicans_SC5314	97453	97602
Ca22chr1_C_albicans_SC5314	97587	97736
Ca22chr1_C_albicans_SC5314	97715	97864
Ca22chr1_C_albicans_SC5314	97804	97953
Ca22chr1_C_albicans_SC5314	97894	98043
Ca22chr1_C_albicans_SC5314	97991	98140
Ca22chr1_C_albicans_SC5314	98071	98220
Ca22chr1_C_albicans_SC5314	98173	98322
Ca22chr1_C_albicans_SC5314	98332	98481
Ca22chr1_C_albicans_SC5314	98423	98572
Ca22chr1_C_albicans_SC5314	98491	98640
Ca22chr1_C_albicans_SC5314	98591	98740
Ca22chr1_C_albicans_SC5314	98666	98815
Ca22chr1_C_albicans_SC5314	98802	98951
Ca22chr1_C_albicans_SC5314	98890	99039
Ca22chr1_C_albicans_SC5314	98962	99111
Ca22chr1_C_albicans_SC5314	99042	99191
Ca22chr1_C_albicans_SC5314	99118	99267
Ca22chr1_C_albicans_SC5314	99190	99339
Ca22chr1_C_albicans_SC5314	99293	99442
Ca22chr1_C_albicans_SC5314	99362	99511
Ca22chr1_C_albicans_SC5314	99448	99597
Ca22chr1_C_albicans_SC5314	99516	99665
Ca22chr1_C_albicans_SC5314	99594	99743
Ca22chr1_C_albicans_SC5314	99626	99775
Ca22chr1_C_albicans_SC5314	99714	99863
Ca22chr1_C_albicans_SC5314	99808	99957
Ca22chr1_C_albicans_SC5314	99979	100128
Ca22chr1_C_albicans_SC5314	100037	100186
Ca22chr1_C_albicans_SC5314	100150	100299
Ca22chr1_C_albicans_SC5314	100228	100377
Ca22chr1_C_albicans_SC5314	100352	100501
Ca22chr1_C_albicans_SC5314	100430	100579
Ca22chr1_C_albicans_SC5314	100545	100694
Ca22chr1_C_albicans_SC5314	100635	100784
Ca22chr1_C_albicans_SC5314	100730	100879
Ca22chr1_C_albicans_SC5314	100793	100942
Ca22chr1_C_albicans_SC5314	100876	101025
Ca22chr1_C_albicans_SC5314	101001	101150
Ca22chr1_C_albicans_SC5314	101077	101226
Ca22chr1_C_albicans_SC5314	101169	101318
Ca22chr1_C_albicans_SC5314	101382	101531
Ca22chr1_C_albicans_SC5314	101536	101685
Ca22chr1_C_albicans_SC5314	101744	101893
Ca22chr1_C_albicans_SC5314	101870	102019
Ca22chr1_C_albicans_SC5314	102060	102209
Ca22chr1_C_albicans_SC5314	102182	102331
Ca22chr1_C_albicans_SC5314	102250	102399
Ca22chr1_C_albicans_SC5314	102385	102534
Ca22chr1_C_albicans_SC5314	102544	102693
Ca22chr1_C_albicans_SC5314	102696	102845
Ca22chr1_C_albicans_SC5314	102881	103030
Ca22chr1_C_albicans_SC5314	103051	103200
Ca22chr1_C_albicans_SC5314	103128	103277
Ca22chr1_C_albicans_SC5314	103247	103396
Ca22chr1_C_albicans_SC5314	103312	103461
Ca22chr1_C_albicans_SC5314	103382	103531
Ca22chr1_C_albicans_SC5314	103474	103623
Ca22chr1_C_albicans_SC5314	103595	103744
Ca22chr1_C_albicans_SC5314	104008	104157
Ca22chr1_C_albicans_SC5314	104161	104310
Ca22chr1_C_albicans_SC5314	104346	104495
Ca22chr1_C_albicans_SC5314	104476	104625
Ca22chr1_C_albicans_SC5314	104605	104754
Ca22chr1_C_albicans_SC5314	104777	104926
Ca22chr1_C_albicans_SC5314	104866	105015
Ca22chr1_C_albicans_SC5314	104948	105097
Ca22chr1_C_albicans_SC5314	105173	105322
Ca22chr1_C_albicans_SC5314	105277	105426
Ca22chr1_C_albicans_SC5314	105315	105464
Ca22chr1_C_albicans_SC5314	105444	105593
Ca22chr1_C_albicans_SC5314	105506	105655
Ca22chr1_C_albicans_SC5314	105565	105714
Ca22chr1_C_albicans_SC5314	105767	105916
Ca22chr1_C_albicans_SC5314	105961	106110
Ca22chr1_C_albicans_SC5314	106055	106204
Ca22chr1_C_albicans_SC5314	106130	106279
Ca22chr1_C_albicans_SC5314	106249	106398
Ca22chr1_C_albicans_SC5314	106342	106491
Ca22chr1_C_albicans_SC5314	106442	106591
Ca22chr1_C_albicans_SC5314	106607	106756
Ca22chr1_C_albicans_SC5314	106648	106797
Ca22chr1_C_albicans_SC5314	106774	106923
Ca22chr1_C_albicans_SC5314	106829	106978
Ca22chr1_C_albicans_SC5314	106959	107108
Ca22chr1_C_albicans_SC5314	107023	107172
Ca22chr1_C_albicans_SC5314	107101	107250
Ca22chr1_C_albicans_SC5314	107186	107335
Ca22chr1_C_albicans_SC5314	107323	107472
Ca22chr1_C_albicans_SC5314	107406	107555
Ca22chr1_C_albicans_SC5314	107588	107737
Ca22chr1_C_albicans_SC5314	107630	107779
Ca22chr1_C_albicans_SC5314	107703	107852
Ca22chr1_C_albicans_SC5314	107799	107948
Ca22chr1_C_albicans_SC5314	107896	108045
Ca22chr1_C_albicans_SC5314	108028	108177
Ca22chr1_C_albicans_SC5314	108176	108325
Ca22chr1_C_albicans_SC5314	108340	108489
Ca22chr1_C_albicans_SC5314	108411	108560
Ca22chr1_C_albicans_SC5314	108541	108690
Ca22chr1_C_albicans_SC5314	108668	108817
Ca22chr1_C_albicans_SC5314	108741	108890
Ca22chr1_C_albicans_SC5314	108796	108945
Ca22chr1_C_albicans_SC5314	109022	109171
Ca22chr1_C_albicans_SC5314	109062	109211
Ca22chr1_C_albicans_SC5314	109146	109295
Ca22chr1_C_albicans_SC5314	109272	109421
Ca22chr1_C_albicans_SC5314	109358	109507
Ca22chr1_C_albicans_SC5314	109508	109657
Ca22chr1_C_albicans_SC5314	109680	109829
Ca22chr1_C_albicans_SC5314	109860	110009
Ca22chr1_C_albicans_SC5314	109964	110113
Ca22chr1_C_albicans_SC5314	110021	110170
Ca22chr1_C_albicans_SC5314	110163	110312
Ca22chr1_C_albicans_SC5314	110334	110483
Ca22chr1_C_albicans_SC5314	110396	110545
Ca22chr1_C_albicans_SC5314	110637	110786
Ca22chr1_C_albicans_SC5314	110691	110840
Ca22chr1_C_albicans_SC5314	110834	110983
Ca22chr1_C_albicans_SC5314	110985	111134
Ca22chr1_C_albicans_SC5314	111103	111252
Ca22chr1_C_albicans_SC5314	111368	111517
Ca22chr1_C_albicans_SC5314	111438	111587
Ca22chr1_C_albicans_SC5314	111562	111711
Ca22chr1_C_albicans_SC5314	111684	111833
Ca22chr1_C_albicans_SC5314	111842	111991
Ca22chr1_C_albicans_SC5314	112040	112189
Ca22chr1_C_albicans_SC5314	112241	112390
Ca22chr1_C_albicans_SC5314	112786	112935
Ca22chr1_C_albicans_SC5314	112904	113053
Ca22chr1_C_albicans_SC5314	113055	113204
Ca22chr1_C_albicans_SC5314	113109	113258
Ca22chr1_C_albicans_SC5314	113225	113374
Ca22chr1_C_albicans_SC5314	113433	113582
Ca22chr1_C_albicans_SC5314	113537	113686
Ca22chr1_C_albicans_SC5314	113583	113732
Ca22chr1_C_albicans_SC5314	113698	113847
Ca22chr1_C_albicans_SC5314	113760	113909
Ca22chr1_C_albicans_SC5314	113864	114013
Ca22chr1_C_albicans_SC5314	114099	114248
Ca22chr1_C_albicans_SC5314	114209	114358
Ca22chr1_C_albicans_SC5314	114372	114521
Ca22chr1_C_albicans_SC5314	114541	114690
Ca22chr1_C_albicans_SC5314	114631	114780
Ca22chr1_C_albicans_SC5314	114740	114889
Ca22chr1_C_albicans_SC5314	114818	114967
Ca22chr1_C_albicans_SC5314	114874	115023
Ca22chr1_C_albicans_SC5314	114935	115084
Ca22chr1_C_albicans_SC5314	115117	115266
Ca22chr1_C_albicans_SC5314	115271	115420
Ca22chr1_C_albicans_SC5314	115350	115499
Ca22chr1_C_albicans_SC5314	115421	115570
Ca22chr1_C_albicans_SC5314	115498	115647
Ca22chr1_C_albicans_SC5314	115545	115694
Ca22chr1_C_albicans_SC5314	115610	115759
Ca22chr1_C_albicans_SC5314	115679	115828
Ca22chr1_C_albicans_SC5314	115778	115927
Ca22chr1_C_albicans_SC5314	115857	116006
Ca22chr1_C_albicans_SC5314	116312	116461
Ca22chr1_C_albicans_SC5314	116388	116537
Ca22chr1_C_albicans_SC5314	116511	116660
Ca22chr1_C_albicans_SC5314	117022	117171
Ca22chr1_C_albicans_SC5314	117174	117323
Ca22chr1_C_albicans_SC5314	117270	117419
Ca22chr1_C_albicans_SC5314	117329	117478
Ca22chr1_C_albicans_SC5314	117439	117588
Ca22chr1_C_albicans_SC5314	117511	117660
Ca22chr1_C_albicans_SC5314	117641	117790
Ca22chr1_C_albicans_SC5314	117792	117941
Ca22chr1_C_albicans_SC5314	117880	118029
Ca22chr1_C_albicans_SC5314	117974	118123
Ca22chr1_C_albicans_SC5314	118078	118227
Ca22chr1_C_albicans_SC5314	118210	118359
Ca22chr1_C_albicans_SC5314	118258	118407
Ca22chr1_C_albicans_SC5314	118370	118519
Ca22chr1_C_albicans_SC5314	118562	118711
Ca22chr1_C_albicans_SC5314	118728	118877
Ca22chr1_C_albicans_SC5314	118787	118936
Ca22chr1_C_albicans_SC5314	118891	119040
Ca22chr1_C_albicans_SC5314	118952	119101
Ca22chr1_C_albicans_SC5314	119075	119224
Ca22chr1_C_albicans_SC5314	119254	119403
Ca22chr1_C_albicans_SC5314	119335	119484
Ca22chr1_C_albicans_SC5314	119467	119616
Ca22chr1_C_albicans_SC5314	119573	119722
Ca22chr1_C_albicans_SC5314	119739	119888
Ca22chr1_C_albicans_SC5314	119780	119929
Ca22chr1_C_albicans_SC5314	119860	120009
Ca22chr1_C_albicans_SC5314	120020	120169
Ca22chr1_C_albicans_SC5314	120080	120229
Ca22chr1_C_albicans_SC5314	120231	120380
Ca22chr1_C_albicans_SC5314	120607	120756
Ca22chr1_C_albicans_SC5314	120719	120868
Ca22chr1_C_albicans_SC5314	120787	120936
Ca22chr1_C_albicans_SC5314	120927	121076
Ca22chr1_C_albicans_SC5314	121079	121228
Ca22chr1_C_albicans_SC5314	121197	121346
Ca22chr1_C_albicans_SC5314	121333	121482
Ca22chr1_C_albicans_SC5314	121408	121557
Ca22chr1_C_albicans_SC5314	121522	121671
Ca22chr1_C_albicans_SC5314	121598	121747
Ca22chr1_C_albicans_SC5314	121667	121816
Ca22chr1_C_albicans_SC5314	121750	121899
Ca22chr1_C_albicans_SC5314	121844	121993
Ca22chr1_C_albicans_SC5314	121950	122099
Ca22chr1_C_albicans_SC5314	122175	122324
Ca22chr1_C_albicans_SC5314	122297	122446
Ca22chr1_C_albicans_SC5314	122547	122696
Ca22chr1_C_albicans_SC5314	122641	122790
Ca22chr1_C_albicans_SC5314	122824	122973
Ca22chr1_C_albicans_SC5314	123047	123196
Ca22chr1_C_albicans_SC5314	123136	123285
Ca22chr1_C_albicans_SC5314	123207	123356
Ca22chr1_C_albicans_SC5314	123351	123500
Ca22chr1_C_albicans_SC5314	123980	124129
Ca22chr1_C_albicans_SC5314	124064	124213
Ca22chr1_C_albicans_SC5314	124266	124415
Ca22chr1_C_albicans_SC5314	124376	124525
Ca22chr1_C_albicans_SC5314	124478	124627
Ca22chr1_C_albicans_SC5314	124681	124830
Ca22chr1_C_albicans_SC5314	124856	125005
Ca22chr1_C_albicans_SC5314	124972	125121
Ca22chr1_C_albicans_SC5314	125022	125171
Ca22chr1_C_albicans_SC5314	125153	125302
Ca22chr1_C_albicans_SC5314	125281	125430
Ca22chr1_C_albicans_SC5314	125351	125500
Ca22chr1_C_albicans_SC5314	125521	125670
Ca22chr1_C_albicans_SC5314	125926	126075
Ca22chr1_C_albicans_SC5314	126027	126176
Ca22chr1_C_albicans_SC5314	126095	126244
Ca22chr1_C_albicans_SC5314	126152	126301
Ca22chr1_C_albicans_SC5314	126230	126379
Ca22chr1_C_albicans_SC5314	126274	126423
Ca22chr1_C_albicans_SC5314	126885	127034
Ca22chr1_C_albicans_SC5314	127051	127200
Ca22chr1_C_albicans_SC5314	127141	127290
Ca22chr1_C_albicans_SC5314	127209	127358
Ca22chr1_C_albicans_SC5314	127311	127460
Ca22chr1_C_albicans_SC5314	127393	127542
Ca22chr1_C_albicans_SC5314	127476	127625
Ca22chr1_C_albicans_SC5314	127591	127740
Ca22chr1_C_albicans_SC5314	127638	127787
Ca22chr1_C_albicans_SC5314	127741	127890
Ca22chr1_C_albicans_SC5314	127814	127963
Ca22chr1_C_albicans_SC5314	127868	128017
Ca22chr1_C_albicans_SC5314	127953	128102
Ca22chr1_C_albicans_SC5314	128008	128157
Ca22chr1_C_albicans_SC5314	128321	128470
Ca22chr1_C_albicans_SC5314	128499	128648
Ca22chr1_C_albicans_SC5314	128577	128726
Ca22chr1_C_albicans_SC5314	129324	129473
Ca22chr1_C_albicans_SC5314	129431	129580
Ca22chr1_C_albicans_SC5314	129517	129666
Ca22chr1_C_albicans_SC5314	129710	129859
Ca22chr1_C_albicans_SC5314	129904	130053
Ca22chr1_C_albicans_SC5314	129965	130114
Ca22chr1_C_albicans_SC5314	130098	130247
Ca22chr1_C_albicans_SC5314	130868	131017
Ca22chr1_C_albicans_SC5314	131400	131549
Ca22chr1_C_albicans_SC5314	131640	131789
Ca22chr1_C_albicans_SC5314	131810	131959
Ca22chr1_C_albicans_SC5314	131942	132091
Ca22chr1_C_albicans_SC5314	132008	132157
Ca22chr1_C_albicans_SC5314	132166	132315
Ca22chr1_C_albicans_SC5314	132232	132381
Ca22chr1_C_albicans_SC5314	132584	132733
Ca22chr1_C_albicans_SC5314	132719	132868
Ca22chr1_C_albicans_SC5314	132853	133002
Ca22chr1_C_albicans_SC5314	132925	133074
Ca22chr1_C_albicans_SC5314	133016	133165
Ca22chr1_C_albicans_SC5314	133073	133222
Ca22chr1_C_albicans_SC5314	133242	133391
Ca22chr1_C_albicans_SC5314	133390	133539
Ca22chr1_C_albicans_SC5314	133463	133612
Ca22chr1_C_albicans_SC5314	133893	134042
Ca22chr1_C_albicans_SC5314	133937	134086
Ca22chr1_C_albicans_SC5314	134283	134432
Ca22chr1_C_albicans_SC5314	134430	134579
Ca22chr1_C_albicans_SC5314	134572	134721
Ca22chr1_C_albicans_SC5314	134648	134797
Ca22chr1_C_albicans_SC5314	134833	134982
Ca22chr1_C_albicans_SC5314	134950	135099
Ca22chr1_C_albicans_SC5314	135787	135936
Ca22chr1_C_albicans_SC5314	135853	136002
Ca22chr1_C_albicans_SC5314	135971	136120
Ca22chr1_C_albicans_SC5314	136163	136312
Ca22chr1_C_albicans_SC5314	136352	136501
Ca22chr1_C_albicans_SC5314	136459	136608
Ca22chr1_C_albicans_SC5314	137746	137895
Ca22chr1_C_albicans_SC5314	137811	137960
Ca22chr1_C_albicans_SC5314	137922	138071
Ca22chr1_C_albicans_SC5314	138274	138423
Ca22chr1_C_albicans_SC5314	138587	138736
Ca22chr1_C_albicans_SC5314	138682	138831
Ca22chr1_C_albicans_SC5314	138864	139013
Ca22chr1_C_albicans_SC5314	139065	139214
Ca22chr1_C_albicans_SC5314	139189	139338
Ca22chr1_C_albicans_SC5314	139271	139420
Ca22chr1_C_albicans_SC5314	139388	139537
Ca22chr1_C_albicans_SC5314	139552	139701
Ca22chr1_C_albicans_SC5314	139651	139800
Ca22chr1_C_albicans_SC5314	139723	139872
Ca22chr1_C_albicans_SC5314	139854	140003
Ca22chr1_C_albicans_SC5314	140082	140231
Ca22chr1_C_albicans_SC5314	140248	140397
Ca22chr1_C_albicans_SC5314	140376	140525
Ca22chr1_C_albicans_SC5314	140631	140780
Ca22chr1_C_albicans_SC5314	140733	140882
Ca22chr1_C_albicans_SC5314	140830	140979
Ca22chr1_C_albicans_SC5314	140922	141071
Ca22chr1_C_albicans_SC5314	141000	141149
Ca22chr1_C_albicans_SC5314	141127	141276
Ca22chr1_C_albicans_SC5314	141409	141558
Ca22chr1_C_albicans_SC5314	141543	141692
Ca22chr1_C_albicans_SC5314	141630	141779
Ca22chr1_C_albicans_SC5314	142130	142279
Ca22chr1_C_albicans_SC5314	143216	143365
Ca22chr1_C_albicans_SC5314	143273	143422
Ca22chr1_C_albicans_SC5314	143497	143646
Ca22chr1_C_albicans_SC5314	143590	143739
Ca22chr1_C_albicans_SC5314	143776	143925
Ca22chr1_C_albicans_SC5314	143879	144028
Ca22chr1_C_albicans_SC5314	143968	144117
Ca22chr1_C_albicans_SC5314	144070	144219
Ca22chr1_C_albicans_SC5314	144355	144504
Ca22chr1_C_albicans_SC5314	144497	144646
Ca22chr1_C_albicans_SC5314	144557	144706
Ca22chr1_C_albicans_SC5314	144844	144993
Ca22chr1_C_albicans_SC5314	144928	145077
Ca22chr1_C_albicans_SC5314	145040	145189
Ca22chr1_C_albicans_SC5314	145667	145816
Ca22chr1_C_albicans_SC5314	145784	145933
Ca22chr1_C_albicans_SC5314	146370	146519
Ca22chr1_C_albicans_SC5314	146493	146642
Ca22chr1_C_albicans_SC5314	146635	146784
Ca22chr1_C_albicans_SC5314	146728	146877
Ca22chr1_C_albicans_SC5314	147154	147303
Ca22chr1_C_albicans_SC5314	147758	147907
Ca22chr1_C_albicans_SC5314	148197	148346
Ca22chr1_C_albicans_SC5314	148343	148492
Ca22chr1_C_albicans_SC5314	148979	149128
Ca22chr1_C_albicans_SC5314	149175	149324
Ca22chr1_C_albicans_SC5314	149271	149420
Ca22chr1_C_albicans_SC5314	149771	149920
Ca22chr1_C_albicans_SC5314	149867	150016
Ca22chr1_C_albicans_SC5314	149932	150081
Ca22chr1_C_albicans_SC5314	150073	150222
Ca22chr1_C_albicans_SC5314	150177	150326
Ca22chr1_C_albicans_SC5314	150239	150388
Ca22chr1_C_albicans_SC5314	150538	150687
Ca22chr1_C_albicans_SC5314	150647	150796
Ca22chr1_C_albicans_SC5314	150714	150863
Ca22chr1_C_albicans_SC5314	150833	150982
Ca22chr1_C_albicans_SC5314	151047	151196
Ca22chr1_C_albicans_SC5314	151211	151360
Ca22chr1_C_albicans_SC5314	151462	151611
Ca22chr1_C_albicans_SC5314	151562	151711
Ca22chr1_C_albicans_SC5314	151625	151774
Ca22chr1_C_albicans_SC5314	152153	152302
Ca22chr1_C_albicans_SC5314	152240	152389
Ca22chr1_C_albicans_SC5314	152495	152644
Ca22chr1_C_albicans_SC5314	152590	152739
Ca22chr1_C_albicans_SC5314	152807	152956
Ca22chr1_C_albicans_SC5314	153048	153197
Ca22chr1_C_albicans_SC5314	153486	153635
Ca22chr1_C_albicans_SC5314	153737	153886
Ca22chr1_C_albicans_SC5314	153843	153992
Ca22chr1_C_albicans_SC5314	154134	154283
Ca22chr1_C_albicans_SC5314	154222	154371
Ca22chr1_C_albicans_SC5314	154583	154732
Ca22chr1_C_albicans_SC5314	154766	154915
Ca22chr1_C_albicans_SC5314	154892	155041
Ca22chr1_C_albicans_SC5314	155061	155210
Ca22chr1_C_albicans_SC5314	155194	155343
Ca22chr1_C_albicans_SC5314	155257	155406
Ca22chr1_C_albicans_SC5314	155532	155681
Ca22chr1_C_albicans_SC5314	155680	155829
Ca22chr1_C_albicans_SC5314	155911	156060
Ca22chr1_C_albicans_SC5314	156109	156258
Ca22chr1_C_albicans_SC5314	156323	156472
Ca22chr1_C_albicans_SC5314	156608	156757
Ca22chr1_C_albicans_SC5314	156742	156891
Ca22chr1_C_albicans_SC5314	156886	157035
Ca22chr1_C_albicans_SC5314	157597	157746
Ca22chr1_C_albicans_SC5314	157642	157791
Ca22chr1_C_albicans_SC5314	157716	157865
Ca22chr1_C_albicans_SC5314	157779	157928
Ca22chr1_C_albicans_SC5314	157920	158069
Ca22chr1_C_albicans_SC5314	157980	158129
Ca22chr1_C_albicans_SC5314	158768	158917
Ca22chr1_C_albicans_SC5314	158838	158987
Ca22chr1_C_albicans_SC5314	158995	159144
Ca22chr1_C_albicans_SC5314	159183	159332
Ca22chr1_C_albicans_SC5314	159228	159377
Ca22chr1_C_albicans_SC5314	159417	159566
Ca22chr1_C_albicans_SC5314	159496	159645
Ca22chr1_C_albicans_SC5314	159568	159717
Ca22chr1_C_albicans_SC5314	159761	159910
Ca22chr1_C_albicans_SC5314	159844	159993
Ca22chr1_C_albicans_SC5314	159914	160063
Ca22chr1_C_albicans_SC5314	159977	160126
Ca22chr1_C_albicans_SC5314	160028	160177
Ca22chr1_C_albicans_SC5314	160221	160370
Ca22chr1_C_albicans_SC5314	160356	160505
Ca22chr1_C_albicans_SC5314	160430	160579
Ca22chr1_C_albicans_SC5314	160714	160863
Ca22chr1_C_albicans_SC5314	160812	160961
Ca22chr1_C_albicans_SC5314	160911	161060
Ca22chr1_C_albicans_SC5314	161036	161185
Ca22chr1_C_albicans_SC5314	161254	161403
Ca22chr1_C_albicans_SC5314	161342	161491
Ca22chr1_C_albicans_SC5314	161417	161566
Ca22chr1_C_albicans_SC5314	161477	161626
Ca22chr1_C_albicans_SC5314	161569	161718
Ca22chr1_C_albicans_SC5314	161913	162062
Ca22chr1_C_albicans_SC5314	162016	162165
Ca22chr1_C_albicans_SC5314	162153	162302
Ca22chr1_C_albicans_SC5314	162264	162413
Ca22chr1_C_albicans_SC5314	162330	162479
Ca22chr1_C_albicans_SC5314	162375	162524
Ca22chr1_C_albicans_SC5314	162466	162615
Ca22chr1_C_albicans_SC5314	162557	162706
Ca22chr1_C_albicans_SC5314	162675	162824
Ca22chr1_C_albicans_SC5314	162768	162917
Ca22chr1_C_albicans_SC5314	162865	163014
Ca22chr1_C_albicans_SC5314	163413	163562
Ca22chr1_C_albicans_SC5314	163525	163674
Ca22chr1_C_albicans_SC5314	163694	163843
Ca22chr1_C_albicans_SC5314	163892	164041
Ca22chr1_C_albicans_SC5314	164321	164470
Ca22chr1_C_albicans_SC5314	164379	164528
Ca22chr1_C_albicans_SC5314	164503	164652
Ca22chr1_C_albicans_SC5314	164695	164844
Ca22chr1_C_albicans_SC5314	165368	165517
Ca22chr1_C_albicans_SC5314	165552	165701
Ca22chr1_C_albicans_SC5314	165659	165808
Ca22chr1_C_albicans_SC5314	166093	166242
Ca22chr1_C_albicans_SC5314	166499	166648
Ca22chr1_C_albicans_SC5314	166598	166747
Ca22chr1_C_albicans_SC5314	166742	166891
Ca22chr1_C_albicans_SC5314	167057	167206
Ca22chr1_C_albicans_SC5314	167155	167304
Ca22chr1_C_albicans_SC5314	167205	167354
Ca22chr1_C_albicans_SC5314	167312	167461
Ca22chr1_C_albicans_SC5314	167363	167512
Ca22chr1_C_albicans_SC5314	167475	167624
Ca22chr1_C_albicans_SC5314	167537	167686
Ca22chr1_C_albicans_SC5314	167637	167786
Ca22chr1_C_albicans_SC5314	167694	167843
Ca22chr1_C_albicans_SC5314	167858	168007
Ca22chr1_C_albicans_SC5314	167958	168107
Ca22chr1_C_albicans_SC5314	168010	168159
Ca22chr1_C_albicans_SC5314	168246	168395
Ca22chr1_C_albicans_SC5314	168408	168557
Ca22chr1_C_albicans_SC5314	168692	168841
Ca22chr1_C_albicans_SC5314	168892	169041
Ca22chr1_C_albicans_SC5314	169034	169183
Ca22chr1_C_albicans_SC5314	169175	169324
Ca22chr1_C_albicans_SC5314	169219	169368
Ca22chr1_C_albicans_SC5314	169336	169485
Ca22chr1_C_albicans_SC5314	169735	169884
Ca22chr1_C_albicans_SC5314	169861	170010
Ca22chr1_C_albicans_SC5314	170169	170318
Ca22chr1_C_albicans_SC5314	170391	170540
Ca22chr1_C_albicans_SC5314	170468	170617
Ca22chr1_C_albicans_SC5314	170735	170884
Ca22chr1_C_albicans_SC5314	170836	170985
Ca22chr1_C_albicans_SC5314	171016	171165
Ca22chr1_C_albicans_SC5314	171094	171243
Ca22chr1_C_albicans_SC5314	171179	171328
Ca22chr1_C_albicans_SC5314	171304	171453
Ca22chr1_C_albicans_SC5314	171391	171540
Ca22chr1_C_albicans_SC5314	171465	171614
Ca22chr1_C_albicans_SC5314	171542	171691
Ca22chr1_C_albicans_SC5314	171674	171823
Ca22chr1_C_albicans_SC5314	171896	172045
Ca22chr1_C_albicans_SC5314	171992	172141
Ca22chr1_C_albicans_SC5314	172194	172343
Ca22chr1_C_albicans_SC5314	172391	172540
Ca22chr1_C_albicans_SC5314	172517	172666
Ca22chr1_C_albicans_SC5314	172650	172799
Ca22chr1_C_albicans_SC5314	172748	172897
Ca22chr1_C_albicans_SC5314	172833	172982
Ca22chr1_C_albicans_SC5314	172935	173084
Ca22chr1_C_albicans_SC5314	173077	173226
Ca22chr1_C_albicans_SC5314	173249	173398
Ca22chr1_C_albicans_SC5314	173498	173647
Ca22chr1_C_albicans_SC5314	173610	173759
Ca22chr1_C_albicans_SC5314	173964	174113
Ca22chr1_C_albicans_SC5314	174352	174501
Ca22chr1_C_albicans_SC5314	174428	174577
Ca22chr1_C_albicans_SC5314	174618	174767
Ca22chr1_C_albicans_SC5314	174689	174838
Ca22chr1_C_albicans_SC5314	174730	174879
Ca22chr1_C_albicans_SC5314	174819	174968
Ca22chr1_C_albicans_SC5314	174926	175075
Ca22chr1_C_albicans_SC5314	175011	175160
Ca22chr1_C_albicans_SC5314	175201	175350
Ca22chr1_C_albicans_SC5314	175251	175400
Ca22chr1_C_albicans_SC5314	175423	175572
Ca22chr1_C_albicans_SC5314	175573	175722
Ca22chr1_C_albicans_SC5314	175664	175813
Ca22chr1_C_albicans_SC5314	175739	175888
Ca22chr1_C_albicans_SC5314	175799	175948
Ca22chr1_C_albicans_SC5314	175865	176014
Ca22chr1_C_albicans_SC5314	176049	176198
Ca22chr1_C_albicans_SC5314	176319	176468
Ca22chr1_C_albicans_SC5314	176500	176649
Ca22chr1_C_albicans_SC5314	176670	176819
Ca22chr1_C_albicans_SC5314	176996	177145
Ca22chr1_C_albicans_SC5314	177304	177453
Ca22chr1_C_albicans_SC5314	177503	177652
Ca22chr1_C_albicans_SC5314	177584	177733
Ca22chr1_C_albicans_SC5314	177674	177823
Ca22chr1_C_albicans_SC5314	177947	178096
Ca22chr1_C_albicans_SC5314	178163	178312
Ca22chr1_C_albicans_SC5314	178287	178436
Ca22chr1_C_albicans_SC5314	178335	178484
Ca22chr1_C_albicans_SC5314	178456	178605
Ca22chr1_C_albicans_SC5314	178704	178853
Ca22chr1_C_albicans_SC5314	178826	178975
Ca22chr1_C_albicans_SC5314	178965	179114
Ca22chr1_C_albicans_SC5314	179024	179173
Ca22chr1_C_albicans_SC5314	179151	179300
Ca22chr1_C_albicans_SC5314	179321	179470
Ca22chr1_C_albicans_SC5314	179406	179555
Ca22chr1_C_albicans_SC5314	179878	180027
Ca22chr1_C_albicans_SC5314	179953	180102
Ca22chr1_C_albicans_SC5314	180070	180219
Ca22chr1_C_albicans_SC5314	180256	180405
Ca22chr1_C_albicans_SC5314	180362	180511
Ca22chr1_C_albicans_SC5314	180443	180592
Ca22chr1_C_albicans_SC5314	180556	180705
Ca22chr1_C_albicans_SC5314	180617	180766
Ca22chr1_C_albicans_SC5314	180784	180933
Ca22chr1_C_albicans_SC5314	181035	181184
Ca22chr1_C_albicans_SC5314	181448	181597
Ca22chr1_C_albicans_SC5314	181580	181729
Ca22chr1_C_albicans_SC5314	181635	181784
Ca22chr1_C_albicans_SC5314	181736	181885
Ca22chr1_C_albicans_SC5314	181902	182051
Ca22chr1_C_albicans_SC5314	181991	182140
Ca22chr1_C_albicans_SC5314	182030	182179
Ca22chr1_C_albicans_SC5314	182124	182273
Ca22chr1_C_albicans_SC5314	182192	182341
Ca22chr1_C_albicans_SC5314	182279	182428
Ca22chr1_C_albicans_SC5314	182489	182638
Ca22chr1_C_albicans_SC5314	182700	182849
Ca22chr1_C_albicans_SC5314	182901	183050
Ca22chr1_C_albicans_SC5314	182988	183137
Ca22chr1_C_albicans_SC5314	183155	183304
Ca22chr1_C_albicans_SC5314	183248	183397
Ca22chr1_C_albicans_SC5314	183303	183452
Ca22chr1_C_albicans_SC5314	183374	183523
Ca22chr1_C_albicans_SC5314	183595	183744
Ca22chr1_C_albicans_SC5314	183667	183816
Ca22chr1_C_albicans_SC5314	183754	183903
Ca22chr1_C_albicans_SC5314	183853	184002
Ca22chr1_C_albicans_SC5314	184005	184154
Ca22chr1_C_albicans_SC5314	184105	184254
Ca22chr1_C_albicans_SC5314	184175	184324
Ca22chr1_C_albicans_SC5314	184219	184368
Ca22chr1_C_albicans_SC5314	184306	184455
Ca22chr1_C_albicans_SC5314	184436	184585
Ca22chr1_C_albicans_SC5314	184616	184765
Ca22chr1_C_albicans_SC5314	184742	184891
Ca22chr1_C_albicans_SC5314	184847	184996
Ca22chr1_C_albicans_SC5314	184982	185131
Ca22chr1_C_albicans_SC5314	185100	185249
Ca22chr1_C_albicans_SC5314	185153	185302
Ca22chr1_C_albicans_SC5314	185604	185753
Ca22chr1_C_albicans_SC5314	185805	185954
Ca22chr1_C_albicans_SC5314	185860	186009
Ca22chr1_C_albicans_SC5314	186028	186177
Ca22chr1_C_albicans_SC5314	186208	186357
Ca22chr1_C_albicans_SC5314	186340	186489
Ca22chr1_C_albicans_SC5314	186484	186633
Ca22chr1_C_albicans_SC5314	186555	186704
Ca22chr1_C_albicans_SC5314	186670	186819
Ca22chr1_C_albicans_SC5314	186753	186902
Ca22chr1_C_albicans_SC5314	186873	187022
Ca22chr1_C_albicans_SC5314	187002	187151
Ca22chr1_C_albicans_SC5314	187067	187216
Ca22chr1_C_albicans_SC5314	187144	187293
Ca22chr1_C_albicans_SC5314	187301	187450
Ca22chr1_C_albicans_SC5314	187351	187500
Ca22chr1_C_albicans_SC5314	187423	187572
Ca22chr1_C_albicans_SC5314	187535	187684
Ca22chr1_C_albicans_SC5314	187934	188083
Ca22chr1_C_albicans_SC5314	188060	188209
Ca22chr1_C_albicans_SC5314	188150	188299
Ca22chr1_C_albicans_SC5314	188406	188555
Ca22chr1_C_albicans_SC5314	188515	188664
Ca22chr1_C_albicans_SC5314	188559	188708
Ca22chr1_C_albicans_SC5314	188690	188839
Ca22chr1_C_albicans_SC5314	188724	188873
Ca22chr1_C_albicans_SC5314	188865	189014
Ca22chr1_C_albicans_SC5314	189028	189177
Ca22chr1_C_albicans_SC5314	189152	189301
Ca22chr1_C_albicans_SC5314	189536	189685
Ca22chr1_C_albicans_SC5314	189720	189869
Ca22chr1_C_albicans_SC5314	189869	190018
Ca22chr1_C_albicans_SC5314	189917	190066
Ca22chr1_C_albicans_SC5314	190082	190231
Ca22chr1_C_albicans_SC5314	190189	190338
Ca22chr1_C_albicans_SC5314	190272	190421
Ca22chr1_C_albicans_SC5314	190802	190951
Ca22chr1_C_albicans_SC5314	190857	191006
Ca22chr1_C_albicans_SC5314	190979	191128
Ca22chr1_C_albicans_SC5314	191125	191274
Ca22chr1_C_albicans_SC5314	191360	191509
Ca22chr1_C_albicans_SC5314	191526	191675
Ca22chr1_C_albicans_SC5314	191701	191850
Ca22chr1_C_albicans_SC5314	191779	191928
Ca22chr1_C_albicans_SC5314	192065	192214
Ca22chr1_C_albicans_SC5314	192173	192322
Ca22chr1_C_albicans_SC5314	192247	192396
Ca22chr1_C_albicans_SC5314	192335	192484
Ca22chr1_C_albicans_SC5314	192447	192596
Ca22chr1_C_albicans_SC5314	192600	192749
Ca22chr1_C_albicans_SC5314	192796	192945
Ca22chr1_C_albicans_SC5314	193117	193266
Ca22chr1_C_albicans_SC5314	193250	193399
Ca22chr1_C_albicans_SC5314	193439	193588
Ca22chr1_C_albicans_SC5314	194124	194273
Ca22chr1_C_albicans_SC5314	194246	194395
Ca22chr1_C_albicans_SC5314	194325	194474
Ca22chr1_C_albicans_SC5314	194446	194595
Ca22chr1_C_albicans_SC5314	194644	194793
Ca22chr1_C_albicans_SC5314	194719	194868
Ca22chr1_C_albicans_SC5314	194832	194981
Ca22chr1_C_albicans_SC5314	194917	195066
Ca22chr1_C_albicans_SC5314	195018	195167
Ca22chr1_C_albicans_SC5314	195117	195266
Ca22chr1_C_albicans_SC5314	195246	195395
Ca22chr1_C_albicans_SC5314	195370	195519
Ca22chr1_C_albicans_SC5314	195524	195673
Ca22chr1_C_albicans_SC5314	195683	195832
Ca22chr1_C_albicans_SC5314	195800	195949
Ca22chr1_C_albicans_SC5314	195912	196061
Ca22chr1_C_albicans_SC5314	196031	196180
Ca22chr1_C_albicans_SC5314	196136	196285
Ca22chr1_C_albicans_SC5314	196289	196438
Ca22chr1_C_albicans_SC5314	196386	196535
Ca22chr1_C_albicans_SC5314	196502	196651
Ca22chr1_C_albicans_SC5314	196579	196728
Ca22chr1_C_albicans_SC5314	196648	196797
Ca22chr1_C_albicans_SC5314	196755	196904
Ca22chr1_C_albicans_SC5314	196823	196972
Ca22chr1_C_albicans_SC5314	197014	197163
Ca22chr1_C_albicans_SC5314	197050	197199
Ca22chr1_C_albicans_SC5314	197163	197312
Ca22chr1_C_albicans_SC5314	197323	197472
Ca22chr1_C_albicans_SC5314	197506	197655
Ca22chr1_C_albicans_SC5314	197626	197775
Ca22chr1_C_albicans_SC5314	197678	197827
Ca22chr1_C_albicans_SC5314	197815	197964
Ca22chr1_C_albicans_SC5314	197883	198032
Ca22chr1_C_albicans_SC5314	197980	198129
Ca22chr1_C_albicans_SC5314	198169	198318
Ca22chr1_C_albicans_SC5314	198281	198430
Ca22chr1_C_albicans_SC5314	198485	198634
Ca22chr1_C_albicans_SC5314	198625	198774
Ca22chr1_C_albicans_SC5314	198777	198926
Ca22chr1_C_albicans_SC5314	198940	199089
Ca22chr1_C_albicans_SC5314	199063	199212
Ca22chr1_C_albicans_SC5314	199232	199381
Ca22chr1_C_albicans_SC5314	199481	199630
Ca22chr1_C_albicans_SC5314	199618	199767
Ca22chr1_C_albicans_SC5314	199814	199963
Ca22chr1_C_albicans_SC5314	199886	200035
Ca22chr1_C_albicans_SC5314	199944	200093
Ca22chr1_C_albicans_SC5314	200054	200203
Ca22chr1_C_albicans_SC5314	200175	200324
Ca22chr1_C_albicans_SC5314	200281	200430
Ca22chr1_C_albicans_SC5314	200365	200514
Ca22chr1_C_albicans_SC5314	200556	200705
Ca22chr1_C_albicans_SC5314	200874	201023
Ca22chr1_C_albicans_SC5314	201011	201160
Ca22chr1_C_albicans_SC5314	201068	201217
Ca22chr1_C_albicans_SC5314	201179	201328
Ca22chr1_C_albicans_SC5314	201329	201478
Ca22chr1_C_albicans_SC5314	201521	201670
Ca22chr1_C_albicans_SC5314	201621	201770
Ca22chr1_C_albicans_SC5314	201812	201961
Ca22chr1_C_albicans_SC5314	201998	202147
Ca22chr1_C_albicans_SC5314	202129	202278
Ca22chr1_C_albicans_SC5314	202190	202339
Ca22chr1_C_albicans_SC5314	202515	202664
Ca22chr1_C_albicans_SC5314	202598	202747
Ca22chr1_C_albicans_SC5314	202804	202953
Ca22chr1_C_albicans_SC5314	202992	203141
Ca22chr1_C_albicans_SC5314	203105	203254
Ca22chr1_C_albicans_SC5314	203173	203322
Ca22chr1_C_albicans_SC5314	203319	203468
Ca22chr1_C_albicans_SC5314	203404	203553
Ca22chr1_C_albicans_SC5314	203502	203651
Ca22chr1_C_albicans_SC5314	203573	203722
Ca22chr1_C_albicans_SC5314	203711	203860
Ca22chr1_C_albicans_SC5314	203932	204081
Ca22chr1_C_albicans_SC5314	204076	204225
Ca22chr1_C_albicans_SC5314	204217	204366
Ca22chr1_C_albicans_SC5314	204335	204484
Ca22chr1_C_albicans_SC5314	204399	204548
Ca22chr1_C_albicans_SC5314	204960	205109
Ca22chr1_C_albicans_SC5314	205231	205380
Ca22chr1_C_albicans_SC5314	205295	205444
Ca22chr1_C_albicans_SC5314	205391	205540
Ca22chr1_C_albicans_SC5314	205560	205709
Ca22chr1_C_albicans_SC5314	205721	205870
Ca22chr1_C_albicans_SC5314	205803	205952
Ca22chr1_C_albicans_SC5314	205876	206025
Ca22chr1_C_albicans_SC5314	206054	206203
Ca22chr1_C_albicans_SC5314	206497	206646
Ca22chr1_C_albicans_SC5314	206604	206753
Ca22chr1_C_albicans_SC5314	206689	206838
Ca22chr1_C_albicans_SC5314	206802	206951
Ca22chr1_C_albicans_SC5314	206876	207025
Ca22chr1_C_albicans_SC5314	207027	207176
Ca22chr1_C_albicans_SC5314	207171	207320
Ca22chr1_C_albicans_SC5314	207232	207381
Ca22chr1_C_albicans_SC5314	207392	207541
Ca22chr1_C_albicans_SC5314	207581	207730
Ca22chr1_C_albicans_SC5314	207686	207835
Ca22chr1_C_albicans_SC5314	207756	207905
Ca22chr1_C_albicans_SC5314	207864	208013
Ca22chr1_C_albicans_SC5314	207976	208125
Ca22chr1_C_albicans_SC5314	208067	208216
Ca22chr1_C_albicans_SC5314	208127	208276
Ca22chr1_C_albicans_SC5314	208290	208439
Ca22chr1_C_albicans_SC5314	208395	208544
Ca22chr1_C_albicans_SC5314	208763	208912
Ca22chr1_C_albicans_SC5314	208805	208954
Ca22chr1_C_albicans_SC5314	208882	209031
Ca22chr1_C_albicans_SC5314	209090	209239
Ca22chr1_C_albicans_SC5314	209199	209348
Ca22chr1_C_albicans_SC5314	209293	209442
Ca22chr1_C_albicans_SC5314	209417	209566
Ca22chr1_C_albicans_SC5314	209552	209701
Ca22chr1_C_albicans_SC5314	209759	209908
Ca22chr1_C_albicans_SC5314	209924	210073
Ca22chr1_C_albicans_SC5314	210087	210236
Ca22chr1_C_albicans_SC5314	210237	210386
Ca22chr1_C_albicans_SC5314	210429	210578
Ca22chr1_C_albicans_SC5314	210865	211014
Ca22chr1_C_albicans_SC5314	210929	211078
Ca22chr1_C_albicans_SC5314	211014	211163
Ca22chr1_C_albicans_SC5314	211195	211344
Ca22chr1_C_albicans_SC5314	211244	211393
Ca22chr1_C_albicans_SC5314	211329	211478
Ca22chr1_C_albicans_SC5314	211561	211710
Ca22chr1_C_albicans_SC5314	211697	211846
Ca22chr1_C_albicans_SC5314	211780	211929
Ca22chr1_C_albicans_SC5314	211951	212100
Ca22chr1_C_albicans_SC5314	212076	212225
Ca22chr1_C_albicans_SC5314	212133	212282
Ca22chr1_C_albicans_SC5314	212207	212356
Ca22chr1_C_albicans_SC5314	212305	212454
Ca22chr1_C_albicans_SC5314	212475	212624
Ca22chr1_C_albicans_SC5314	212589	212738
Ca22chr1_C_albicans_SC5314	212662	212811
Ca22chr1_C_albicans_SC5314	212762	212911
Ca22chr1_C_albicans_SC5314	212917	213066
Ca22chr1_C_albicans_SC5314	213017	213166
Ca22chr1_C_albicans_SC5314	213436	213585
Ca22chr1_C_albicans_SC5314	213533	213682
Ca22chr1_C_albicans_SC5314	213584	213733
Ca22chr1_C_albicans_SC5314	213705	213854
Ca22chr1_C_albicans_SC5314	213782	213931
Ca22chr1_C_albicans_SC5314	214046	214195
Ca22chr1_C_albicans_SC5314	214083	214232
Ca22chr1_C_albicans_SC5314	214200	214349
Ca22chr1_C_albicans_SC5314	214262	214411
Ca22chr1_C_albicans_SC5314	214397	214546
Ca22chr1_C_albicans_SC5314	214458	214607
Ca22chr1_C_albicans_SC5314	214574	214723
Ca22chr1_C_albicans_SC5314	214673	214822
Ca22chr1_C_albicans_SC5314	214739	214888
Ca22chr1_C_albicans_SC5314	214806	214955
Ca22chr1_C_albicans_SC5314	214865	215014
Ca22chr1_C_albicans_SC5314	214954	215103
Ca22chr1_C_albicans_SC5314	215075	215224
Ca22chr1_C_albicans_SC5314	215198	215347
Ca22chr1_C_albicans_SC5314	215445	215594
Ca22chr1_C_albicans_SC5314	215569	215718
Ca22chr1_C_albicans_SC5314	215740	215889
Ca22chr1_C_albicans_SC5314	215818	215967
Ca22chr1_C_albicans_SC5314	215893	216042
Ca22chr1_C_albicans_SC5314	216015	216164
Ca22chr1_C_albicans_SC5314	216116	216265
Ca22chr1_C_albicans_SC5314	216218	216367
Ca22chr1_C_albicans_SC5314	216297	216446
Ca22chr1_C_albicans_SC5314	216421	216570
Ca22chr1_C_albicans_SC5314	216546	216695
Ca22chr1_C_albicans_SC5314	216631	216780
Ca22chr1_C_albicans_SC5314	216705	216854
Ca22chr1_C_albicans_SC5314	216787	216936
Ca22chr1_C_albicans_SC5314	216885	217034
Ca22chr1_C_albicans_SC5314	216988	217137
Ca22chr1_C_albicans_SC5314	217061	217210
Ca22chr1_C_albicans_SC5314	217115	217264
Ca22chr1_C_albicans_SC5314	217246	217395
Ca22chr1_C_albicans_SC5314	217322	217471
Ca22chr1_C_albicans_SC5314	217395	217544
Ca22chr1_C_albicans_SC5314	217491	217640
Ca22chr1_C_albicans_SC5314	217564	217713
Ca22chr1_C_albicans_SC5314	217639	217788
Ca22chr1_C_albicans_SC5314	217724	217873
Ca22chr1_C_albicans_SC5314	217783	217932
Ca22chr1_C_albicans_SC5314	217942	218091
Ca22chr1_C_albicans_SC5314	218051	218200
Ca22chr1_C_albicans_SC5314	218135	218284
Ca22chr1_C_albicans_SC5314	218254	218403
Ca22chr1_C_albicans_SC5314	218332	218481
Ca22chr1_C_albicans_SC5314	218408	218557
Ca22chr1_C_albicans_SC5314	218577	218726
Ca22chr1_C_albicans_SC5314	218704	218853
Ca22chr1_C_albicans_SC5314	218764	218913
Ca22chr1_C_albicans_SC5314	218830	218979
Ca22chr1_C_albicans_SC5314	218921	219070
Ca22chr1_C_albicans_SC5314	218992	219141
Ca22chr1_C_albicans_SC5314	219203	219352
Ca22chr1_C_albicans_SC5314	219238	219387
Ca22chr1_C_albicans_SC5314	219312	219461
Ca22chr1_C_albicans_SC5314	219467	219616
Ca22chr1_C_albicans_SC5314	219561	219710
Ca22chr1_C_albicans_SC5314	219669	219818
Ca22chr1_C_albicans_SC5314	219747	219896
Ca22chr1_C_albicans_SC5314	219821	219970
Ca22chr1_C_albicans_SC5314	219944	220093
Ca22chr1_C_albicans_SC5314	220016	220165
Ca22chr1_C_albicans_SC5314	220119	220268
Ca22chr1_C_albicans_SC5314	220190	220339
Ca22chr1_C_albicans_SC5314	220271	220420
Ca22chr1_C_albicans_SC5314	220641	220790
Ca22chr1_C_albicans_SC5314	220789	220938
Ca22chr1_C_albicans_SC5314	220954	221103
Ca22chr1_C_albicans_SC5314	221022	221171
Ca22chr1_C_albicans_SC5314	221130	221279
Ca22chr1_C_albicans_SC5314	221239	221388
Ca22chr1_C_albicans_SC5314	221295	221444
Ca22chr1_C_albicans_SC5314	221399	221548
Ca22chr1_C_albicans_SC5314	221451	221600
Ca22chr1_C_albicans_SC5314	221600	221749
Ca22chr1_C_albicans_SC5314	221763	221912
Ca22chr1_C_albicans_SC5314	221924	222073
Ca22chr1_C_albicans_SC5314	222069	222218
Ca22chr1_C_albicans_SC5314	222377	222526
Ca22chr1_C_albicans_SC5314	222794	222943
Ca22chr1_C_albicans_SC5314	222876	223025
Ca22chr1_C_albicans_SC5314	223214	223363
Ca22chr1_C_albicans_SC5314	223359	223508
Ca22chr1_C_albicans_SC5314	223707	223856
Ca22chr1_C_albicans_SC5314	223836	223985
Ca22chr1_C_albicans_SC5314	223973	224122
Ca22chr1_C_albicans_SC5314	224438	224587
Ca22chr1_C_albicans_SC5314	224536	224685
Ca22chr1_C_albicans_SC5314	224623	224772
Ca22chr1_C_albicans_SC5314	224717	224866
Ca22chr1_C_albicans_SC5314	224775	224924
Ca22chr1_C_albicans_SC5314	224873	225022
Ca22chr1_C_albicans_SC5314	224929	225078
Ca22chr1_C_albicans_SC5314	225060	225209
Ca22chr1_C_albicans_SC5314	225122	225271
Ca22chr1_C_albicans_SC5314	225212	225361
Ca22chr1_C_albicans_SC5314	225420	225569
Ca22chr1_C_albicans_SC5314	225575	225724
Ca22chr1_C_albicans_SC5314	225632	225781
Ca22chr1_C_albicans_SC5314	225709	225858
Ca22chr1_C_albicans_SC5314	225918	226067
Ca22chr1_C_albicans_SC5314	225989	226138
Ca22chr1_C_albicans_SC5314	226136	226285
Ca22chr1_C_albicans_SC5314	226312	226461
Ca22chr1_C_albicans_SC5314	226364	226513
Ca22chr1_C_albicans_SC5314	226566	226715
Ca22chr1_C_albicans_SC5314	226636	226785
Ca22chr1_C_albicans_SC5314	226705	226854
Ca22chr1_C_albicans_SC5314	226763	226912
Ca22chr1_C_albicans_SC5314	226857	227006
Ca22chr1_C_albicans_SC5314	227099	227248
Ca22chr1_C_albicans_SC5314	227262	227411
Ca22chr1_C_albicans_SC5314	227378	227527
Ca22chr1_C_albicans_SC5314	227458	227607
Ca22chr1_C_albicans_SC5314	227594	227743
Ca22chr1_C_albicans_SC5314	227663	227812
Ca22chr1_C_albicans_SC5314	227722	227871
Ca22chr1_C_albicans_SC5314	227819	227968
Ca22chr1_C_albicans_SC5314	227903	228052
Ca22chr1_C_albicans_SC5314	227968	228117
Ca22chr1_C_albicans_SC5314	228047	228196
Ca22chr1_C_albicans_SC5314	228132	228281
Ca22chr1_C_albicans_SC5314	228207	228356
Ca22chr1_C_albicans_SC5314	228311	228460
Ca22chr1_C_albicans_SC5314	228685	228834
Ca22chr1_C_albicans_SC5314	228828	228977
Ca22chr1_C_albicans_SC5314	229293	229442
Ca22chr1_C_albicans_SC5314	229591	229740
Ca22chr1_C_albicans_SC5314	229699	229848
Ca22chr1_C_albicans_SC5314	230114	230263
Ca22chr1_C_albicans_SC5314	230196	230345
Ca22chr1_C_albicans_SC5314	230446	230595
Ca22chr1_C_albicans_SC5314	230997	231146
Ca22chr1_C_albicans_SC5314	231246	231395
Ca22chr1_C_albicans_SC5314	231330	231479
Ca22chr1_C_albicans_SC5314	231491	231640
Ca22chr1_C_albicans_SC5314	232173	232322
Ca22chr1_C_albicans_SC5314	232256	232405
Ca22chr1_C_albicans_SC5314	232394	232543
Ca22chr1_C_albicans_SC5314	232460	232609
Ca22chr1_C_albicans_SC5314	232695	232844
Ca22chr1_C_albicans_SC5314	232896	233045
Ca22chr1_C_albicans_SC5314	233004	233153
Ca22chr1_C_albicans_SC5314	233079	233228
Ca22chr1_C_albicans_SC5314	233161	233310
Ca22chr1_C_albicans_SC5314	233199	233348
Ca22chr1_C_albicans_SC5314	233370	233519
Ca22chr1_C_albicans_SC5314	233423	233572
Ca22chr1_C_albicans_SC5314	233497	233646
Ca22chr1_C_albicans_SC5314	233705	233854
Ca22chr1_C_albicans_SC5314	233922	234071
Ca22chr1_C_albicans_SC5314	234101	234250
Ca22chr1_C_albicans_SC5314	234193	234342
Ca22chr1_C_albicans_SC5314	234275	234424
Ca22chr1_C_albicans_SC5314	234342	234491
Ca22chr1_C_albicans_SC5314	234424	234573
Ca22chr1_C_albicans_SC5314	234659	234808
Ca22chr1_C_albicans_SC5314	234771	234920
Ca22chr1_C_albicans_SC5314	234933	235082
Ca22chr1_C_albicans_SC5314	235084	235233
Ca22chr1_C_albicans_SC5314	235229	235378
Ca22chr1_C_albicans_SC5314	235285	235434
Ca22chr1_C_albicans_SC5314	235361	235510
Ca22chr1_C_albicans_SC5314	235430	235579
Ca22chr1_C_albicans_SC5314	235561	235710
Ca22chr1_C_albicans_SC5314	235615	235764
Ca22chr1_C_albicans_SC5314	235728	235877
Ca22chr1_C_albicans_SC5314	235802	235951
Ca22chr1_C_albicans_SC5314	236194	236343
Ca22chr1_C_albicans_SC5314	236247	236396
Ca22chr1_C_albicans_SC5314	236423	236572
Ca22chr1_C_albicans_SC5314	236568	236717
Ca22chr1_C_albicans_SC5314	236622	236771
Ca22chr1_C_albicans_SC5314	236729	236878
Ca22chr1_C_albicans_SC5314	236779	236928
Ca22chr1_C_albicans_SC5314	236849	236998
Ca22chr1_C_albicans_SC5314	236912	237061
Ca22chr1_C_albicans_SC5314	237052	237201
Ca22chr1_C_albicans_SC5314	237214	237363
Ca22chr1_C_albicans_SC5314	237405	237554
Ca22chr1_C_albicans_SC5314	237690	237839
Ca22chr1_C_albicans_SC5314	237853	238002
Ca22chr1_C_albicans_SC5314	238049	238198
Ca22chr1_C_albicans_SC5314	238286	238435
Ca22chr1_C_albicans_SC5314	238401	238550
Ca22chr1_C_albicans_SC5314	238904	239053
Ca22chr1_C_albicans_SC5314	239018	239167
Ca22chr1_C_albicans_SC5314	239131	239280
Ca22chr1_C_albicans_SC5314	239213	239362
Ca22chr1_C_albicans_SC5314	239316	239465
Ca22chr1_C_albicans_SC5314	239411	239560
Ca22chr1_C_albicans_SC5314	239552	239701
Ca22chr1_C_albicans_SC5314	239605	239754
Ca22chr1_C_albicans_SC5314	239728	239877
Ca22chr1_C_albicans_SC5314	239778	239927
Ca22chr1_C_albicans_SC5314	239863	240012
Ca22chr1_C_albicans_SC5314	240083	240232
Ca22chr1_C_albicans_SC5314	240236	240385
Ca22chr1_C_albicans_SC5314	240294	240443
Ca22chr1_C_albicans_SC5314	240360	240509
Ca22chr1_C_albicans_SC5314	240466	240615
Ca22chr1_C_albicans_SC5314	240607	240756
Ca22chr1_C_albicans_SC5314	240774	240923
Ca22chr1_C_albicans_SC5314	240832	240981
Ca22chr1_C_albicans_SC5314	240980	241129
Ca22chr1_C_albicans_SC5314	241031	241180
Ca22chr1_C_albicans_SC5314	241150	241299
Ca22chr1_C_albicans_SC5314	241214	241363
Ca22chr1_C_albicans_SC5314	241325	241474
Ca22chr1_C_albicans_SC5314	241467	241616
Ca22chr1_C_albicans_SC5314	241539	241688
Ca22chr1_C_albicans_SC5314	241594	241743
Ca22chr1_C_albicans_SC5314	241665	241814
Ca22chr1_C_albicans_SC5314	241713	241862
Ca22chr1_C_albicans_SC5314	241842	241991
Ca22chr1_C_albicans_SC5314	241895	242044
Ca22chr1_C_albicans_SC5314	242010	242159
Ca22chr1_C_albicans_SC5314	242054	242203
Ca22chr1_C_albicans_SC5314	242169	242318
Ca22chr1_C_albicans_SC5314	242380	242529
Ca22chr1_C_albicans_SC5314	242501	242650
Ca22chr1_C_albicans_SC5314	242715	242864
Ca22chr1_C_albicans_SC5314	242848	242997
Ca22chr1_C_albicans_SC5314	242893	243042
Ca22chr1_C_albicans_SC5314	243008	243157
Ca22chr1_C_albicans_SC5314	243087	243236
Ca22chr1_C_albicans_SC5314	243195	243344
Ca22chr1_C_albicans_SC5314	243388	243537
Ca22chr1_C_albicans_SC5314	243584	243733
Ca22chr1_C_albicans_SC5314	243713	243862
Ca22chr1_C_albicans_SC5314	243870	244019
Ca22chr1_C_albicans_SC5314	244007	244156
Ca22chr1_C_albicans_SC5314	244149	244298
Ca22chr1_C_albicans_SC5314	244257	244406
Ca22chr1_C_albicans_SC5314	244331	244480
Ca22chr1_C_albicans_SC5314	244413	244562
Ca22chr1_C_albicans_SC5314	244533	244682
Ca22chr1_C_albicans_SC5314	244655	244804
Ca22chr1_C_albicans_SC5314	244824	244973
Ca22chr1_C_albicans_SC5314	244906	245055
Ca22chr1_C_albicans_SC5314	245017	245166
Ca22chr1_C_albicans_SC5314	245226	245375
Ca22chr1_C_albicans_SC5314	245303	245452
Ca22chr1_C_albicans_SC5314	245359	245508
Ca22chr1_C_albicans_SC5314	245491	245640
Ca22chr1_C_albicans_SC5314	245692	245841
Ca22chr1_C_albicans_SC5314	245799	245948
Ca22chr1_C_albicans_SC5314	245864	246013
Ca22chr1_C_albicans_SC5314	245952	246101
Ca22chr1_C_albicans_SC5314	246007	246156
Ca22chr1_C_albicans_SC5314	246144	246293
Ca22chr1_C_albicans_SC5314	246266	246415
Ca22chr1_C_albicans_SC5314	246321	246470
Ca22chr1_C_albicans_SC5314	246411	246560
Ca22chr1_C_albicans_SC5314	246516	246665
Ca22chr1_C_albicans_SC5314	246569	246718
Ca22chr1_C_albicans_SC5314	246640	246789
Ca22chr1_C_albicans_SC5314	246800	246949
Ca22chr1_C_albicans_SC5314	246857	247006
Ca22chr1_C_albicans_SC5314	246937	247086
Ca22chr1_C_albicans_SC5314	246981	247130
Ca22chr1_C_albicans_SC5314	247166	247315
Ca22chr1_C_albicans_SC5314	247364	247513
Ca22chr1_C_albicans_SC5314	247494	247643
Ca22chr1_C_albicans_SC5314	247578	247727
Ca22chr1_C_albicans_SC5314	247677	247826
Ca22chr1_C_albicans_SC5314	247954	248103
Ca22chr1_C_albicans_SC5314	248030	248179
Ca22chr1_C_albicans_SC5314	248154	248303
Ca22chr1_C_albicans_SC5314	248551	248700
Ca22chr1_C_albicans_SC5314	248662	248811
Ca22chr1_C_albicans_SC5314	248808	248957
Ca22chr1_C_albicans_SC5314	248950	249099
Ca22chr1_C_albicans_SC5314	249106	249255
Ca22chr1_C_albicans_SC5314	249245	249394
Ca22chr1_C_albicans_SC5314	249307	249456
Ca22chr1_C_albicans_SC5314	249413	249562
Ca22chr1_C_albicans_SC5314	249486	249635
Ca22chr1_C_albicans_SC5314	249586	249735
Ca22chr1_C_albicans_SC5314	249642	249791
Ca22chr1_C_albicans_SC5314	249759	249908
Ca22chr1_C_albicans_SC5314	249824	249973
Ca22chr1_C_albicans_SC5314	250085	250234
Ca22chr1_C_albicans_SC5314	250263	250412
Ca22chr1_C_albicans_SC5314	250422	250571
Ca22chr1_C_albicans_SC5314	250584	250733
Ca22chr1_C_albicans_SC5314	250736	250885
Ca22chr1_C_albicans_SC5314	250942	251091
Ca22chr1_C_albicans_SC5314	251122	251271
Ca22chr1_C_albicans_SC5314	251295	251444
Ca22chr1_C_albicans_SC5314	251466	251615
Ca22chr1_C_albicans_SC5314	251616	251765
Ca22chr1_C_albicans_SC5314	251852	252001
Ca22chr1_C_albicans_SC5314	252010	252159
Ca22chr1_C_albicans_SC5314	252086	252235
Ca22chr1_C_albicans_SC5314	252187	252336
Ca22chr1_C_albicans_SC5314	252255	252404
Ca22chr1_C_albicans_SC5314	252547	252696
Ca22chr1_C_albicans_SC5314	253015	253164
Ca22chr1_C_albicans_SC5314	253165	253314
Ca22chr1_C_albicans_SC5314	253273	253422
Ca22chr1_C_albicans_SC5314	253489	253638
Ca22chr1_C_albicans_SC5314	253643	253792
Ca22chr1_C_albicans_SC5314	253787	253936
Ca22chr1_C_albicans_SC5314	253969	254118
Ca22chr1_C_albicans_SC5314	254113	254262
Ca22chr1_C_albicans_SC5314	254318	254467
Ca22chr1_C_albicans_SC5314	254443	254592
Ca22chr1_C_albicans_SC5314	254825	254974
Ca22chr1_C_albicans_SC5314	254902	255051
Ca22chr1_C_albicans_SC5314	254993	255142
Ca22chr1_C_albicans_SC5314	255301	255450
Ca22chr1_C_albicans_SC5314	255471	255620
Ca22chr1_C_albicans_SC5314	255525	255674
Ca22chr1_C_albicans_SC5314	255692	255841
Ca22chr1_C_albicans_SC5314	255803	255952
Ca22chr1_C_albicans_SC5314	255908	256057
Ca22chr1_C_albicans_SC5314	256081	256230
Ca22chr1_C_albicans_SC5314	256324	256473
Ca22chr1_C_albicans_SC5314	256460	256609
Ca22chr1_C_albicans_SC5314	256532	256681
Ca22chr1_C_albicans_SC5314	256655	256804
Ca22chr1_C_albicans_SC5314	256741	256890
Ca22chr1_C_albicans_SC5314	256963	257112
Ca22chr1_C_albicans_SC5314	257039	257188
Ca22chr1_C_albicans_SC5314	257095	257244
Ca22chr1_C_albicans_SC5314	257184	257333
Ca22chr1_C_albicans_SC5314	257373	257522
Ca22chr1_C_albicans_SC5314	257460	257609
Ca22chr1_C_albicans_SC5314	257541	257690
Ca22chr1_C_albicans_SC5314	257667	257816
Ca22chr1_C_albicans_SC5314	257915	258064
Ca22chr1_C_albicans_SC5314	258025	258174
Ca22chr1_C_albicans_SC5314	258080	258229
Ca22chr1_C_albicans_SC5314	258228	258377
Ca22chr1_C_albicans_SC5314	258396	258545
Ca22chr1_C_albicans_SC5314	258493	258642
Ca22chr1_C_albicans_SC5314	258574	258723
Ca22chr1_C_albicans_SC5314	258674	258823
Ca22chr1_C_albicans_SC5314	258722	258871
Ca22chr1_C_albicans_SC5314	258778	258927
Ca22chr1_C_albicans_SC5314	258852	259001
Ca22chr1_C_albicans_SC5314	258939	259088
Ca22chr1_C_albicans_SC5314	259008	259157
Ca22chr1_C_albicans_SC5314	259642	259791
Ca22chr1_C_albicans_SC5314	259781	259930
Ca22chr1_C_albicans_SC5314	259874	260023
Ca22chr1_C_albicans_SC5314	260117	260266
Ca22chr1_C_albicans_SC5314	260238	260387
Ca22chr1_C_albicans_SC5314	260429	260578
Ca22chr1_C_albicans_SC5314	260480	260629
Ca22chr1_C_albicans_SC5314	260606	260755
Ca22chr1_C_albicans_SC5314	260727	260876
Ca22chr1_C_albicans_SC5314	260898	261047
Ca22chr1_C_albicans_SC5314	261038	261187
Ca22chr1_C_albicans_SC5314	261201	261350
Ca22chr1_C_albicans_SC5314	261487	261636
Ca22chr1_C_albicans_SC5314	261548	261697
Ca22chr1_C_albicans_SC5314	261874	262023
Ca22chr1_C_albicans_SC5314	262055	262204
Ca22chr1_C_albicans_SC5314	262181	262330
Ca22chr1_C_albicans_SC5314	262281	262430
Ca22chr1_C_albicans_SC5314	262385	262534
Ca22chr1_C_albicans_SC5314	262480	262629
Ca22chr1_C_albicans_SC5314	262545	262694
Ca22chr1_C_albicans_SC5314	262664	262813
Ca22chr1_C_albicans_SC5314	262835	262984
Ca22chr1_C_albicans_SC5314	262986	263135
Ca22chr1_C_albicans_SC5314	263119	263268
Ca22chr1_C_albicans_SC5314	263500	263649
Ca22chr1_C_albicans_SC5314	263592	263741
Ca22chr1_C_albicans_SC5314	263695	263844
Ca22chr1_C_albicans_SC5314	263879	264028
Ca22chr1_C_albicans_SC5314	264244	264393
Ca22chr1_C_albicans_SC5314	264516	264665
Ca22chr1_C_albicans_SC5314	264672	264821
Ca22chr1_C_albicans_SC5314	265134	265283
Ca22chr1_C_albicans_SC5314	265203	265352
Ca22chr1_C_albicans_SC5314	265322	265471
Ca22chr1_C_albicans_SC5314	265388	265537
Ca22chr1_C_albicans_SC5314	265472	265621
Ca22chr1_C_albicans_SC5314	265670	265819
Ca22chr1_C_albicans_SC5314	265730	265879
Ca22chr1_C_albicans_SC5314	265848	265997
Ca22chr1_C_albicans_SC5314	266029	266178
Ca22chr1_C_albicans_SC5314	266127	266276
Ca22chr1_C_albicans_SC5314	266345	266494
Ca22chr1_C_albicans_SC5314	266379	266528
Ca22chr1_C_albicans_SC5314	266469	266618
Ca22chr1_C_albicans_SC5314	266572	266721
Ca22chr1_C_albicans_SC5314	266730	266879
Ca22chr1_C_albicans_SC5314	266902	267051
Ca22chr1_C_albicans_SC5314	266989	267138
Ca22chr1_C_albicans_SC5314	267083	267232
Ca22chr1_C_albicans_SC5314	267189	267338
Ca22chr1_C_albicans_SC5314	267267	267416
Ca22chr1_C_albicans_SC5314	267411	267560
Ca22chr1_C_albicans_SC5314	267576	267725
Ca22chr1_C_albicans_SC5314	267657	267806
Ca22chr1_C_albicans_SC5314	267962	268111
Ca22chr1_C_albicans_SC5314	268042	268191
Ca22chr1_C_albicans_SC5314	268271	268420
Ca22chr1_C_albicans_SC5314	268382	268531
Ca22chr1_C_albicans_SC5314	268450	268599
Ca22chr1_C_albicans_SC5314	268577	268726
Ca22chr1_C_albicans_SC5314	269062	269211
Ca22chr1_C_albicans_SC5314	269135	269284
Ca22chr1_C_albicans_SC5314	269441	269590
Ca22chr1_C_albicans_SC5314	269516	269665
Ca22chr1_C_albicans_SC5314	269641	269790
Ca22chr1_C_albicans_SC5314	270033	270182
Ca22chr1_C_albicans_SC5314	270468	270617
Ca22chr1_C_albicans_SC5314	270629	270778
Ca22chr1_C_albicans_SC5314	270809	270958
Ca22chr1_C_albicans_SC5314	270933	271082
Ca22chr1_C_albicans_SC5314	271062	271211
Ca22chr1_C_albicans_SC5314	271126	271275
Ca22chr1_C_albicans_SC5314	271226	271375
Ca22chr1_C_albicans_SC5314	271308	271457
Ca22chr1_C_albicans_SC5314	271429	271578
Ca22chr1_C_albicans_SC5314	271489	271638
Ca22chr1_C_albicans_SC5314	271574	271723
Ca22chr1_C_albicans_SC5314	271628	271777
Ca22chr1_C_albicans_SC5314	271768	271917
Ca22chr1_C_albicans_SC5314	271914	272063
Ca22chr1_C_albicans_SC5314	272380	272529
Ca22chr1_C_albicans_SC5314	272493	272642
Ca22chr1_C_albicans_SC5314	272569	272718
Ca22chr1_C_albicans_SC5314	272671	272820
Ca22chr1_C_albicans_SC5314	272860	273009
Ca22chr1_C_albicans_SC5314	272965	273114
Ca22chr1_C_albicans_SC5314	273061	273210
Ca22chr1_C_albicans_SC5314	273135	273284
Ca22chr1_C_albicans_SC5314	273213	273362
Ca22chr1_C_albicans_SC5314	273346	273495
Ca22chr1_C_albicans_SC5314	273547	273696
Ca22chr1_C_albicans_SC5314	273714	273863
Ca22chr1_C_albicans_SC5314	273835	273984
Ca22chr1_C_albicans_SC5314	273889	274038
Ca22chr1_C_albicans_SC5314	273997	274146
Ca22chr1_C_albicans_SC5314	274064	274213
Ca22chr1_C_albicans_SC5314	274178	274327
Ca22chr1_C_albicans_SC5314	274324	274473
Ca22chr1_C_albicans_SC5314	274402	274551
Ca22chr1_C_albicans_SC5314	274743	274892
Ca22chr1_C_albicans_SC5314	275331	275480
Ca22chr1_C_albicans_SC5314	275427	275576
Ca22chr1_C_albicans_SC5314	275509	275658
Ca22chr1_C_albicans_SC5314	275623	275772
Ca22chr1_C_albicans_SC5314	275698	275847
Ca22chr1_C_albicans_SC5314	275745	275894
Ca22chr1_C_albicans_SC5314	275809	275958
Ca22chr1_C_albicans_SC5314	275918	276067
Ca22chr1_C_albicans_SC5314	276019	276168
Ca22chr1_C_albicans_SC5314	276213	276362
Ca22chr1_C_albicans_SC5314	276314	276463
Ca22chr1_C_albicans_SC5314	276379	276528
Ca22chr1_C_albicans_SC5314	276525	276674
Ca22chr1_C_albicans_SC5314	276662	276811
Ca22chr1_C_albicans_SC5314	276722	276871
Ca22chr1_C_albicans_SC5314	276897	277046
Ca22chr1_C_albicans_SC5314	276984	277133
Ca22chr1_C_albicans_SC5314	277053	277202
Ca22chr1_C_albicans_SC5314	277196	277345
Ca22chr1_C_albicans_SC5314	277311	277460
Ca22chr1_C_albicans_SC5314	277647	277796
Ca22chr1_C_albicans_SC5314	277754	277903
Ca22chr1_C_albicans_SC5314	277938	278087
Ca22chr1_C_albicans_SC5314	278044	278193
Ca22chr1_C_albicans_SC5314	278163	278312
Ca22chr1_C_albicans_SC5314	278258	278407
Ca22chr1_C_albicans_SC5314	278369	278518
Ca22chr1_C_albicans_SC5314	278463	278612
Ca22chr1_C_albicans_SC5314	278726	278875
Ca22chr1_C_albicans_SC5314	278794	278943
Ca22chr1_C_albicans_SC5314	278885	279034
Ca22chr1_C_albicans_SC5314	279097	279246
Ca22chr1_C_albicans_SC5314	279226	279375
Ca22chr1_C_albicans_SC5314	279789	279938
Ca22chr1_C_albicans_SC5314	279882	280031
Ca22chr1_C_albicans_SC5314	279976	280125
Ca22chr1_C_albicans_SC5314	280348	280497
Ca22chr1_C_albicans_SC5314	280442	280591
Ca22chr1_C_albicans_SC5314	280519	280668
Ca22chr1_C_albicans_SC5314	280616	280765
Ca22chr1_C_albicans_SC5314	280673	280822
Ca22chr1_C_albicans_SC5314	280719	280868
Ca22chr1_C_albicans_SC5314	280829	280978
Ca22chr1_C_albicans_SC5314	280903	281052
Ca22chr1_C_albicans_SC5314	280979	281128
Ca22chr1_C_albicans_SC5314	281200	281349
Ca22chr1_C_albicans_SC5314	281337	281486
Ca22chr1_C_albicans_SC5314	281441	281590
Ca22chr1_C_albicans_SC5314	281567	281716
Ca22chr1_C_albicans_SC5314	281636	281785
Ca22chr1_C_albicans_SC5314	281739	281888
Ca22chr1_C_albicans_SC5314	281955	282104
Ca22chr1_C_albicans_SC5314	282071	282220
Ca22chr1_C_albicans_SC5314	282346	282495
Ca22chr1_C_albicans_SC5314	282465	282614
Ca22chr1_C_albicans_SC5314	282509	282658
Ca22chr1_C_albicans_SC5314	282622	282771
Ca22chr1_C_albicans_SC5314	282696	282845
Ca22chr1_C_albicans_SC5314	282797	282946
Ca22chr1_C_albicans_SC5314	282850	282999
Ca22chr1_C_albicans_SC5314	283012	283161
Ca22chr1_C_albicans_SC5314	283168	283317
Ca22chr1_C_albicans_SC5314	283293	283442
Ca22chr1_C_albicans_SC5314	283366	283515
Ca22chr1_C_albicans_SC5314	283488	283637
Ca22chr1_C_albicans_SC5314	283616	283765
Ca22chr1_C_albicans_SC5314	283845	283994
Ca22chr1_C_albicans_SC5314	283914	284063
Ca22chr1_C_albicans_SC5314	284003	284152
Ca22chr1_C_albicans_SC5314	284092	284241
Ca22chr1_C_albicans_SC5314	284159	284308
Ca22chr1_C_albicans_SC5314	284280	284429
Ca22chr1_C_albicans_SC5314	284630	284779
Ca22chr1_C_albicans_SC5314	284750	284899
Ca22chr1_C_albicans_SC5314	284915	285064
Ca22chr1_C_albicans_SC5314	284975	285124
Ca22chr1_C_albicans_SC5314	285110	285259
Ca22chr1_C_albicans_SC5314	285245	285394
Ca22chr1_C_albicans_SC5314	285298	285447
Ca22chr1_C_albicans_SC5314	285426	285575
Ca22chr1_C_albicans_SC5314	285711	285860
Ca22chr1_C_albicans_SC5314	285813	285962
Ca22chr1_C_albicans_SC5314	285866	286015
Ca22chr1_C_albicans_SC5314	285921	286070
Ca22chr1_C_albicans_SC5314	285979	286128
Ca22chr1_C_albicans_SC5314	286149	286298
Ca22chr1_C_albicans_SC5314	286247	286396
Ca22chr1_C_albicans_SC5314	286468	286617
Ca22chr1_C_albicans_SC5314	286578	286727
Ca22chr1_C_albicans_SC5314	286678	286827
Ca22chr1_C_albicans_SC5314	286753	286902
Ca22chr1_C_albicans_SC5314	286789	286938
Ca22chr1_C_albicans_SC5314	286912	287061
Ca22chr1_C_albicans_SC5314	286966	287115
Ca22chr1_C_albicans_SC5314	287093	287242
Ca22chr1_C_albicans_SC5314	287149	287298
Ca22chr1_C_albicans_SC5314	287293	287442
Ca22chr1_C_albicans_SC5314	287456	287605
Ca22chr1_C_albicans_SC5314	287591	287740
Ca22chr1_C_albicans_SC5314	287775	287924
Ca22chr1_C_albicans_SC5314	288123	288272
[truncated: 94,701 more rows]

## Sheet: Table S3B 
Coordinates for nucleosome peaks obtained from biofilm cells.
chr	start	end
Ca22chr1_C_albicans_SC5314	61	210
Ca22chr1_C_albicans_SC5314	469	618
Ca22chr1_C_albicans_SC5314	664	813
Ca22chr1_C_albicans_SC5314	761	910
Ca22chr1_C_albicans_SC5314	1064	1213
Ca22chr1_C_albicans_SC5314	1222	1371
Ca22chr1_C_albicans_SC5314	1393	1542
Ca22chr1_C_albicans_SC5314	1655	1804
Ca22chr1_C_albicans_SC5314	1829	1978
Ca22chr1_C_albicans_SC5314	2023	2172
Ca22chr1_C_albicans_SC5314	2182	2331
Ca22chr1_C_albicans_SC5314	2327	2476
Ca22chr1_C_albicans_SC5314	2500	2649
Ca22chr1_C_albicans_SC5314	2692	2841
Ca22chr1_C_albicans_SC5314	2797	2946
Ca22chr1_C_albicans_SC5314	2988	3137
Ca22chr1_C_albicans_SC5314	3148	3297
Ca22chr1_C_albicans_SC5314	3345	3494
Ca22chr1_C_albicans_SC5314	3503	3652
Ca22chr1_C_albicans_SC5314	3750	3899
Ca22chr1_C_albicans_SC5314	3912	4061
Ca22chr1_C_albicans_SC5314	4134	4283
Ca22chr1_C_albicans_SC5314	4308	4457
Ca22chr1_C_albicans_SC5314	4431	4580
Ca22chr1_C_albicans_SC5314	4637	4786
Ca22chr1_C_albicans_SC5314	4841	4990
Ca22chr1_C_albicans_SC5314	4961	5110
Ca22chr1_C_albicans_SC5314	5137	5286
Ca22chr1_C_albicans_SC5314	5345	5494
Ca22chr1_C_albicans_SC5314	5515	5664
Ca22chr1_C_albicans_SC5314	5758	5907
Ca22chr1_C_albicans_SC5314	5953	6102
Ca22chr1_C_albicans_SC5314	6049	6198
Ca22chr1_C_albicans_SC5314	6088	6237
Ca22chr1_C_albicans_SC5314	6309	6458
Ca22chr1_C_albicans_SC5314	6394	6543
Ca22chr1_C_albicans_SC5314	6583	6732
Ca22chr1_C_albicans_SC5314	6722	6871
Ca22chr1_C_albicans_SC5314	6924	7073
Ca22chr1_C_albicans_SC5314	7117	7266
Ca22chr1_C_albicans_SC5314	7343	7492
Ca22chr1_C_albicans_SC5314	7519	7668
Ca22chr1_C_albicans_SC5314	7712	7861
Ca22chr1_C_albicans_SC5314	7875	8024
Ca22chr1_C_albicans_SC5314	8042	8191
Ca22chr1_C_albicans_SC5314	8117	8266
Ca22chr1_C_albicans_SC5314	8286	8435
Ca22chr1_C_albicans_SC5314	8451	8600
Ca22chr1_C_albicans_SC5314	8514	8663
Ca22chr1_C_albicans_SC5314	8613	8762
Ca22chr1_C_albicans_SC5314	8703	8852
Ca22chr1_C_albicans_SC5314	8852	9001
Ca22chr1_C_albicans_SC5314	9034	9183
Ca22chr1_C_albicans_SC5314	9295	9444
Ca22chr1_C_albicans_SC5314	9464	9613
Ca22chr1_C_albicans_SC5314	9646	9795
Ca22chr1_C_albicans_SC5314	9774	9923
Ca22chr1_C_albicans_SC5314	9933	10082
Ca22chr1_C_albicans_SC5314	10094	10243
Ca22chr1_C_albicans_SC5314	10390	10539
Ca22chr1_C_albicans_SC5314	10547	10696
Ca22chr1_C_albicans_SC5314	10676	10825
Ca22chr1_C_albicans_SC5314	10867	11016
Ca22chr1_C_albicans_SC5314	11040	11189
Ca22chr1_C_albicans_SC5314	11210	11359
Ca22chr1_C_albicans_SC5314	11370	11519
Ca22chr1_C_albicans_SC5314	11566	11715
Ca22chr1_C_albicans_SC5314	11757	11906
Ca22chr1_C_albicans_SC5314	12143	12292
Ca22chr1_C_albicans_SC5314	12343	12492
Ca22chr1_C_albicans_SC5314	12492	12641
Ca22chr1_C_albicans_SC5314	12570	12719
Ca22chr1_C_albicans_SC5314	12681	12830
Ca22chr1_C_albicans_SC5314	12769	12918
Ca22chr1_C_albicans_SC5314	12851	13000
Ca22chr1_C_albicans_SC5314	13026	13175
Ca22chr1_C_albicans_SC5314	13092	13241
Ca22chr1_C_albicans_SC5314	13166	13315
Ca22chr1_C_albicans_SC5314	13257	13406
Ca22chr1_C_albicans_SC5314	13362	13511
Ca22chr1_C_albicans_SC5314	13535	13684
Ca22chr1_C_albicans_SC5314	13785	13934
Ca22chr1_C_albicans_SC5314	13965	14114
Ca22chr1_C_albicans_SC5314	14149	14298
Ca22chr1_C_albicans_SC5314	14304	14453
Ca22chr1_C_albicans_SC5314	14454	14603
Ca22chr1_C_albicans_SC5314	14558	14707
Ca22chr1_C_albicans_SC5314	14630	14779
Ca22chr1_C_albicans_SC5314	14763	14912
Ca22chr1_C_albicans_SC5314	14984	15133
Ca22chr1_C_albicans_SC5314	15062	15211
Ca22chr1_C_albicans_SC5314	15118	15267
Ca22chr1_C_albicans_SC5314	15260	15409
Ca22chr1_C_albicans_SC5314	15451	15600
Ca22chr1_C_albicans_SC5314	15688	15837
Ca22chr1_C_albicans_SC5314	15900	16049
Ca22chr1_C_albicans_SC5314	16091	16240
Ca22chr1_C_albicans_SC5314	16277	16426
Ca22chr1_C_albicans_SC5314	16373	16522
Ca22chr1_C_albicans_SC5314	16453	16602
Ca22chr1_C_albicans_SC5314	16617	16766
Ca22chr1_C_albicans_SC5314	16737	16886
Ca22chr1_C_albicans_SC5314	16820	16969
Ca22chr1_C_albicans_SC5314	16926	17075
Ca22chr1_C_albicans_SC5314	17093	17242
Ca22chr1_C_albicans_SC5314	17343	17492
Ca22chr1_C_albicans_SC5314	17524	17673
Ca22chr1_C_albicans_SC5314	17716	17865
Ca22chr1_C_albicans_SC5314	17866	18015
Ca22chr1_C_albicans_SC5314	18044	18193
Ca22chr1_C_albicans_SC5314	18132	18281
Ca22chr1_C_albicans_SC5314	18201	18350
Ca22chr1_C_albicans_SC5314	18303	18452
Ca22chr1_C_albicans_SC5314	18371	18520
Ca22chr1_C_albicans_SC5314	18493	18642
Ca22chr1_C_albicans_SC5314	18541	18690
Ca22chr1_C_albicans_SC5314	18652	18801
Ca22chr1_C_albicans_SC5314	18826	18975
Ca22chr1_C_albicans_SC5314	18981	19130
Ca22chr1_C_albicans_SC5314	19127	19276
Ca22chr1_C_albicans_SC5314	19310	19459
Ca22chr1_C_albicans_SC5314	19388	19537
Ca22chr1_C_albicans_SC5314	19475	19624
Ca22chr1_C_albicans_SC5314	19765	19914
Ca22chr1_C_albicans_SC5314	19935	20084
Ca22chr1_C_albicans_SC5314	20093	20242
Ca22chr1_C_albicans_SC5314	20211	20360
Ca22chr1_C_albicans_SC5314	20330	20479
Ca22chr1_C_albicans_SC5314	20511	20660
Ca22chr1_C_albicans_SC5314	20584	20733
Ca22chr1_C_albicans_SC5314	20681	20830
Ca22chr1_C_albicans_SC5314	20732	20881
Ca22chr1_C_albicans_SC5314	21032	21181
Ca22chr1_C_albicans_SC5314	21218	21367
Ca22chr1_C_albicans_SC5314	21395	21544
Ca22chr1_C_albicans_SC5314	21577	21726
Ca22chr1_C_albicans_SC5314	21769	21918
Ca22chr1_C_albicans_SC5314	22220	22369
Ca22chr1_C_albicans_SC5314	22420	22569
Ca22chr1_C_albicans_SC5314	22606	22755
Ca22chr1_C_albicans_SC5314	22769	22918
Ca22chr1_C_albicans_SC5314	22972	23121
Ca22chr1_C_albicans_SC5314	23121	23270
Ca22chr1_C_albicans_SC5314	23298	23447
Ca22chr1_C_albicans_SC5314	23471	23620
Ca22chr1_C_albicans_SC5314	23538	23687
Ca22chr1_C_albicans_SC5314	23629	23778
Ca22chr1_C_albicans_SC5314	23779	23928
Ca22chr1_C_albicans_SC5314	23826	23975
Ca22chr1_C_albicans_SC5314	23919	24068
Ca22chr1_C_albicans_SC5314	24084	24233
Ca22chr1_C_albicans_SC5314	24232	24381
Ca22chr1_C_albicans_SC5314	24390	24539
Ca22chr1_C_albicans_SC5314	24453	24602
Ca22chr1_C_albicans_SC5314	24530	24679
Ca22chr1_C_albicans_SC5314	24615	24764
Ca22chr1_C_albicans_SC5314	24706	24855
Ca22chr1_C_albicans_SC5314	24877	25026
Ca22chr1_C_albicans_SC5314	25071	25220
Ca22chr1_C_albicans_SC5314	25379	25528
Ca22chr1_C_albicans_SC5314	25456	25605
Ca22chr1_C_albicans_SC5314	25551	25700
Ca22chr1_C_albicans_SC5314	25651	25800
Ca22chr1_C_albicans_SC5314	25806	25955
Ca22chr1_C_albicans_SC5314	25985	26134
Ca22chr1_C_albicans_SC5314	26144	26293
Ca22chr1_C_albicans_SC5314	26318	26467
Ca22chr1_C_albicans_SC5314	26382	26531
Ca22chr1_C_albicans_SC5314	26468	26617
Ca22chr1_C_albicans_SC5314	26662	26811
Ca22chr1_C_albicans_SC5314	26784	26933
Ca22chr1_C_albicans_SC5314	26973	27122
Ca22chr1_C_albicans_SC5314	27135	27284
Ca22chr1_C_albicans_SC5314	27431	27580
Ca22chr1_C_albicans_SC5314	27629	27778
Ca22chr1_C_albicans_SC5314	27924	28073
Ca22chr1_C_albicans_SC5314	28000	28149
Ca22chr1_C_albicans_SC5314	28290	28439
Ca22chr1_C_albicans_SC5314	28447	28596
Ca22chr1_C_albicans_SC5314	28692	28841
Ca22chr1_C_albicans_SC5314	28795	28944
Ca22chr1_C_albicans_SC5314	28881	29030
Ca22chr1_C_albicans_SC5314	29027	29176
Ca22chr1_C_albicans_SC5314	29200	29349
Ca22chr1_C_albicans_SC5314	29893	30042
Ca22chr1_C_albicans_SC5314	30092	30241
Ca22chr1_C_albicans_SC5314	30265	30414
Ca22chr1_C_albicans_SC5314	30310	30459
Ca22chr1_C_albicans_SC5314	30404	30553
Ca22chr1_C_albicans_SC5314	30590	30739
Ca22chr1_C_albicans_SC5314	30751	30900
Ca22chr1_C_albicans_SC5314	30832	30981
Ca22chr1_C_albicans_SC5314	30910	31059
Ca22chr1_C_albicans_SC5314	31047	31196
Ca22chr1_C_albicans_SC5314	31215	31364
Ca22chr1_C_albicans_SC5314	31392	31541
Ca22chr1_C_albicans_SC5314	31823	31972
Ca22chr1_C_albicans_SC5314	32003	32152
Ca22chr1_C_albicans_SC5314	32166	32315
Ca22chr1_C_albicans_SC5314	32324	32473
Ca22chr1_C_albicans_SC5314	32724	32873
Ca22chr1_C_albicans_SC5314	32874	33023
Ca22chr1_C_albicans_SC5314	33080	33229
Ca22chr1_C_albicans_SC5314	33190	33339
Ca22chr1_C_albicans_SC5314	33239	33388
Ca22chr1_C_albicans_SC5314	33597	33746
Ca22chr1_C_albicans_SC5314	33903	34052
Ca22chr1_C_albicans_SC5314	34144	34293
Ca22chr1_C_albicans_SC5314	34550	34699
Ca22chr1_C_albicans_SC5314	34745	34894
Ca22chr1_C_albicans_SC5314	34885	35034
Ca22chr1_C_albicans_SC5314	35075	35224
Ca22chr1_C_albicans_SC5314	35224	35373
Ca22chr1_C_albicans_SC5314	35391	35540
Ca22chr1_C_albicans_SC5314	35567	35716
Ca22chr1_C_albicans_SC5314	35863	36012
Ca22chr1_C_albicans_SC5314	36079	36228
Ca22chr1_C_albicans_SC5314	36501	36650
Ca22chr1_C_albicans_SC5314	36615	36764
Ca22chr1_C_albicans_SC5314	36789	36938
Ca22chr1_C_albicans_SC5314	37070	37219
Ca22chr1_C_albicans_SC5314	37286	37435
Ca22chr1_C_albicans_SC5314	37809	37958
Ca22chr1_C_albicans_SC5314	37992	38141
Ca22chr1_C_albicans_SC5314	38167	38316
Ca22chr1_C_albicans_SC5314	38317	38466
Ca22chr1_C_albicans_SC5314	38386	38535
Ca22chr1_C_albicans_SC5314	38476	38625
Ca22chr1_C_albicans_SC5314	38559	38708
Ca22chr1_C_albicans_SC5314	38815	38964
Ca22chr1_C_albicans_SC5314	38981	39130
Ca22chr1_C_albicans_SC5314	39068	39217
Ca22chr1_C_albicans_SC5314	39169	39318
Ca22chr1_C_albicans_SC5314	39278	39427
Ca22chr1_C_albicans_SC5314	39307	39456
Ca22chr1_C_albicans_SC5314	39872	40021
Ca22chr1_C_albicans_SC5314	40348	40497
Ca22chr1_C_albicans_SC5314	40585	40734
Ca22chr1_C_albicans_SC5314	40653	40802
Ca22chr1_C_albicans_SC5314	40985	41134
Ca22chr1_C_albicans_SC5314	41165	41314
Ca22chr1_C_albicans_SC5314	41319	41468
Ca22chr1_C_albicans_SC5314	41522	41671
Ca22chr1_C_albicans_SC5314	41997	42146
Ca22chr1_C_albicans_SC5314	42252	42401
Ca22chr1_C_albicans_SC5314	42522	42671
Ca22chr1_C_albicans_SC5314	42606	42755
Ca22chr1_C_albicans_SC5314	42785	42934
Ca22chr1_C_albicans_SC5314	42841	42990
Ca22chr1_C_albicans_SC5314	42955	43104
Ca22chr1_C_albicans_SC5314	43289	43438
Ca22chr1_C_albicans_SC5314	43980	44129
Ca22chr1_C_albicans_SC5314	44078	44227
Ca22chr1_C_albicans_SC5314	44241	44390
Ca22chr1_C_albicans_SC5314	44425	44574
Ca22chr1_C_albicans_SC5314	45066	45215
Ca22chr1_C_albicans_SC5314	45526	45675
Ca22chr1_C_albicans_SC5314	45723	45872
Ca22chr1_C_albicans_SC5314	45774	45923
Ca22chr1_C_albicans_SC5314	45855	46004
Ca22chr1_C_albicans_SC5314	46224	46373
Ca22chr1_C_albicans_SC5314	46410	46559
Ca22chr1_C_albicans_SC5314	46761	46910
Ca22chr1_C_albicans_SC5314	46950	47099
Ca22chr1_C_albicans_SC5314	47132	47281
Ca22chr1_C_albicans_SC5314	47263	47412
Ca22chr1_C_albicans_SC5314	47434	47583
Ca22chr1_C_albicans_SC5314	47496	47645
Ca22chr1_C_albicans_SC5314	47603	47752
Ca22chr1_C_albicans_SC5314	47749	47898
Ca22chr1_C_albicans_SC5314	47907	48056
Ca22chr1_C_albicans_SC5314	48056	48205
Ca22chr1_C_albicans_SC5314	48480	48629
Ca22chr1_C_albicans_SC5314	48823	48972
Ca22chr1_C_albicans_SC5314	48990	49139
Ca22chr1_C_albicans_SC5314	49072	49221
Ca22chr1_C_albicans_SC5314	49156	49305
Ca22chr1_C_albicans_SC5314	49359	49508
Ca22chr1_C_albicans_SC5314	49539	49688
Ca22chr1_C_albicans_SC5314	49723	49872
Ca22chr1_C_albicans_SC5314	49983	50132
Ca22chr1_C_albicans_SC5314	50165	50314
Ca22chr1_C_albicans_SC5314	50472	50621
Ca22chr1_C_albicans_SC5314	50553	50702
Ca22chr1_C_albicans_SC5314	50817	50966
Ca22chr1_C_albicans_SC5314	50993	51142
Ca22chr1_C_albicans_SC5314	51108	51257
Ca22chr1_C_albicans_SC5314	51326	51475
Ca22chr1_C_albicans_SC5314	51497	51646
Ca22chr1_C_albicans_SC5314	51981	52130
Ca22chr1_C_albicans_SC5314	52217	52366
Ca22chr1_C_albicans_SC5314	52293	52442
Ca22chr1_C_albicans_SC5314	52553	52702
Ca22chr1_C_albicans_SC5314	52621	52770
Ca22chr1_C_albicans_SC5314	52957	53106
Ca22chr1_C_albicans_SC5314	53197	53346
Ca22chr1_C_albicans_SC5314	53364	53513
Ca22chr1_C_albicans_SC5314	53553	53702
Ca22chr1_C_albicans_SC5314	53747	53896
Ca22chr1_C_albicans_SC5314	53910	54059
Ca22chr1_C_albicans_SC5314	54087	54236
Ca22chr1_C_albicans_SC5314	54275	54424
Ca22chr1_C_albicans_SC5314	54535	54684
Ca22chr1_C_albicans_SC5314	54897	55046
Ca22chr1_C_albicans_SC5314	55254	55403
Ca22chr1_C_albicans_SC5314	55357	55506
Ca22chr1_C_albicans_SC5314	55614	55763
Ca22chr1_C_albicans_SC5314	56234	56383
Ca22chr1_C_albicans_SC5314	56408	56557
Ca22chr1_C_albicans_SC5314	56741	56890
Ca22chr1_C_albicans_SC5314	57232	57381
Ca22chr1_C_albicans_SC5314	57464	57613
Ca22chr1_C_albicans_SC5314	57811	57960
Ca22chr1_C_albicans_SC5314	57961	58110
Ca22chr1_C_albicans_SC5314	58249	58398
Ca22chr1_C_albicans_SC5314	58464	58613
Ca22chr1_C_albicans_SC5314	58598	58747
Ca22chr1_C_albicans_SC5314	59347	59496
Ca22chr1_C_albicans_SC5314	59745	59894
Ca22chr1_C_albicans_SC5314	59994	60143
Ca22chr1_C_albicans_SC5314	60060	60209
Ca22chr1_C_albicans_SC5314	60167	60316
Ca22chr1_C_albicans_SC5314	60303	60452
Ca22chr1_C_albicans_SC5314	60361	60510
Ca22chr1_C_albicans_SC5314	60725	60874
Ca22chr1_C_albicans_SC5314	60809	60958
Ca22chr1_C_albicans_SC5314	60951	61100
Ca22chr1_C_albicans_SC5314	61116	61265
Ca22chr1_C_albicans_SC5314	61275	61424
Ca22chr1_C_albicans_SC5314	61353	61502
Ca22chr1_C_albicans_SC5314	61481	61630
Ca22chr1_C_albicans_SC5314	61578	61727
Ca22chr1_C_albicans_SC5314	61653	61802
Ca22chr1_C_albicans_SC5314	61812	61961
Ca22chr1_C_albicans_SC5314	61883	62032
Ca22chr1_C_albicans_SC5314	61955	62104
Ca22chr1_C_albicans_SC5314	62086	62235
Ca22chr1_C_albicans_SC5314	62342	62491
Ca22chr1_C_albicans_SC5314	62649	62798
Ca22chr1_C_albicans_SC5314	62732	62881
Ca22chr1_C_albicans_SC5314	63143	63292
Ca22chr1_C_albicans_SC5314	63200	63349
Ca22chr1_C_albicans_SC5314	63278	63427
Ca22chr1_C_albicans_SC5314	63635	63784
Ca22chr1_C_albicans_SC5314	63805	63954
Ca22chr1_C_albicans_SC5314	64038	64187
Ca22chr1_C_albicans_SC5314	64125	64274
Ca22chr1_C_albicans_SC5314	64226	64375
Ca22chr1_C_albicans_SC5314	64702	64851
Ca22chr1_C_albicans_SC5314	64892	65041
Ca22chr1_C_albicans_SC5314	65430	65579
Ca22chr1_C_albicans_SC5314	65623	65772
Ca22chr1_C_albicans_SC5314	65782	65931
Ca22chr1_C_albicans_SC5314	65971	66120
Ca22chr1_C_albicans_SC5314	66163	66312
Ca22chr1_C_albicans_SC5314	66819	66968
Ca22chr1_C_albicans_SC5314	67000	67149
Ca22chr1_C_albicans_SC5314	67116	67265
Ca22chr1_C_albicans_SC5314	67324	67473
Ca22chr1_C_albicans_SC5314	67511	67660
Ca22chr1_C_albicans_SC5314	67826	67975
Ca22chr1_C_albicans_SC5314	68315	68464
Ca22chr1_C_albicans_SC5314	68644	68793
Ca22chr1_C_albicans_SC5314	69146	69295
Ca22chr1_C_albicans_SC5314	69511	69660
Ca22chr1_C_albicans_SC5314	69705	69854
Ca22chr1_C_albicans_SC5314	69893	70042
Ca22chr1_C_albicans_SC5314	69968	70117
Ca22chr1_C_albicans_SC5314	70036	70185
Ca22chr1_C_albicans_SC5314	70253	70402
Ca22chr1_C_albicans_SC5314	70390	70539
Ca22chr1_C_albicans_SC5314	70745	70894
Ca22chr1_C_albicans_SC5314	71231	71380
Ca22chr1_C_albicans_SC5314	71513	71662
Ca22chr1_C_albicans_SC5314	71712	71861
Ca22chr1_C_albicans_SC5314	71784	71933
Ca22chr1_C_albicans_SC5314	72201	72350
Ca22chr1_C_albicans_SC5314	72327	72476
Ca22chr1_C_albicans_SC5314	72409	72558
Ca22chr1_C_albicans_SC5314	72654	72803
Ca22chr1_C_albicans_SC5314	72816	72965
Ca22chr1_C_albicans_SC5314	72987	73136
Ca22chr1_C_albicans_SC5314	73186	73335
Ca22chr1_C_albicans_SC5314	73529	73678
Ca22chr1_C_albicans_SC5314	73690	73839
Ca22chr1_C_albicans_SC5314	74072	74221
Ca22chr1_C_albicans_SC5314	74211	74360
Ca22chr1_C_albicans_SC5314	74384	74533
Ca22chr1_C_albicans_SC5314	74583	74732
Ca22chr1_C_albicans_SC5314	74742	74891
Ca22chr1_C_albicans_SC5314	75080	75229
Ca22chr1_C_albicans_SC5314	75273	75422
Ca22chr1_C_albicans_SC5314	75534	75683
Ca22chr1_C_albicans_SC5314	75735	75884
Ca22chr1_C_albicans_SC5314	75921	76070
Ca22chr1_C_albicans_SC5314	76069	76218
Ca22chr1_C_albicans_SC5314	76227	76376
Ca22chr1_C_albicans_SC5314	76438	76587
Ca22chr1_C_albicans_SC5314	76552	76701
Ca22chr1_C_albicans_SC5314	76663	76812
Ca22chr1_C_albicans_SC5314	76956	77105
Ca22chr1_C_albicans_SC5314	77068	77217
Ca22chr1_C_albicans_SC5314	77157	77306
Ca22chr1_C_albicans_SC5314	77369	77518
Ca22chr1_C_albicans_SC5314	77532	77681
Ca22chr1_C_albicans_SC5314	77690	77839
Ca22chr1_C_albicans_SC5314	77949	78098
Ca22chr1_C_albicans_SC5314	78100	78249
Ca22chr1_C_albicans_SC5314	78612	78761
Ca22chr1_C_albicans_SC5314	78788	78937
Ca22chr1_C_albicans_SC5314	78955	79104
Ca22chr1_C_albicans_SC5314	79147	79296
Ca22chr1_C_albicans_SC5314	79333	79482
Ca22chr1_C_albicans_SC5314	79507	79656
Ca22chr1_C_albicans_SC5314	80072	80221
Ca22chr1_C_albicans_SC5314	80242	80391
Ca22chr1_C_albicans_SC5314	80416	80565
Ca22chr1_C_albicans_SC5314	80588	80737
Ca22chr1_C_albicans_SC5314	80770	80919
Ca22chr1_C_albicans_SC5314	80935	81084
Ca22chr1_C_albicans_SC5314	81191	81340
Ca22chr1_C_albicans_SC5314	81374	81523
Ca22chr1_C_albicans_SC5314	81509	81658
Ca22chr1_C_albicans_SC5314	81728	81877
Ca22chr1_C_albicans_SC5314	82333	82482
Ca22chr1_C_albicans_SC5314	82645	82794
Ca22chr1_C_albicans_SC5314	82759	82908
Ca22chr1_C_albicans_SC5314	83001	83150
Ca22chr1_C_albicans_SC5314	83069	83218
Ca22chr1_C_albicans_SC5314	83232	83381
Ca22chr1_C_albicans_SC5314	83396	83545
Ca22chr1_C_albicans_SC5314	83547	83696
Ca22chr1_C_albicans_SC5314	83754	83903
Ca22chr1_C_albicans_SC5314	83833	83982
Ca22chr1_C_albicans_SC5314	84033	84182
Ca22chr1_C_albicans_SC5314	84199	84348
Ca22chr1_C_albicans_SC5314	84373	84522
Ca22chr1_C_albicans_SC5314	85223	85372
Ca22chr1_C_albicans_SC5314	85289	85438
Ca22chr1_C_albicans_SC5314	85498	85647
Ca22chr1_C_albicans_SC5314	85907	86056
Ca22chr1_C_albicans_SC5314	85970	86119
Ca22chr1_C_albicans_SC5314	86088	86237
Ca22chr1_C_albicans_SC5314	86162	86311
Ca22chr1_C_albicans_SC5314	86287	86436
Ca22chr1_C_albicans_SC5314	86466	86615
Ca22chr1_C_albicans_SC5314	86633	86782
Ca22chr1_C_albicans_SC5314	86977	87126
Ca22chr1_C_albicans_SC5314	87159	87308
Ca22chr1_C_albicans_SC5314	87476	87625
Ca22chr1_C_albicans_SC5314	87537	87686
Ca22chr1_C_albicans_SC5314	87983	88132
Ca22chr1_C_albicans_SC5314	88177	88326
Ca22chr1_C_albicans_SC5314	88266	88415
Ca22chr1_C_albicans_SC5314	88357	88506
Ca22chr1_C_albicans_SC5314	88508	88657
Ca22chr1_C_albicans_SC5314	88942	89091
Ca22chr1_C_albicans_SC5314	89005	89154
Ca22chr1_C_albicans_SC5314	89196	89345
Ca22chr1_C_albicans_SC5314	89402	89551
Ca22chr1_C_albicans_SC5314	89591	89740
Ca22chr1_C_albicans_SC5314	90082	90231
Ca22chr1_C_albicans_SC5314	90244	90393
Ca22chr1_C_albicans_SC5314	90426	90575
Ca22chr1_C_albicans_SC5314	90759	90908
Ca22chr1_C_albicans_SC5314	91139	91288
Ca22chr1_C_albicans_SC5314	91308	91457
Ca22chr1_C_albicans_SC5314	91487	91636
Ca22chr1_C_albicans_SC5314	91540	91689
Ca22chr1_C_albicans_SC5314	91620	91769
Ca22chr1_C_albicans_SC5314	91702	91851
Ca22chr1_C_albicans_SC5314	91780	91929
Ca22chr1_C_albicans_SC5314	91901	92050
Ca22chr1_C_albicans_SC5314	92107	92256
Ca22chr1_C_albicans_SC5314	92270	92419
Ca22chr1_C_albicans_SC5314	92480	92629
Ca22chr1_C_albicans_SC5314	92561	92710
Ca22chr1_C_albicans_SC5314	92755	92904
Ca22chr1_C_albicans_SC5314	93074	93223
Ca22chr1_C_albicans_SC5314	93264	93413
Ca22chr1_C_albicans_SC5314	93442	93591
Ca22chr1_C_albicans_SC5314	93609	93758
Ca22chr1_C_albicans_SC5314	93910	94059
Ca22chr1_C_albicans_SC5314	94114	94263
Ca22chr1_C_albicans_SC5314	94292	94441
Ca22chr1_C_albicans_SC5314	94425	94574
Ca22chr1_C_albicans_SC5314	94623	94772
Ca22chr1_C_albicans_SC5314	95153	95302
Ca22chr1_C_albicans_SC5314	95281	95430
Ca22chr1_C_albicans_SC5314	95477	95626
Ca22chr1_C_albicans_SC5314	95644	95793
Ca22chr1_C_albicans_SC5314	95836	95985
Ca22chr1_C_albicans_SC5314	95997	96146
Ca22chr1_C_albicans_SC5314	96167	96316
Ca22chr1_C_albicans_SC5314	96223	96372
Ca22chr1_C_albicans_SC5314	96345	96494
Ca22chr1_C_albicans_SC5314	96783	96932
Ca22chr1_C_albicans_SC5314	96964	97113
Ca22chr1_C_albicans_SC5314	97147	97296
Ca22chr1_C_albicans_SC5314	97252	97401
Ca22chr1_C_albicans_SC5314	97316	97465
Ca22chr1_C_albicans_SC5314	97441	97590
Ca22chr1_C_albicans_SC5314	97611	97760
Ca22chr1_C_albicans_SC5314	97789	97938
Ca22chr1_C_albicans_SC5314	97946	98095
Ca22chr1_C_albicans_SC5314	98116	98265
Ca22chr1_C_albicans_SC5314	98206	98355
Ca22chr1_C_albicans_SC5314	98458	98607
Ca22chr1_C_albicans_SC5314	98673	98822
Ca22chr1_C_albicans_SC5314	98761	98910
Ca22chr1_C_albicans_SC5314	99005	99154
Ca22chr1_C_albicans_SC5314	99063	99212
Ca22chr1_C_albicans_SC5314	99154	99303
Ca22chr1_C_albicans_SC5314	99340	99489
Ca22chr1_C_albicans_SC5314	99416	99565
Ca22chr1_C_albicans_SC5314	99505	99654
Ca22chr1_C_albicans_SC5314	99614	99763
Ca22chr1_C_albicans_SC5314	99681	99830
Ca22chr1_C_albicans_SC5314	99775	99924
Ca22chr1_C_albicans_SC5314	99912	100061
Ca22chr1_C_albicans_SC5314	99974	100123
Ca22chr1_C_albicans_SC5314	100218	100367
Ca22chr1_C_albicans_SC5314	100446	100595
Ca22chr1_C_albicans_SC5314	100593	100742
Ca22chr1_C_albicans_SC5314	100657	100806
Ca22chr1_C_albicans_SC5314	100745	100894
Ca22chr1_C_albicans_SC5314	101040	101189
Ca22chr1_C_albicans_SC5314	101167	101316
Ca22chr1_C_albicans_SC5314	101737	101886
Ca22chr1_C_albicans_SC5314	102049	102198
Ca22chr1_C_albicans_SC5314	102123	102272
Ca22chr1_C_albicans_SC5314	102223	102372
Ca22chr1_C_albicans_SC5314	102312	102461
Ca22chr1_C_albicans_SC5314	102413	102562
Ca22chr1_C_albicans_SC5314	102552	102701
Ca22chr1_C_albicans_SC5314	102729	102878
Ca22chr1_C_albicans_SC5314	102922	103071
Ca22chr1_C_albicans_SC5314	103310	103459
Ca22chr1_C_albicans_SC5314	103456	103605
Ca22chr1_C_albicans_SC5314	104025	104174
Ca22chr1_C_albicans_SC5314	104142	104291
Ca22chr1_C_albicans_SC5314	104354	104503
Ca22chr1_C_albicans_SC5314	105167	105316
Ca22chr1_C_albicans_SC5314	105297	105446
Ca22chr1_C_albicans_SC5314	105484	105633
Ca22chr1_C_albicans_SC5314	105740	105889
Ca22chr1_C_albicans_SC5314	105810	105959
Ca22chr1_C_albicans_SC5314	105899	106048
Ca22chr1_C_albicans_SC5314	106050	106199
Ca22chr1_C_albicans_SC5314	106100	106249
Ca22chr1_C_albicans_SC5314	106292	106441
Ca22chr1_C_albicans_SC5314	106434	106583
Ca22chr1_C_albicans_SC5314	106646	106795
Ca22chr1_C_albicans_SC5314	106816	106965
Ca22chr1_C_albicans_SC5314	107041	107190
Ca22chr1_C_albicans_SC5314	107287	107436
Ca22chr1_C_albicans_SC5314	107354	107503
Ca22chr1_C_albicans_SC5314	107549	107698
Ca22chr1_C_albicans_SC5314	107697	107846
Ca22chr1_C_albicans_SC5314	107906	108055
Ca22chr1_C_albicans_SC5314	107970	108119
Ca22chr1_C_albicans_SC5314	108065	108214
Ca22chr1_C_albicans_SC5314	108161	108310
Ca22chr1_C_albicans_SC5314	108215	108364
Ca22chr1_C_albicans_SC5314	108372	108521
Ca22chr1_C_albicans_SC5314	108537	108686
Ca22chr1_C_albicans_SC5314	108927	109076
Ca22chr1_C_albicans_SC5314	109127	109276
Ca22chr1_C_albicans_SC5314	109302	109451
Ca22chr1_C_albicans_SC5314	109522	109671
Ca22chr1_C_albicans_SC5314	109734	109883
Ca22chr1_C_albicans_SC5314	109807	109956
Ca22chr1_C_albicans_SC5314	109999	110148
Ca22chr1_C_albicans_SC5314	110174	110323
Ca22chr1_C_albicans_SC5314	110826	110975
Ca22chr1_C_albicans_SC5314	110964	111113
Ca22chr1_C_albicans_SC5314	111532	111681
Ca22chr1_C_albicans_SC5314	111704	111853
Ca22chr1_C_albicans_SC5314	111868	112017
Ca22chr1_C_albicans_SC5314	112063	112212
Ca22chr1_C_albicans_SC5314	112920	113069
Ca22chr1_C_albicans_SC5314	113092	113241
Ca22chr1_C_albicans_SC5314	113147	113296
Ca22chr1_C_albicans_SC5314	113380	113529
Ca22chr1_C_albicans_SC5314	113557	113706
Ca22chr1_C_albicans_SC5314	113731	113880
Ca22chr1_C_albicans_SC5314	114082	114231
Ca22chr1_C_albicans_SC5314	114235	114384
Ca22chr1_C_albicans_SC5314	114390	114539
Ca22chr1_C_albicans_SC5314	114591	114740
Ca22chr1_C_albicans_SC5314	115105	115254
Ca22chr1_C_albicans_SC5314	115463	115612
Ca22chr1_C_albicans_SC5314	115672	115821
Ca22chr1_C_albicans_SC5314	116281	116430
Ca22chr1_C_albicans_SC5314	117129	117278
Ca22chr1_C_albicans_SC5314	117326	117475
Ca22chr1_C_albicans_SC5314	117807	117956
Ca22chr1_C_albicans_SC5314	117987	118136
Ca22chr1_C_albicans_SC5314	118229	118378
Ca22chr1_C_albicans_SC5314	118290	118439
Ca22chr1_C_albicans_SC5314	118458	118607
Ca22chr1_C_albicans_SC5314	118614	118763
Ca22chr1_C_albicans_SC5314	118933	119082
Ca22chr1_C_albicans_SC5314	119120	119269
Ca22chr1_C_albicans_SC5314	119707	119856
Ca22chr1_C_albicans_SC5314	119871	120020
Ca22chr1_C_albicans_SC5314	120089	120238
Ca22chr1_C_albicans_SC5314	120574	120723
Ca22chr1_C_albicans_SC5314	121376	121525
Ca22chr1_C_albicans_SC5314	123015	123164
Ca22chr1_C_albicans_SC5314	124254	124403
Ca22chr1_C_albicans_SC5314	124331	124480
Ca22chr1_C_albicans_SC5314	124620	124769
Ca22chr1_C_albicans_SC5314	124674	124823
Ca22chr1_C_albicans_SC5314	124803	124952
Ca22chr1_C_albicans_SC5314	124971	125120
Ca22chr1_C_albicans_SC5314	125891	126040
Ca22chr1_C_albicans_SC5314	127169	127318
Ca22chr1_C_albicans_SC5314	127337	127486
Ca22chr1_C_albicans_SC5314	128115	128264
Ca22chr1_C_albicans_SC5314	128622	128771
Ca22chr1_C_albicans_SC5314	129364	129513
Ca22chr1_C_albicans_SC5314	131862	132011
Ca22chr1_C_albicans_SC5314	131939	132088
Ca22chr1_C_albicans_SC5314	132125	132274
Ca22chr1_C_albicans_SC5314	132532	132681
Ca22chr1_C_albicans_SC5314	132797	132946
Ca22chr1_C_albicans_SC5314	132913	133062
Ca22chr1_C_albicans_SC5314	133804	133953
Ca22chr1_C_albicans_SC5314	134214	134363
Ca22chr1_C_albicans_SC5314	134386	134535
Ca22chr1_C_albicans_SC5314	134437	134586
Ca22chr1_C_albicans_SC5314	135790	135939
Ca22chr1_C_albicans_SC5314	136316	136465
Ca22chr1_C_albicans_SC5314	137382	137531
Ca22chr1_C_albicans_SC5314	138879	139028
Ca22chr1_C_albicans_SC5314	138918	139067
Ca22chr1_C_albicans_SC5314	139158	139307
Ca22chr1_C_albicans_SC5314	139521	139670
Ca22chr1_C_albicans_SC5314	140049	140198
Ca22chr1_C_albicans_SC5314	140776	140925
Ca22chr1_C_albicans_SC5314	143473	143622
Ca22chr1_C_albicans_SC5314	143746	143895
Ca22chr1_C_albicans_SC5314	144373	144522
Ca22chr1_C_albicans_SC5314	144526	144675
Ca22chr1_C_albicans_SC5314	144901	145050
Ca22chr1_C_albicans_SC5314	146535	146684
Ca22chr1_C_albicans_SC5314	146770	146919
Ca22chr1_C_albicans_SC5314	147005	147154
Ca22chr1_C_albicans_SC5314	148165	148314
Ca22chr1_C_albicans_SC5314	148900	149049
Ca22chr1_C_albicans_SC5314	149074	149223
Ca22chr1_C_albicans_SC5314	150514	150663
Ca22chr1_C_albicans_SC5314	150692	150841
Ca22chr1_C_albicans_SC5314	150881	151030
Ca22chr1_C_albicans_SC5314	151432	151581
Ca22chr1_C_albicans_SC5314	152108	152257
Ca22chr1_C_albicans_SC5314	152911	153060
Ca22chr1_C_albicans_SC5314	153714	153863
Ca22chr1_C_albicans_SC5314	154469	154618
Ca22chr1_C_albicans_SC5314	154664	154813
Ca22chr1_C_albicans_SC5314	154747	154896
Ca22chr1_C_albicans_SC5314	154828	154977
Ca22chr1_C_albicans_SC5314	155558	155707
Ca22chr1_C_albicans_SC5314	156284	156433
Ca22chr1_C_albicans_SC5314	157420	157569
Ca22chr1_C_albicans_SC5314	158849	158998
Ca22chr1_C_albicans_SC5314	159179	159328
Ca22chr1_C_albicans_SC5314	159371	159520
Ca22chr1_C_albicans_SC5314	159900	160049
Ca22chr1_C_albicans_SC5314	161469	161618
Ca22chr1_C_albicans_SC5314	161951	162100
Ca22chr1_C_albicans_SC5314	162267	162416
Ca22chr1_C_albicans_SC5314	162341	162490
Ca22chr1_C_albicans_SC5314	162737	162886
Ca22chr1_C_albicans_SC5314	163310	163459
Ca22chr1_C_albicans_SC5314	163384	163533
Ca22chr1_C_albicans_SC5314	163450	163599
Ca22chr1_C_albicans_SC5314	163856	164005
Ca22chr1_C_albicans_SC5314	163963	164112
Ca22chr1_C_albicans_SC5314	164166	164315
Ca22chr1_C_albicans_SC5314	164357	164506
Ca22chr1_C_albicans_SC5314	165001	165150
Ca22chr1_C_albicans_SC5314	165532	165681
Ca22chr1_C_albicans_SC5314	167023	167172
Ca22chr1_C_albicans_SC5314	167328	167477
Ca22chr1_C_albicans_SC5314	167515	167664
Ca22chr1_C_albicans_SC5314	168066	168215
Ca22chr1_C_albicans_SC5314	168735	168884
Ca22chr1_C_albicans_SC5314	168915	169064
Ca22chr1_C_albicans_SC5314	170244	170393
Ca22chr1_C_albicans_SC5314	170318	170467
Ca22chr1_C_albicans_SC5314	170720	170869
Ca22chr1_C_albicans_SC5314	170897	171046
Ca22chr1_C_albicans_SC5314	171415	171564
Ca22chr1_C_albicans_SC5314	171701	171850
Ca22chr1_C_albicans_SC5314	171877	172026
Ca22chr1_C_albicans_SC5314	172055	172204
Ca22chr1_C_albicans_SC5314	172625	172774
Ca22chr1_C_albicans_SC5314	172760	172909
Ca22chr1_C_albicans_SC5314	172929	173078
Ca22chr1_C_albicans_SC5314	173094	173243
Ca22chr1_C_albicans_SC5314	173595	173744
Ca22chr1_C_albicans_SC5314	174490	174639
Ca22chr1_C_albicans_SC5314	174590	174739
Ca22chr1_C_albicans_SC5314	174659	174808
Ca22chr1_C_albicans_SC5314	174777	174926
Ca22chr1_C_albicans_SC5314	175414	175563
Ca22chr1_C_albicans_SC5314	175460	175609
Ca22chr1_C_albicans_SC5314	175795	175944
Ca22chr1_C_albicans_SC5314	175841	175990
Ca22chr1_C_albicans_SC5314	176279	176428
Ca22chr1_C_albicans_SC5314	176469	176618
Ca22chr1_C_albicans_SC5314	176634	176783
Ca22chr1_C_albicans_SC5314	177175	177324
Ca22chr1_C_albicans_SC5314	178124	178273
Ca22chr1_C_albicans_SC5314	178307	178456
Ca22chr1_C_albicans_SC5314	178670	178819
Ca22chr1_C_albicans_SC5314	178993	179142
Ca22chr1_C_albicans_SC5314	179428	179577
Ca22chr1_C_albicans_SC5314	179530	179679
Ca22chr1_C_albicans_SC5314	180235	180384
Ca22chr1_C_albicans_SC5314	180731	180880
Ca22chr1_C_albicans_SC5314	181009	181158
Ca22chr1_C_albicans_SC5314	181329	181478
Ca22chr1_C_albicans_SC5314	182324	182473
Ca22chr1_C_albicans_SC5314	182489	182638
Ca22chr1_C_albicans_SC5314	183086	183235
Ca22chr1_C_albicans_SC5314	183742	183891
Ca22chr1_C_albicans_SC5314	183813	183962
Ca22chr1_C_albicans_SC5314	183887	184036
Ca22chr1_C_albicans_SC5314	183966	184115
Ca22chr1_C_albicans_SC5314	184132	184281
Ca22chr1_C_albicans_SC5314	184496	184645
Ca22chr1_C_albicans_SC5314	184564	184713
Ca22chr1_C_albicans_SC5314	185484	185633
Ca22chr1_C_albicans_SC5314	185646	185795
Ca22chr1_C_albicans_SC5314	186019	186168
Ca22chr1_C_albicans_SC5314	186823	186972
Ca22chr1_C_albicans_SC5314	186995	187144
Ca22chr1_C_albicans_SC5314	187278	187427
Ca22chr1_C_albicans_SC5314	187419	187568
Ca22chr1_C_albicans_SC5314	187784	187933
Ca22chr1_C_albicans_SC5314	188192	188341
Ca22chr1_C_albicans_SC5314	188359	188508
Ca22chr1_C_albicans_SC5314	188430	188579
Ca22chr1_C_albicans_SC5314	188511	188660
Ca22chr1_C_albicans_SC5314	188836	188985
Ca22chr1_C_albicans_SC5314	189011	189160
Ca22chr1_C_albicans_SC5314	189376	189525
Ca22chr1_C_albicans_SC5314	189514	189663
Ca22chr1_C_albicans_SC5314	189729	189878
Ca22chr1_C_albicans_SC5314	189879	190028
Ca22chr1_C_albicans_SC5314	190061	190210
Ca22chr1_C_albicans_SC5314	190255	190404
Ca22chr1_C_albicans_SC5314	190838	190987
Ca22chr1_C_albicans_SC5314	190992	191141
Ca22chr1_C_albicans_SC5314	191490	191639
Ca22chr1_C_albicans_SC5314	191687	191836
Ca22chr1_C_albicans_SC5314	191980	192129
Ca22chr1_C_albicans_SC5314	192161	192310
Ca22chr1_C_albicans_SC5314	192235	192384
Ca22chr1_C_albicans_SC5314	192386	192535
Ca22chr1_C_albicans_SC5314	192569	192718
Ca22chr1_C_albicans_SC5314	192613	192762
Ca22chr1_C_albicans_SC5314	193106	193255
Ca22chr1_C_albicans_SC5314	193291	193440
Ca22chr1_C_albicans_SC5314	193472	193621
Ca22chr1_C_albicans_SC5314	194085	194234
Ca22chr1_C_albicans_SC5314	194477	194626
Ca22chr1_C_albicans_SC5314	194647	194796
Ca22chr1_C_albicans_SC5314	194811	194960
Ca22chr1_C_albicans_SC5314	194988	195137
Ca22chr1_C_albicans_SC5314	195112	195261
Ca22chr1_C_albicans_SC5314	195295	195444
Ca22chr1_C_albicans_SC5314	195802	195951
Ca22chr1_C_albicans_SC5314	195891	196040
Ca22chr1_C_albicans_SC5314	196693	196842
Ca22chr1_C_albicans_SC5314	196873	197022
Ca22chr1_C_albicans_SC5314	197011	197160
Ca22chr1_C_albicans_SC5314	197182	197331
Ca22chr1_C_albicans_SC5314	197484	197633
Ca22chr1_C_albicans_SC5314	197665	197814
Ca22chr1_C_albicans_SC5314	197852	198001
Ca22chr1_C_albicans_SC5314	198477	198626
Ca22chr1_C_albicans_SC5314	198641	198790
Ca22chr1_C_albicans_SC5314	198915	199064
Ca22chr1_C_albicans_SC5314	199082	199231
Ca22chr1_C_albicans_SC5314	199450	199599
Ca22chr1_C_albicans_SC5314	199611	199760
Ca22chr1_C_albicans_SC5314	199810	199959
Ca22chr1_C_albicans_SC5314	199957	200106
Ca22chr1_C_albicans_SC5314	200029	200178
Ca22chr1_C_albicans_SC5314	200150	200299
Ca22chr1_C_albicans_SC5314	200339	200488
Ca22chr1_C_albicans_SC5314	200525	200674
Ca22chr1_C_albicans_SC5314	200674	200823
Ca22chr1_C_albicans_SC5314	200868	201017
Ca22chr1_C_albicans_SC5314	200971	201120
Ca22chr1_C_albicans_SC5314	201140	201289
Ca22chr1_C_albicans_SC5314	201311	201460
Ca22chr1_C_albicans_SC5314	201410	201559
Ca22chr1_C_albicans_SC5314	201486	201635
Ca22chr1_C_albicans_SC5314	201650	201799
Ca22chr1_C_albicans_SC5314	201833	201982
Ca22chr1_C_albicans_SC5314	201958	202107
Ca22chr1_C_albicans_SC5314	202170	202319
Ca22chr1_C_albicans_SC5314	202641	202790
Ca22chr1_C_albicans_SC5314	202795	202944
Ca22chr1_C_albicans_SC5314	202902	203051
Ca22chr1_C_albicans_SC5314	202958	203107
Ca22chr1_C_albicans_SC5314	203078	203227
Ca22chr1_C_albicans_SC5314	203151	203300
Ca22chr1_C_albicans_SC5314	203299	203448
Ca22chr1_C_albicans_SC5314	203551	203700
Ca22chr1_C_albicans_SC5314	204059	204208
Ca22chr1_C_albicans_SC5314	204227	204376
Ca22chr1_C_albicans_SC5314	204561	204710
Ca22chr1_C_albicans_SC5314	205377	205526
Ca22chr1_C_albicans_SC5314	205533	205682
Ca22chr1_C_albicans_SC5314	205705	205854
Ca22chr1_C_albicans_SC5314	206036	206185
Ca22chr1_C_albicans_SC5314	206198	206347
Ca22chr1_C_albicans_SC5314	206471	206620
Ca22chr1_C_albicans_SC5314	206656	206805
Ca22chr1_C_albicans_SC5314	206776	206925
Ca22chr1_C_albicans_SC5314	206954	207103
Ca22chr1_C_albicans_SC5314	207385	207534
Ca22chr1_C_albicans_SC5314	207550	207699
Ca22chr1_C_albicans_SC5314	207726	207875
Ca22chr1_C_albicans_SC5314	207960	208109
Ca22chr1_C_albicans_SC5314	208274	208423
Ca22chr1_C_albicans_SC5314	208404	208553
Ca22chr1_C_albicans_SC5314	208570	208719
Ca22chr1_C_albicans_SC5314	209083	209232
Ca22chr1_C_albicans_SC5314	209185	209334
Ca22chr1_C_albicans_SC5314	209738	209887
Ca22chr1_C_albicans_SC5314	209908	210057
Ca22chr1_C_albicans_SC5314	209948	210097
Ca22chr1_C_albicans_SC5314	210273	210422
Ca22chr1_C_albicans_SC5314	210831	210980
Ca22chr1_C_albicans_SC5314	211024	211173
Ca22chr1_C_albicans_SC5314	211203	211352
Ca22chr1_C_albicans_SC5314	211390	211539
Ca22chr1_C_albicans_SC5314	211556	211705
Ca22chr1_C_albicans_SC5314	211931	212080
Ca22chr1_C_albicans_SC5314	212227	212376
Ca22chr1_C_albicans_SC5314	212635	212784
Ca22chr1_C_albicans_SC5314	213209	213358
Ca22chr1_C_albicans_SC5314	213395	213544
Ca22chr1_C_albicans_SC5314	213605	213754
Ca22chr1_C_albicans_SC5314	213774	213923
Ca22chr1_C_albicans_SC5314	213911	214060
Ca22chr1_C_albicans_SC5314	214080	214229
Ca22chr1_C_albicans_SC5314	214263	214412
Ca22chr1_C_albicans_SC5314	214382	214531
Ca22chr1_C_albicans_SC5314	214558	214707
Ca22chr1_C_albicans_SC5314	214631	214780
Ca22chr1_C_albicans_SC5314	214669	214818
Ca22chr1_C_albicans_SC5314	215320	215469
Ca22chr1_C_albicans_SC5314	215611	215760
Ca22chr1_C_albicans_SC5314	215707	215856
Ca22chr1_C_albicans_SC5314	215784	215933
Ca22chr1_C_albicans_SC5314	215869	216018
Ca22chr1_C_albicans_SC5314	216191	216340
Ca22chr1_C_albicans_SC5314	216549	216698
Ca22chr1_C_albicans_SC5314	216757	216906
Ca22chr1_C_albicans_SC5314	217026	217175
Ca22chr1_C_albicans_SC5314	217219	217368
Ca22chr1_C_albicans_SC5314	217527	217676
Ca22chr1_C_albicans_SC5314	217595	217744
Ca22chr1_C_albicans_SC5314	218023	218172
Ca22chr1_C_albicans_SC5314	218101	218250
Ca22chr1_C_albicans_SC5314	218223	218372
Ca22chr1_C_albicans_SC5314	218539	218688
Ca22chr1_C_albicans_SC5314	218908	219057
Ca22chr1_C_albicans_SC5314	221085	221234
Ca22chr1_C_albicans_SC5314	221221	221370
Ca22chr1_C_albicans_SC5314	221400	221549
Ca22chr1_C_albicans_SC5314	221592	221741
Ca22chr1_C_albicans_SC5314	221755	221904
Ca22chr1_C_albicans_SC5314	221897	222046
Ca22chr1_C_albicans_SC5314	222239	222388
Ca22chr1_C_albicans_SC5314	222498	222647
Ca22chr1_C_albicans_SC5314	222564	222713
Ca22chr1_C_albicans_SC5314	222908	223057
Ca22chr1_C_albicans_SC5314	223882	224031
Ca22chr1_C_albicans_SC5314	224764	224913
Ca22chr1_C_albicans_SC5314	224881	225030
Ca22chr1_C_albicans_SC5314	225076	225225
Ca22chr1_C_albicans_SC5314	225559	225708
Ca22chr1_C_albicans_SC5314	225683	225832
Ca22chr1_C_albicans_SC5314	226026	226175
Ca22chr1_C_albicans_SC5314	226108	226257
Ca22chr1_C_albicans_SC5314	226351	226500
Ca22chr1_C_albicans_SC5314	226517	226666
Ca22chr1_C_albicans_SC5314	227760	227909
Ca22chr1_C_albicans_SC5314	228398	228547
Ca22chr1_C_albicans_SC5314	228683	228832
Ca22chr1_C_albicans_SC5314	229142	229291
Ca22chr1_C_albicans_SC5314	229232	229381
Ca22chr1_C_albicans_SC5314	229384	229533
Ca22chr1_C_albicans_SC5314	229582	229731
Ca22chr1_C_albicans_SC5314	230149	230298
Ca22chr1_C_albicans_SC5314	230724	230873
Ca22chr1_C_albicans_SC5314	231088	231237
Ca22chr1_C_albicans_SC5314	231317	231466
Ca22chr1_C_albicans_SC5314	231544	231693
Ca22chr1_C_albicans_SC5314	231748	231897
Ca22chr1_C_albicans_SC5314	232084	232233
Ca22chr1_C_albicans_SC5314	232370	232519
Ca22chr1_C_albicans_SC5314	232968	233117
Ca22chr1_C_albicans_SC5314	233165	233314
Ca22chr1_C_albicans_SC5314	233386	233535
Ca22chr1_C_albicans_SC5314	233467	233616
Ca22chr1_C_albicans_SC5314	233553	233702
Ca22chr1_C_albicans_SC5314	233749	233898
Ca22chr1_C_albicans_SC5314	234056	234205
Ca22chr1_C_albicans_SC5314	234230	234379
Ca22chr1_C_albicans_SC5314	234604	234753
Ca22chr1_C_albicans_SC5314	234778	234927
Ca22chr1_C_albicans_SC5314	235408	235557
Ca22chr1_C_albicans_SC5314	235581	235730
Ca22chr1_C_albicans_SC5314	236218	236367
Ca22chr1_C_albicans_SC5314	236269	236418
Ca22chr1_C_albicans_SC5314	236455	236604
Ca22chr1_C_albicans_SC5314	236715	236864
Ca22chr1_C_albicans_SC5314	236792	236941
Ca22chr1_C_albicans_SC5314	236874	237023
Ca22chr1_C_albicans_SC5314	237513	237662
Ca22chr1_C_albicans_SC5314	237612	237761
Ca22chr1_C_albicans_SC5314	237686	237835
Ca22chr1_C_albicans_SC5314	237942	238091
Ca22chr1_C_albicans_SC5314	238018	238167
Ca22chr1_C_albicans_SC5314	238088	238237
Ca22chr1_C_albicans_SC5314	238266	238415
Ca22chr1_C_albicans_SC5314	239082	239231
Ca22chr1_C_albicans_SC5314	239162	239311
Ca22chr1_C_albicans_SC5314	239292	239441
Ca22chr1_C_albicans_SC5314	239402	239551
Ca22chr1_C_albicans_SC5314	239650	239799
Ca22chr1_C_albicans_SC5314	239722	239871
Ca22chr1_C_albicans_SC5314	240063	240212
Ca22chr1_C_albicans_SC5314	240256	240405
Ca22chr1_C_albicans_SC5314	240807	240956
Ca22chr1_C_albicans_SC5314	241150	241299
Ca22chr1_C_albicans_SC5314	241206	241355
Ca22chr1_C_albicans_SC5314	241361	241510
Ca22chr1_C_albicans_SC5314	241533	241682
Ca22chr1_C_albicans_SC5314	241696	241845
Ca22chr1_C_albicans_SC5314	241846	241995
Ca22chr1_C_albicans_SC5314	242029	242178
Ca22chr1_C_albicans_SC5314	242220	242369
Ca22chr1_C_albicans_SC5314	242376	242525
Ca22chr1_C_albicans_SC5314	242677	242826
Ca22chr1_C_albicans_SC5314	242859	243008
Ca22chr1_C_albicans_SC5314	243045	243194
Ca22chr1_C_albicans_SC5314	243207	243356
Ca22chr1_C_albicans_SC5314	243840	243989
Ca22chr1_C_albicans_SC5314	244032	244181
Ca22chr1_C_albicans_SC5314	244295	244444
Ca22chr1_C_albicans_SC5314	244506	244655
Ca22chr1_C_albicans_SC5314	244892	245041
Ca22chr1_C_albicans_SC5314	245189	245338
Ca22chr1_C_albicans_SC5314	245359	245508
Ca22chr1_C_albicans_SC5314	245526	245675
Ca22chr1_C_albicans_SC5314	245673	245822
Ca22chr1_C_albicans_SC5314	246283	246432
Ca22chr1_C_albicans_SC5314	246659	246808
Ca22chr1_C_albicans_SC5314	246833	246982
Ca22chr1_C_albicans_SC5314	246998	247147
Ca22chr1_C_albicans_SC5314	247175	247324
Ca22chr1_C_albicans_SC5314	247338	247487
Ca22chr1_C_albicans_SC5314	248191	248340
Ca22chr1_C_albicans_SC5314	248452	248601
Ca22chr1_C_albicans_SC5314	248524	248673
Ca22chr1_C_albicans_SC5314	248762	248911
Ca22chr1_C_albicans_SC5314	248913	249062
Ca22chr1_C_albicans_SC5314	249106	249255
Ca22chr1_C_albicans_SC5314	249267	249416
Ca22chr1_C_albicans_SC5314	249460	249609
Ca22chr1_C_albicans_SC5314	249604	249753
Ca22chr1_C_albicans_SC5314	250076	250225
Ca22chr1_C_albicans_SC5314	250231	250380
Ca22chr1_C_albicans_SC5314	250412	250561
Ca22chr1_C_albicans_SC5314	250754	250903
Ca22chr1_C_albicans_SC5314	250900	251049
Ca22chr1_C_albicans_SC5314	251046	251195
Ca22chr1_C_albicans_SC5314	251586	251735
Ca22chr1_C_albicans_SC5314	251647	251796
Ca22chr1_C_albicans_SC5314	251821	251970
Ca22chr1_C_albicans_SC5314	252040	252189
Ca22chr1_C_albicans_SC5314	252240	252389
Ca22chr1_C_albicans_SC5314	253135	253284
Ca22chr1_C_albicans_SC5314	253812	253961
Ca22chr1_C_albicans_SC5314	253972	254121
Ca22chr1_C_albicans_SC5314	254062	254211
Ca22chr1_C_albicans_SC5314	254313	254462
Ca22chr1_C_albicans_SC5314	254686	254835
Ca22chr1_C_albicans_SC5314	254862	255011
Ca22chr1_C_albicans_SC5314	255130	255279
Ca22chr1_C_albicans_SC5314	255460	255609
Ca22chr1_C_albicans_SC5314	255636	255785
Ca22chr1_C_albicans_SC5314	255782	255931
Ca22chr1_C_albicans_SC5314	255974	256123
Ca22chr1_C_albicans_SC5314	256066	256215
Ca22chr1_C_albicans_SC5314	256314	256463
Ca22chr1_C_albicans_SC5314	256492	256641
Ca22chr1_C_albicans_SC5314	256609	256758
Ca22chr1_C_albicans_SC5314	256812	256961
Ca22chr1_C_albicans_SC5314	256875	257024
Ca22chr1_C_albicans_SC5314	256957	257106
Ca22chr1_C_albicans_SC5314	257051	257200
Ca22chr1_C_albicans_SC5314	257204	257353
Ca22chr1_C_albicans_SC5314	257355	257504
Ca22chr1_C_albicans_SC5314	257876	258025
Ca22chr1_C_albicans_SC5314	258073	258222
Ca22chr1_C_albicans_SC5314	258608	258757
Ca22chr1_C_albicans_SC5314	258972	259121
Ca22chr1_C_albicans_SC5314	259599	259748
Ca22chr1_C_albicans_SC5314	259766	259915
Ca22chr1_C_albicans_SC5314	259991	260140
Ca22chr1_C_albicans_SC5314	260172	260321
Ca22chr1_C_albicans_SC5314	260380	260529
Ca22chr1_C_albicans_SC5314	260583	260732
Ca22chr1_C_albicans_SC5314	260700	260849
Ca22chr1_C_albicans_SC5314	261022	261171
Ca22chr1_C_albicans_SC5314	261547	261696
Ca22chr1_C_albicans_SC5314	262033	262182
Ca22chr1_C_albicans_SC5314	262171	262320
Ca22chr1_C_albicans_SC5314	262249	262398
Ca22chr1_C_albicans_SC5314	262968	263117
Ca22chr1_C_albicans_SC5314	263540	263689
Ca22chr1_C_albicans_SC5314	263728	263877
Ca22chr1_C_albicans_SC5314	263961	264110
Ca22chr1_C_albicans_SC5314	264203	264352
Ca22chr1_C_albicans_SC5314	264389	264538
Ca22chr1_C_albicans_SC5314	264553	264702
Ca22chr1_C_albicans_SC5314	265503	265652
Ca22chr1_C_albicans_SC5314	265622	265771
Ca22chr1_C_albicans_SC5314	265809	265958
Ca22chr1_C_albicans_SC5314	265991	266140
Ca22chr1_C_albicans_SC5314	266173	266322
Ca22chr1_C_albicans_SC5314	266251	266400
Ca22chr1_C_albicans_SC5314	266424	266573
Ca22chr1_C_albicans_SC5314	266608	266757
Ca22chr1_C_albicans_SC5314	266774	266923
Ca22chr1_C_albicans_SC5314	266930	267079
Ca22chr1_C_albicans_SC5314	266995	267144
Ca22chr1_C_albicans_SC5314	267060	267209
Ca22chr1_C_albicans_SC5314	267381	267530
Ca22chr1_C_albicans_SC5314	267905	268054
Ca22chr1_C_albicans_SC5314	268022	268171
Ca22chr1_C_albicans_SC5314	268397	268546
Ca22chr1_C_albicans_SC5314	268913	269062
Ca22chr1_C_albicans_SC5314	269099	269248
Ca22chr1_C_albicans_SC5314	269378	269527
Ca22chr1_C_albicans_SC5314	269520	269669
Ca22chr1_C_albicans_SC5314	269888	270037
Ca22chr1_C_albicans_SC5314	270433	270582
Ca22chr1_C_albicans_SC5314	270624	270773
Ca22chr1_C_albicans_SC5314	270914	271063
Ca22chr1_C_albicans_SC5314	271121	271270
Ca22chr1_C_albicans_SC5314	271603	271752
Ca22chr1_C_albicans_SC5314	271793	271942
Ca22chr1_C_albicans_SC5314	272283	272432
Ca22chr1_C_albicans_SC5314	272348	272497
Ca22chr1_C_albicans_SC5314	272709	272858
Ca22chr1_C_albicans_SC5314	272832	272981
Ca22chr1_C_albicans_SC5314	272967	273116
Ca22chr1_C_albicans_SC5314	273033	273182
Ca22chr1_C_albicans_SC5314	273196	273345
Ca22chr1_C_albicans_SC5314	273359	273508
Ca22chr1_C_albicans_SC5314	273399	273548
Ca22chr1_C_albicans_SC5314	273474	273623
Ca22chr1_C_albicans_SC5314	273697	273846
Ca22chr1_C_albicans_SC5314	274026	274175
Ca22chr1_C_albicans_SC5314	274186	274335
Ca22chr1_C_albicans_SC5314	274381	274530
Ca22chr1_C_albicans_SC5314	274893	275042
Ca22chr1_C_albicans_SC5314	275204	275353
Ca22chr1_C_albicans_SC5314	275278	275427
Ca22chr1_C_albicans_SC5314	275580	275729
Ca22chr1_C_albicans_SC5314	275672	275821
Ca22chr1_C_albicans_SC5314	275779	275928
Ca22chr1_C_albicans_SC5314	275875	276024
Ca22chr1_C_albicans_SC5314	275995	276144
Ca22chr1_C_albicans_SC5314	276057	276206
Ca22chr1_C_albicans_SC5314	276174	276323
Ca22chr1_C_albicans_SC5314	276395	276544
Ca22chr1_C_albicans_SC5314	276550	276699
Ca22chr1_C_albicans_SC5314	276734	276883
Ca22chr1_C_albicans_SC5314	276886	277035
Ca22chr1_C_albicans_SC5314	277077	277226
Ca22chr1_C_albicans_SC5314	277166	277315
Ca22chr1_C_albicans_SC5314	277251	277400
Ca22chr1_C_albicans_SC5314	277580	277729
Ca22chr1_C_albicans_SC5314	277776	277925
Ca22chr1_C_albicans_SC5314	277957	278106
Ca22chr1_C_albicans_SC5314	278228	278377
Ca22chr1_C_albicans_SC5314	278340	278489
Ca22chr1_C_albicans_SC5314	278596	278745
Ca22chr1_C_albicans_SC5314	278822	278971
Ca22chr1_C_albicans_SC5314	279000	279149
Ca22chr1_C_albicans_SC5314	279106	279255
Ca22chr1_C_albicans_SC5314	279166	279315
Ca22chr1_C_albicans_SC5314	279659	279808
Ca22chr1_C_albicans_SC5314	279859	280008
Ca22chr1_C_albicans_SC5314	279970	280119
Ca22chr1_C_albicans_SC5314	280152	280301
Ca22chr1_C_albicans_SC5314	280396	280545
Ca22chr1_C_albicans_SC5314	280500	280649
Ca22chr1_C_albicans_SC5314	280680	280829
Ca22chr1_C_albicans_SC5314	281074	281223
Ca22chr1_C_albicans_SC5314	281510	281659
Ca22chr1_C_albicans_SC5314	282683	282832
Ca22chr1_C_albicans_SC5314	282855	283004
Ca22chr1_C_albicans_SC5314	283066	283215
Ca22chr1_C_albicans_SC5314	283169	283318
Ca22chr1_C_albicans_SC5314	283465	283614
Ca22chr1_C_albicans_SC5314	283699	283848
Ca22chr1_C_albicans_SC5314	283810	283959
Ca22chr1_C_albicans_SC5314	284045	284194
Ca22chr1_C_albicans_SC5314	284396	284545
Ca22chr1_C_albicans_SC5314	284612	284761
Ca22chr1_C_albicans_SC5314	284771	284920
Ca22chr1_C_albicans_SC5314	284958	285107
Ca22chr1_C_albicans_SC5314	285092	285241
Ca22chr1_C_albicans_SC5314	285292	285441
Ca22chr1_C_albicans_SC5314	285617	285766
Ca22chr1_C_albicans_SC5314	285797	285946
Ca22chr1_C_albicans_SC5314	286141	286290
Ca22chr1_C_albicans_SC5314	286279	286428
Ca22chr1_C_albicans_SC5314	286441	286590
Ca22chr1_C_albicans_SC5314	286614	286763
Ca22chr1_C_albicans_SC5314	286946	287095
Ca22chr1_C_albicans_SC5314	287130	287279
Ca22chr1_C_albicans_SC5314	287297	287446
Ca22chr1_C_albicans_SC5314	287458	287607
Ca22chr1_C_albicans_SC5314	287635	287784
Ca22chr1_C_albicans_SC5314	287976	288125
Ca22chr1_C_albicans_SC5314	288114	288263
Ca22chr1_C_albicans_SC5314	288319	288468
Ca22chr1_C_albicans_SC5314	288468	288617
Ca22chr1_C_albicans_SC5314	288642	288791
Ca22chr1_C_albicans_SC5314	288840	288989
Ca22chr1_C_albicans_SC5314	289023	289172
Ca22chr1_C_albicans_SC5314	289177	289326
Ca22chr1_C_albicans_SC5314	289719	289868
Ca22chr1_C_albicans_SC5314	289903	290052
Ca22chr1_C_albicans_SC5314	290074	290223
Ca22chr1_C_albicans_SC5314	290249	290398
Ca22chr1_C_albicans_SC5314	290423	290572
Ca22chr1_C_albicans_SC5314	290800	290949
Ca22chr1_C_albicans_SC5314	290992	291141
Ca22chr1_C_albicans_SC5314	291906	292055
Ca22chr1_C_albicans_SC5314	292147	292296
Ca22chr1_C_albicans_SC5314	292251	292400
Ca22chr1_C_albicans_SC5314	292566	292715
Ca22chr1_C_albicans_SC5314	293002	293151
Ca22chr1_C_albicans_SC5314	293283	293432
Ca22chr1_C_albicans_SC5314	293543	293692
Ca22chr1_C_albicans_SC5314	294304	294453
Ca22chr1_C_albicans_SC5314	295872	296021
Ca22chr1_C_albicans_SC5314	295959	296108
Ca22chr1_C_albicans_SC5314	296028	296177
Ca22chr1_C_albicans_SC5314	296292	296441
Ca22chr1_C_albicans_SC5314	297551	297700
Ca22chr1_C_albicans_SC5314	297807	297956
Ca22chr1_C_albicans_SC5314	299611	299760
Ca22chr1_C_albicans_SC5314	299689	299838
Ca22chr1_C_albicans_SC5314	299789	299938
Ca22chr1_C_albicans_SC5314	299903	300052
Ca22chr1_C_albicans_SC5314	300056	300205
Ca22chr1_C_albicans_SC5314	300116	300265
Ca22chr1_C_albicans_SC5314	300195	300344
Ca22chr1_C_albicans_SC5314	300366	300515
Ca22chr1_C_albicans_SC5314	300548	300697
Ca22chr1_C_albicans_SC5314	300738	300887
Ca22chr1_C_albicans_SC5314	300983	301132
Ca22chr1_C_albicans_SC5314	301123	301272
Ca22chr1_C_albicans_SC5314	301377	301526
Ca22chr1_C_albicans_SC5314	301461	301610
Ca22chr1_C_albicans_SC5314	302413	302562
Ca22chr1_C_albicans_SC5314	303555	303704
Ca22chr1_C_albicans_SC5314	304119	304268
Ca22chr1_C_albicans_SC5314	304463	304612
Ca22chr1_C_albicans_SC5314	304640	304789
Ca22chr1_C_albicans_SC5314	305330	305479
Ca22chr1_C_albicans_SC5314	305417	305566
Ca22chr1_C_albicans_SC5314	305633	305782
Ca22chr1_C_albicans_SC5314	305832	305981
Ca22chr1_C_albicans_SC5314	305899	306048
Ca22chr1_C_albicans_SC5314	306315	306464
Ca22chr1_C_albicans_SC5314	306627	306776
Ca22chr1_C_albicans_SC5314	306780	306929
Ca22chr1_C_albicans_SC5314	306950	307099
Ca22chr1_C_albicans_SC5314	307278	307427
Ca22chr1_C_albicans_SC5314	307736	307885
Ca22chr1_C_albicans_SC5314	307894	308043
Ca22chr1_C_albicans_SC5314	308381	308530
Ca22chr1_C_albicans_SC5314	308894	309043
Ca22chr1_C_albicans_SC5314	309106	309255
Ca22chr1_C_albicans_SC5314	309289	309438
Ca22chr1_C_albicans_SC5314	309444	309593
Ca22chr1_C_albicans_SC5314	309648	309797
Ca22chr1_C_albicans_SC5314	309836	309985
Ca22chr1_C_albicans_SC5314	309927	310076
Ca22chr1_C_albicans_SC5314	310063	310212
Ca22chr1_C_albicans_SC5314	310346	310495
Ca22chr1_C_albicans_SC5314	310688	310837
Ca22chr1_C_albicans_SC5314	310870	311019
Ca22chr1_C_albicans_SC5314	311164	311313
Ca22chr1_C_albicans_SC5314	311310	311459
Ca22chr1_C_albicans_SC5314	311604	311753
Ca22chr1_C_albicans_SC5314	312006	312155
Ca22chr1_C_albicans_SC5314	312604	312753
Ca22chr1_C_albicans_SC5314	313100	313249
Ca22chr1_C_albicans_SC5314	313273	313422
Ca22chr1_C_albicans_SC5314	313346	313495
Ca22chr1_C_albicans_SC5314	313444	313593
Ca22chr1_C_albicans_SC5314	313717	313866
Ca22chr1_C_albicans_SC5314	313799	313948
Ca22chr1_C_albicans_SC5314	313880	314029
Ca22chr1_C_albicans_SC5314	314071	314220
Ca22chr1_C_albicans_SC5314	314320	314469
Ca22chr1_C_albicans_SC5314	314388	314537
Ca22chr1_C_albicans_SC5314	314589	314738
Ca22chr1_C_albicans_SC5314	314630	314779
Ca22chr1_C_albicans_SC5314	314726	314875
Ca22chr1_C_albicans_SC5314	314904	315053
Ca22chr1_C_albicans_SC5314	315036	315185
Ca22chr1_C_albicans_SC5314	315185	315334
Ca22chr1_C_albicans_SC5314	315389	315538
Ca22chr1_C_albicans_SC5314	315485	315634
Ca22chr1_C_albicans_SC5314	315556	315705
Ca22chr1_C_albicans_SC5314	315708	315857
Ca22chr1_C_albicans_SC5314	315884	316033
Ca22chr1_C_albicans_SC5314	316020	316169
Ca22chr1_C_albicans_SC5314	316201	316350
Ca22chr1_C_albicans_SC5314	316492	316641
Ca22chr1_C_albicans_SC5314	316584	316733
Ca22chr1_C_albicans_SC5314	317251	317400
Ca22chr1_C_albicans_SC5314	317396	317545
Ca22chr1_C_albicans_SC5314	317469	317618
Ca22chr1_C_albicans_SC5314	317652	317801
Ca22chr1_C_albicans_SC5314	318016	318165
Ca22chr1_C_albicans_SC5314	318175	318324
Ca22chr1_C_albicans_SC5314	318340	318489
Ca22chr1_C_albicans_SC5314	318904	319053
Ca22chr1_C_albicans_SC5314	319077	319226
Ca22chr1_C_albicans_SC5314	319259	319408
Ca22chr1_C_albicans_SC5314	319808	319957
Ca22chr1_C_albicans_SC5314	319908	320057
Ca22chr1_C_albicans_SC5314	320110	320259
Ca22chr1_C_albicans_SC5314	320380	320529
Ca22chr1_C_albicans_SC5314	320447	320596
Ca22chr1_C_albicans_SC5314	320537	320686
Ca22chr1_C_albicans_SC5314	320840	320989
Ca22chr1_C_albicans_SC5314	320989	321138
Ca22chr1_C_albicans_SC5314	321139	321288
Ca22chr1_C_albicans_SC5314	321217	321366
Ca22chr1_C_albicans_SC5314	321359	321508
Ca22chr1_C_albicans_SC5314	321538	321687
Ca22chr1_C_albicans_SC5314	321750	321899
Ca22chr1_C_albicans_SC5314	321933	322082
Ca22chr1_C_albicans_SC5314	322314	322463
Ca22chr1_C_albicans_SC5314	322627	322776
Ca22chr1_C_albicans_SC5314	322943	323092
Ca22chr1_C_albicans_SC5314	323291	323440
Ca22chr1_C_albicans_SC5314	323635	323784
Ca22chr1_C_albicans_SC5314	323803	323952
Ca22chr1_C_albicans_SC5314	324147	324296
Ca22chr1_C_albicans_SC5314	325552	325701
Ca22chr1_C_albicans_SC5314	327649	327798
Ca22chr1_C_albicans_SC5314	328046	328195
Ca22chr1_C_albicans_SC5314	328560	328709
Ca22chr1_C_albicans_SC5314	328972	329121
Ca22chr1_C_albicans_SC5314	329162	329311
Ca22chr1_C_albicans_SC5314	329290	329439
Ca22chr1_C_albicans_SC5314	330243	330392
Ca22chr1_C_albicans_SC5314	331348	331497
Ca22chr1_C_albicans_SC5314	331520	331669
Ca22chr1_C_albicans_SC5314	331774	331923
Ca22chr1_C_albicans_SC5314	333043	333192
Ca22chr1_C_albicans_SC5314	333295	333444
Ca22chr1_C_albicans_SC5314	333435	333584
Ca22chr1_C_albicans_SC5314	333600	333749
Ca22chr1_C_albicans_SC5314	333675	333824
Ca22chr1_C_albicans_SC5314	333750	333899
Ca22chr1_C_albicans_SC5314	333918	334067
Ca22chr1_C_albicans_SC5314	334331	334480
Ca22chr1_C_albicans_SC5314	334611	334760
Ca22chr1_C_albicans_SC5314	334988	335137
Ca22chr1_C_albicans_SC5314	335057	335206
Ca22chr1_C_albicans_SC5314	335734	335883
Ca22chr1_C_albicans_SC5314	336088	336237
Ca22chr1_C_albicans_SC5314	337334	337483
Ca22chr1_C_albicans_SC5314	337413	337562
Ca22chr1_C_albicans_SC5314	337480	337629
Ca22chr1_C_albicans_SC5314	338696	338845
Ca22chr1_C_albicans_SC5314	340457	340606
Ca22chr1_C_albicans_SC5314	341253	341402
Ca22chr1_C_albicans_SC5314	341435	341584
Ca22chr1_C_albicans_SC5314	342191	342340
Ca22chr1_C_albicans_SC5314	342356	342505
Ca22chr1_C_albicans_SC5314	342996	343145
Ca22chr1_C_albicans_SC5314	343174	343323
Ca22chr1_C_albicans_SC5314	343341	343490
Ca22chr1_C_albicans_SC5314	343528	343677
Ca22chr1_C_albicans_SC5314	343665	343814
Ca22chr1_C_albicans_SC5314	344629	344778
Ca22chr1_C_albicans_SC5314	344916	345065
Ca22chr1_C_albicans_SC5314	345651	345800
Ca22chr1_C_albicans_SC5314	345821	345970
Ca22chr1_C_albicans_SC5314	345991	346140
Ca22chr1_C_albicans_SC5314	346419	346568
Ca22chr1_C_albicans_SC5314	346576	346725
Ca22chr1_C_albicans_SC5314	347295	347444
Ca22chr1_C_albicans_SC5314	347954	348103
Ca22chr1_C_albicans_SC5314	348384	348533
Ca22chr1_C_albicans_SC5314	349383	349532
Ca22chr1_C_albicans_SC5314	349447	349596
Ca22chr1_C_albicans_SC5314	350951	351100
Ca22chr1_C_albicans_SC5314	351081	351230
Ca22chr1_C_albicans_SC5314	351609	351758
Ca22chr1_C_albicans_SC5314	352164	352313
Ca22chr1_C_albicans_SC5314	352240	352389
Ca22chr1_C_albicans_SC5314	352947	353096
Ca22chr1_C_albicans_SC5314	353735	353884
Ca22chr1_C_albicans_SC5314	353999	354148
Ca22chr1_C_albicans_SC5314	355552	355701
Ca22chr1_C_albicans_SC5314	355622	355771
Ca22chr1_C_albicans_SC5314	356506	356655
Ca22chr1_C_albicans_SC5314	357745	357894
Ca22chr1_C_albicans_SC5314	358403	358552
Ca22chr1_C_albicans_SC5314	358734	358883
Ca22chr1_C_albicans_SC5314	360021	360170
Ca22chr1_C_albicans_SC5314	360287	360436
Ca22chr1_C_albicans_SC5314	360921	361070
Ca22chr1_C_albicans_SC5314	361077	361226
Ca22chr1_C_albicans_SC5314	361312	361461
Ca22chr1_C_albicans_SC5314	361455	361604
Ca22chr1_C_albicans_SC5314	361965	362114
Ca22chr1_C_albicans_SC5314	362015	362164
Ca22chr1_C_albicans_SC5314	362195	362344
Ca22chr1_C_albicans_SC5314	362581	362730
Ca22chr1_C_albicans_SC5314	362652	362801
Ca22chr1_C_albicans_SC5314	362828	362977
Ca22chr1_C_albicans_SC5314	363416	363565
Ca22chr1_C_albicans_SC5314	363648	363797
Ca22chr1_C_albicans_SC5314	364074	364223
Ca22chr1_C_albicans_SC5314	364306	364455
Ca22chr1_C_albicans_SC5314	364446	364595
Ca22chr1_C_albicans_SC5314	364574	364723
Ca22chr1_C_albicans_SC5314	365206	365355
Ca22chr1_C_albicans_SC5314	365821	365970
Ca22chr1_C_albicans_SC5314	366140	366289
Ca22chr1_C_albicans_SC5314	366804	366953
Ca22chr1_C_albicans_SC5314	367551	367700
Ca22chr1_C_albicans_SC5314	368047	368196
Ca22chr1_C_albicans_SC5314	368237	368386
Ca22chr1_C_albicans_SC5314	368519	368668
Ca22chr1_C_albicans_SC5314	368587	368736
Ca22chr1_C_albicans_SC5314	368779	368928
Ca22chr1_C_albicans_SC5314	368847	368996
Ca22chr1_C_albicans_SC5314	369213	369362
Ca22chr1_C_albicans_SC5314	369404	369553
Ca22chr1_C_albicans_SC5314	369518	369667
Ca22chr1_C_albicans_SC5314	369677	369826
Ca22chr1_C_albicans_SC5314	370605	370754
Ca22chr1_C_albicans_SC5314	370857	371006
Ca22chr1_C_albicans_SC5314	371504	371653
Ca22chr1_C_albicans_SC5314	371657	371806
Ca22chr1_C_albicans_SC5314	372359	372508
Ca22chr1_C_albicans_SC5314	372550	372699
Ca22chr1_C_albicans_SC5314	372777	372926
Ca22chr1_C_albicans_SC5314	372851	373000
Ca22chr1_C_albicans_SC5314	373064	373213
Ca22chr1_C_albicans_SC5314	373235	373384
Ca22chr1_C_albicans_SC5314	373437	373586
Ca22chr1_C_albicans_SC5314	373581	373730
Ca22chr1_C_albicans_SC5314	373952	374101
Ca22chr1_C_albicans_SC5314	374163	374312
Ca22chr1_C_albicans_SC5314	374320	374469
Ca22chr1_C_albicans_SC5314	374549	374698
Ca22chr1_C_albicans_SC5314	374630	374779
Ca22chr1_C_albicans_SC5314	375349	375498
Ca22chr1_C_albicans_SC5314	375788	375937
Ca22chr1_C_albicans_SC5314	376675	376824
Ca22chr1_C_albicans_SC5314	376829	376978
Ca22chr1_C_albicans_SC5314	376901	377050
Ca22chr1_C_albicans_SC5314	377014	377163
Ca22chr1_C_albicans_SC5314	377225	377374
Ca22chr1_C_albicans_SC5314	377431	377580
Ca22chr1_C_albicans_SC5314	377536	377685
Ca22chr1_C_albicans_SC5314	377715	377864
Ca22chr1_C_albicans_SC5314	377917	378066
Ca22chr1_C_albicans_SC5314	378574	378723
Ca22chr1_C_albicans_SC5314	378765	378914
Ca22chr1_C_albicans_SC5314	378872	379021
Ca22chr1_C_albicans_SC5314	379054	379203
Ca22chr1_C_albicans_SC5314	379220	379369
Ca22chr1_C_albicans_SC5314	379402	379551
Ca22chr1_C_albicans_SC5314	379582	379731
Ca22chr1_C_albicans_SC5314	380163	380312
Ca22chr1_C_albicans_SC5314	380385	380534
Ca22chr1_C_albicans_SC5314	380557	380706
Ca22chr1_C_albicans_SC5314	381458	381607
Ca22chr1_C_albicans_SC5314	381632	381781
Ca22chr1_C_albicans_SC5314	381815	381964
Ca22chr1_C_albicans_SC5314	382002	382151
Ca22chr1_C_albicans_SC5314	382173	382322
Ca22chr1_C_albicans_SC5314	382452	382601
Ca22chr1_C_albicans_SC5314	382744	382893
Ca22chr1_C_albicans_SC5314	382831	382980
Ca22chr1_C_albicans_SC5314	383071	383220
Ca22chr1_C_albicans_SC5314	383214	383363
Ca22chr1_C_albicans_SC5314	383392	383541
Ca22chr1_C_albicans_SC5314	383731	383880
Ca22chr1_C_albicans_SC5314	383902	384051
Ca22chr1_C_albicans_SC5314	384083	384232
Ca22chr1_C_albicans_SC5314	384461	384610
Ca22chr1_C_albicans_SC5314	385167	385316
Ca22chr1_C_albicans_SC5314	385323	385472
Ca22chr1_C_albicans_SC5314	385670	385819
Ca22chr1_C_albicans_SC5314	385877	386026
Ca22chr1_C_albicans_SC5314	385982	386131
Ca22chr1_C_albicans_SC5314	386156	386305
Ca22chr1_C_albicans_SC5314	386757	386906
Ca22chr1_C_albicans_SC5314	387107	387256
Ca22chr1_C_albicans_SC5314	387265	387414
Ca22chr1_C_albicans_SC5314	387332	387481
Ca22chr1_C_albicans_SC5314	387437	387586
Ca22chr1_C_albicans_SC5314	387791	387940
Ca22chr1_C_albicans_SC5314	388469	388618
Ca22chr1_C_albicans_SC5314	388647	388796
Ca22chr1_C_albicans_SC5314	388813	388962
Ca22chr1_C_albicans_SC5314	389135	389284
Ca22chr1_C_albicans_SC5314	389390	389539
Ca22chr1_C_albicans_SC5314	389504	389653
Ca22chr1_C_albicans_SC5314	389577	389726
Ca22chr1_C_albicans_SC5314	389759	389908
Ca22chr1_C_albicans_SC5314	389897	390046
Ca22chr1_C_albicans_SC5314	390063	390212
Ca22chr1_C_albicans_SC5314	390228	390377
Ca22chr1_C_albicans_SC5314	390384	390533
Ca22chr1_C_albicans_SC5314	390706	390855
Ca22chr1_C_albicans_SC5314	391076	391225
Ca22chr1_C_albicans_SC5314	391768	391917
Ca22chr1_C_albicans_SC5314	392131	392280
Ca22chr1_C_albicans_SC5314	392311	392460
Ca22chr1_C_albicans_SC5314	392403	392552
Ca22chr1_C_albicans_SC5314	392486	392635
Ca22chr1_C_albicans_SC5314	393300	393449
Ca22chr1_C_albicans_SC5314	393490	393639
Ca22chr1_C_albicans_SC5314	393819	393968
Ca22chr1_C_albicans_SC5314	394124	394273
Ca22chr1_C_albicans_SC5314	394377	394526
Ca22chr1_C_albicans_SC5314	394527	394676
Ca22chr1_C_albicans_SC5314	394582	394731
Ca22chr1_C_albicans_SC5314	395498	395647
Ca22chr1_C_albicans_SC5314	395675	395824
Ca22chr1_C_albicans_SC5314	396065	396214
Ca22chr1_C_albicans_SC5314	396144	396293
Ca22chr1_C_albicans_SC5314	396197	396346
Ca22chr1_C_albicans_SC5314	396310	396459
Ca22chr1_C_albicans_SC5314	396751	396900
Ca22chr1_C_albicans_SC5314	397221	397370
Ca22chr1_C_albicans_SC5314	397368	397517
Ca22chr1_C_albicans_SC5314	397863	398012
Ca22chr1_C_albicans_SC5314	397918	398067
Ca22chr1_C_albicans_SC5314	398006	398155
Ca22chr1_C_albicans_SC5314	398147	398296
Ca22chr1_C_albicans_SC5314	398430	398579
Ca22chr1_C_albicans_SC5314	398555	398704
Ca22chr1_C_albicans_SC5314	398614	398763
Ca22chr1_C_albicans_SC5314	398889	399038
Ca22chr1_C_albicans_SC5314	399048	399197
Ca22chr1_C_albicans_SC5314	399204	399353
Ca22chr1_C_albicans_SC5314	399437	399586
Ca22chr1_C_albicans_SC5314	400091	400240
Ca22chr1_C_albicans_SC5314	400695	400844
Ca22chr1_C_albicans_SC5314	400926	401075
Ca22chr1_C_albicans_SC5314	401116	401265
Ca22chr1_C_albicans_SC5314	401231	401380
Ca22chr1_C_albicans_SC5314	401295	401444
Ca22chr1_C_albicans_SC5314	401419	401568
Ca22chr1_C_albicans_SC5314	401583	401732
Ca22chr1_C_albicans_SC5314	401797	401946
Ca22chr1_C_albicans_SC5314	402484	402633
Ca22chr1_C_albicans_SC5314	402648	402797
Ca22chr1_C_albicans_SC5314	403581	403730
Ca22chr1_C_albicans_SC5314	403847	403996
Ca22chr1_C_albicans_SC5314	403977	404126
Ca22chr1_C_albicans_SC5314	404153	404302
Ca22chr1_C_albicans_SC5314	404525	404674
Ca22chr1_C_albicans_SC5314	404598	404747
Ca22chr1_C_albicans_SC5314	404695	404844
Ca22chr1_C_albicans_SC5314	404884	405033
Ca22chr1_C_albicans_SC5314	404923	405072
Ca22chr1_C_albicans_SC5314	405533	405682
Ca22chr1_C_albicans_SC5314	406767	406916
Ca22chr1_C_albicans_SC5314	406882	407031
Ca22chr1_C_albicans_SC5314	407056	407205
Ca22chr1_C_albicans_SC5314	407147	407296
Ca22chr1_C_albicans_SC5314	407252	407401
Ca22chr1_C_albicans_SC5314	407448	407597
Ca22chr1_C_albicans_SC5314	407637	407786
Ca22chr1_C_albicans_SC5314	407708	407857
Ca22chr1_C_albicans_SC5314	407814	407963
Ca22chr1_C_albicans_SC5314	408117	408266
Ca22chr1_C_albicans_SC5314	408571	408720
Ca22chr1_C_albicans_SC5314	409896	410045
Ca22chr1_C_albicans_SC5314	410126	410275
Ca22chr1_C_albicans_SC5314	410185	410334
Ca22chr1_C_albicans_SC5314	410446	410595
Ca22chr1_C_albicans_SC5314	411333	411482
Ca22chr1_C_albicans_SC5314	411581	411730
Ca22chr1_C_albicans_SC5314	411966	412115
Ca22chr1_C_albicans_SC5314	412027	412176
Ca22chr1_C_albicans_SC5314	412223	412372
Ca22chr1_C_albicans_SC5314	412903	413052
Ca22chr1_C_albicans_SC5314	413461	413610
Ca22chr1_C_albicans_SC5314	413655	413804
Ca22chr1_C_albicans_SC5314	414170	414319
Ca22chr1_C_albicans_SC5314	414330	414479
Ca22chr1_C_albicans_SC5314	414989	415138
Ca22chr1_C_albicans_SC5314	415308	415457
Ca22chr1_C_albicans_SC5314	415801	415950
Ca22chr1_C_albicans_SC5314	415998	416147
Ca22chr1_C_albicans_SC5314	416199	416348
Ca22chr1_C_albicans_SC5314	416399	416548
Ca22chr1_C_albicans_SC5314	416586	416735
Ca22chr1_C_albicans_SC5314	416771	416920
Ca22chr1_C_albicans_SC5314	417261	417410
Ca22chr1_C_albicans_SC5314	417406	417555
Ca22chr1_C_albicans_SC5314	417580	417729
Ca22chr1_C_albicans_SC5314	418276	418425
Ca22chr1_C_albicans_SC5314	418382	418531
Ca22chr1_C_albicans_SC5314	418770	418919
Ca22chr1_C_albicans_SC5314	418870	419019
Ca22chr1_C_albicans_SC5314	419161	419310
Ca22chr1_C_albicans_SC5314	419494	419643
Ca22chr1_C_albicans_SC5314	419814	419963
Ca22chr1_C_albicans_SC5314	420116	420265
Ca22chr1_C_albicans_SC5314	420298	420447
Ca22chr1_C_albicans_SC5314	421303	421452
Ca22chr1_C_albicans_SC5314	421393	421542
Ca22chr1_C_albicans_SC5314	421614	421763
Ca22chr1_C_albicans_SC5314	421975	422124
Ca22chr1_C_albicans_SC5314	422121	422270
Ca22chr1_C_albicans_SC5314	422415	422564
Ca22chr1_C_albicans_SC5314	423253	423402
Ca22chr1_C_albicans_SC5314	423361	423510
Ca22chr1_C_albicans_SC5314	423566	423715
Ca22chr1_C_albicans_SC5314	423716	423865
Ca22chr1_C_albicans_SC5314	424474	424623
Ca22chr1_C_albicans_SC5314	424694	424843
Ca22chr1_C_albicans_SC5314	426149	426298
Ca22chr1_C_albicans_SC5314	426316	426465
Ca22chr1_C_albicans_SC5314	426508	426657
Ca22chr1_C_albicans_SC5314	427198	427347
Ca22chr1_C_albicans_SC5314	427901	428050
Ca22chr1_C_albicans_SC5314	428100	428249
Ca22chr1_C_albicans_SC5314	428361	428510
Ca22chr1_C_albicans_SC5314	428548	428697
Ca22chr1_C_albicans_SC5314	428741	428890
Ca22chr1_C_albicans_SC5314	429350	429499
Ca22chr1_C_albicans_SC5314	429504	429653
Ca22chr1_C_albicans_SC5314	429705	429854
Ca22chr1_C_albicans_SC5314	430217	430366
Ca22chr1_C_albicans_SC5314	430368	430517
Ca22chr1_C_albicans_SC5314	431035	431184
Ca22chr1_C_albicans_SC5314	431175	431324
Ca22chr1_C_albicans_SC5314	431346	431495
Ca22chr1_C_albicans_SC5314	431712	431861
Ca22chr1_C_albicans_SC5314	432190	432339
Ca22chr1_C_albicans_SC5314	432370	432519
Ca22chr1_C_albicans_SC5314	432543	432692
Ca22chr1_C_albicans_SC5314	432709	432858
Ca22chr1_C_albicans_SC5314	433022	433171
Ca22chr1_C_albicans_SC5314	433261	433410
Ca22chr1_C_albicans_SC5314	434457	434606
Ca22chr1_C_albicans_SC5314	434579	434728
Ca22chr1_C_albicans_SC5314	434751	434900
Ca22chr1_C_albicans_SC5314	434847	434996
Ca22chr1_C_albicans_SC5314	435316	435465
Ca22chr1_C_albicans_SC5314	435524	435673
Ca22chr1_C_albicans_SC5314	435608	435757
Ca22chr1_C_albicans_SC5314	435698	435847
Ca22chr1_C_albicans_SC5314	435800	435949
Ca22chr1_C_albicans_SC5314	436595	436744
Ca22chr1_C_albicans_SC5314	437091	437240
Ca22chr1_C_albicans_SC5314	437603	437752
Ca22chr1_C_albicans_SC5314	438423	438572
Ca22chr1_C_albicans_SC5314	438775	438924
Ca22chr1_C_albicans_SC5314	439897	440046
Ca22chr1_C_albicans_SC5314	440122	440271
Ca22chr1_C_albicans_SC5314	440420	440569
Ca22chr1_C_albicans_SC5314	440596	440745
Ca22chr1_C_albicans_SC5314	440698	440847
Ca22chr1_C_albicans_SC5314	440964	441113
Ca22chr1_C_albicans_SC5314	441237	441386
Ca22chr1_C_albicans_SC5314	441518	441667
Ca22chr1_C_albicans_SC5314	441676	441825
Ca22chr1_C_albicans_SC5314	441869	442018
Ca22chr1_C_albicans_SC5314	441919	442068
Ca22chr1_C_albicans_SC5314	442484	442633
Ca22chr1_C_albicans_SC5314	442587	442736
Ca22chr1_C_albicans_SC5314	442643	442792
Ca22chr1_C_albicans_SC5314	442741	442890
Ca22chr1_C_albicans_SC5314	443150	443299
Ca22chr1_C_albicans_SC5314	443210	443359
Ca22chr1_C_albicans_SC5314	443689	443838
Ca22chr1_C_albicans_SC5314	443994	444143
Ca22chr1_C_albicans_SC5314	444805	444954
Ca22chr1_C_albicans_SC5314	444882	445031
Ca22chr1_C_albicans_SC5314	445557	445706
Ca22chr1_C_albicans_SC5314	445652	445801
Ca22chr1_C_albicans_SC5314	446051	446200
Ca22chr1_C_albicans_SC5314	446376	446525
Ca22chr1_C_albicans_SC5314	446463	446612
Ca22chr1_C_albicans_SC5314	446529	446678
Ca22chr1_C_albicans_SC5314	446786	446935
Ca22chr1_C_albicans_SC5314	447037	447186
Ca22chr1_C_albicans_SC5314	447224	447373
Ca22chr1_C_albicans_SC5314	447281	447430
Ca22chr1_C_albicans_SC5314	447512	447661
Ca22chr1_C_albicans_SC5314	447848	447997
Ca22chr1_C_albicans_SC5314	448016	448165
Ca22chr1_C_albicans_SC5314	448454	448603
Ca22chr1_C_albicans_SC5314	449376	449525
Ca22chr1_C_albicans_SC5314	449506	449655
Ca22chr1_C_albicans_SC5314	449873	450022
Ca22chr1_C_albicans_SC5314	450148	450297
Ca22chr1_C_albicans_SC5314	450368	450517
Ca22chr1_C_albicans_SC5314	450472	450621
Ca22chr1_C_albicans_SC5314	450522	450671
Ca22chr1_C_albicans_SC5314	451528	451677
Ca22chr1_C_albicans_SC5314	452482	452631
Ca22chr1_C_albicans_SC5314	452805	452954
Ca22chr1_C_albicans_SC5314	452867	453016
Ca22chr1_C_albicans_SC5314	453006	453155
Ca22chr1_C_albicans_SC5314	453214	453363
Ca22chr1_C_albicans_SC5314	453463	453612
Ca22chr1_C_albicans_SC5314	453540	453689
Ca22chr1_C_albicans_SC5314	453949	454098
Ca22chr1_C_albicans_SC5314	454397	454546
Ca22chr1_C_albicans_SC5314	454552	454701
Ca22chr1_C_albicans_SC5314	455073	455222
Ca22chr1_C_albicans_SC5314	455339	455488
Ca22chr1_C_albicans_SC5314	455722	455871
Ca22chr1_C_albicans_SC5314	456721	456870
Ca22chr1_C_albicans_SC5314	457265	457414
Ca22chr1_C_albicans_SC5314	457731	457880
Ca22chr1_C_albicans_SC5314	458344	458493
Ca22chr1_C_albicans_SC5314	458876	459025
Ca22chr1_C_albicans_SC5314	459407	459556
Ca22chr1_C_albicans_SC5314	459739	459888
Ca22chr1_C_albicans_SC5314	460131	460280
Ca22chr1_C_albicans_SC5314	460445	460594
Ca22chr1_C_albicans_SC5314	461446	461595
Ca22chr1_C_albicans_SC5314	461519	461668
Ca22chr1_C_albicans_SC5314	461612	461761
Ca22chr1_C_albicans_SC5314	461730	461879
Ca22chr1_C_albicans_SC5314	461931	462080
Ca22chr1_C_albicans_SC5314	462230	462379
Ca22chr1_C_albicans_SC5314	462400	462549
Ca22chr1_C_albicans_SC5314	462455	462604
Ca22chr1_C_albicans_SC5314	462647	462796
Ca22chr1_C_albicans_SC5314	462971	463120
Ca22chr1_C_albicans_SC5314	463321	463470
Ca22chr1_C_albicans_SC5314	464196	464345
Ca22chr1_C_albicans_SC5314	464717	464866
Ca22chr1_C_albicans_SC5314	465084	465233
Ca22chr1_C_albicans_SC5314	465653	465802
Ca22chr1_C_albicans_SC5314	465834	465983
Ca22chr1_C_albicans_SC5314	466675	466824
Ca22chr1_C_albicans_SC5314	466980	467129
Ca22chr1_C_albicans_SC5314	467149	467298
Ca22chr1_C_albicans_SC5314	468214	468363
Ca22chr1_C_albicans_SC5314	469159	469308
Ca22chr1_C_albicans_SC5314	469366	469515
Ca22chr1_C_albicans_SC5314	469537	469686
Ca22chr1_C_albicans_SC5314	469874	470023
Ca22chr1_C_albicans_SC5314	470102	470251
Ca22chr1_C_albicans_SC5314	470211	470360
Ca22chr1_C_albicans_SC5314	470423	470572
Ca22chr1_C_albicans_SC5314	470699	470848
Ca22chr1_C_albicans_SC5314	470998	471147
Ca22chr1_C_albicans_SC5314	471181	471330
Ca22chr1_C_albicans_SC5314	471250	471399
Ca22chr1_C_albicans_SC5314	471497	471646
Ca22chr1_C_albicans_SC5314	471675	471824
Ca22chr1_C_albicans_SC5314	471757	471906
Ca22chr1_C_albicans_SC5314	471851	472000
Ca22chr1_C_albicans_SC5314	472365	472514
Ca22chr1_C_albicans_SC5314	472430	472579
Ca22chr1_C_albicans_SC5314	472518	472667
Ca22chr1_C_albicans_SC5314	472699	472848
Ca22chr1_C_albicans_SC5314	473104	473253
Ca22chr1_C_albicans_SC5314	473699	473848
Ca22chr1_C_albicans_SC5314	474152	474301
Ca22chr1_C_albicans_SC5314	474409	474558
Ca22chr1_C_albicans_SC5314	475124	475273
Ca22chr1_C_albicans_SC5314	476455	476604
Ca22chr1_C_albicans_SC5314	476819	476968
Ca22chr1_C_albicans_SC5314	477334	477483
Ca22chr1_C_albicans_SC5314	477525	477674
Ca22chr1_C_albicans_SC5314	477970	478119
Ca22chr1_C_albicans_SC5314	478037	478186
Ca22chr1_C_albicans_SC5314	478644	478793
Ca22chr1_C_albicans_SC5314	478831	478980
Ca22chr1_C_albicans_SC5314	479836	479985
Ca22chr1_C_albicans_SC5314	479890	480039
Ca22chr1_C_albicans_SC5314	481464	481613
Ca22chr1_C_albicans_SC5314	481906	482055
Ca22chr1_C_albicans_SC5314	482368	482517
Ca22chr1_C_albicans_SC5314	482982	483131
Ca22chr1_C_albicans_SC5314	484260	484409
Ca22chr1_C_albicans_SC5314	484446	484595
Ca22chr1_C_albicans_SC5314	485212	485361
Ca22chr1_C_albicans_SC5314	486081	486230
Ca22chr1_C_albicans_SC5314	486134	486283
Ca22chr1_C_albicans_SC5314	486330	486479
Ca22chr1_C_albicans_SC5314	486464	486613
Ca22chr1_C_albicans_SC5314	486512	486661
Ca22chr1_C_albicans_SC5314	486815	486964
Ca22chr1_C_albicans_SC5314	486995	487144
Ca22chr1_C_albicans_SC5314	488543	488692
Ca22chr1_C_albicans_SC5314	488610	488759
Ca22chr1_C_albicans_SC5314	489262	489411
Ca22chr1_C_albicans_SC5314	489462	489611
Ca22chr1_C_albicans_SC5314	490446	490595
Ca22chr1_C_albicans_SC5314	490836	490985
Ca22chr1_C_albicans_SC5314	491687	491836
Ca22chr1_C_albicans_SC5314	492084	492233
Ca22chr1_C_albicans_SC5314	492697	492846
Ca22chr1_C_albicans_SC5314	492880	493029
Ca22chr1_C_albicans_SC5314	493082	493231
Ca22chr1_C_albicans_SC5314	493655	493804
Ca22chr1_C_albicans_SC5314	493981	494130
Ca22chr1_C_albicans_SC5314	494332	494481
Ca22chr1_C_albicans_SC5314	495167	495316
Ca22chr1_C_albicans_SC5314	496929	497078
Ca22chr1_C_albicans_SC5314	498136	498285
Ca22chr1_C_albicans_SC5314	498895	499044
Ca22chr1_C_albicans_SC5314	499283	499432
Ca22chr1_C_albicans_SC5314	499490	499639
Ca22chr1_C_albicans_SC5314	499851	500000
Ca22chr1_C_albicans_SC5314	500196	500345
Ca22chr1_C_albicans_SC5314	500287	500436
Ca22chr1_C_albicans_SC5314	501129	501278
Ca22chr1_C_albicans_SC5314	501321	501470
Ca22chr1_C_albicans_SC5314	501592	501741
Ca22chr1_C_albicans_SC5314	501656	501805
Ca22chr1_C_albicans_SC5314	501791	501940
Ca22chr1_C_albicans_SC5314	503287	503436
Ca22chr1_C_albicans_SC5314	503479	503628
Ca22chr1_C_albicans_SC5314	503873	504022
Ca22chr1_C_albicans_SC5314	504416	504565
Ca22chr1_C_albicans_SC5314	505570	505719
Ca22chr1_C_albicans_SC5314	505921	506070
Ca22chr1_C_albicans_SC5314	505986	506135
Ca22chr1_C_albicans_SC5314	506089	506238
Ca22chr1_C_albicans_SC5314	506384	506533
Ca22chr1_C_albicans_SC5314	506657	506806
Ca22chr1_C_albicans_SC5314	506966	507115
Ca22chr1_C_albicans_SC5314	507153	507302
Ca22chr1_C_albicans_SC5314	507229	507378
Ca22chr1_C_albicans_SC5314	507310	507459
Ca22chr1_C_albicans_SC5314	507592	507741
Ca22chr1_C_albicans_SC5314	508027	508176
Ca22chr1_C_albicans_SC5314	508422	508571
Ca22chr1_C_albicans_SC5314	508483	508632
Ca22chr1_C_albicans_SC5314	509585	509734
Ca22chr1_C_albicans_SC5314	509867	510016
Ca22chr1_C_albicans_SC5314	510057	510206
Ca22chr1_C_albicans_SC5314	510171	510320
Ca22chr1_C_albicans_SC5314	510387	510536
Ca22chr1_C_albicans_SC5314	510489	510638
Ca22chr1_C_albicans_SC5314	510563	510712
Ca22chr1_C_albicans_SC5314	510669	510818
Ca22chr1_C_albicans_SC5314	510763	510912
Ca22chr1_C_albicans_SC5314	510966	511115
Ca22chr1_C_albicans_SC5314	511179	511328
Ca22chr1_C_albicans_SC5314	511270	511419
Ca22chr1_C_albicans_SC5314	511340	511489
Ca22chr1_C_albicans_SC5314	511465	511614
Ca22chr1_C_albicans_SC5314	512409	512558
Ca22chr1_C_albicans_SC5314	512619	512768
Ca22chr1_C_albicans_SC5314	513524	513673
Ca22chr1_C_albicans_SC5314	513740	513889
Ca22chr1_C_albicans_SC5314	514168	514317
Ca22chr1_C_albicans_SC5314	514433	514582
Ca22chr1_C_albicans_SC5314	514730	514879
Ca22chr1_C_albicans_SC5314	515019	515168
Ca22chr1_C_albicans_SC5314	515177	515326
Ca22chr1_C_albicans_SC5314	515753	515902
Ca22chr1_C_albicans_SC5314	515908	516057
Ca22chr1_C_albicans_SC5314	516075	516224
Ca22chr1_C_albicans_SC5314	516551	516700
Ca22chr1_C_albicans_SC5314	517382	517531
Ca22chr1_C_albicans_SC5314	517812	517961
Ca22chr1_C_albicans_SC5314	518288	518437
Ca22chr1_C_albicans_SC5314	519085	519234
Ca22chr1_C_albicans_SC5314	519434	519583
Ca22chr1_C_albicans_SC5314	520065	520214
Ca22chr1_C_albicans_SC5314	521284	521433
Ca22chr1_C_albicans_SC5314	521445	521594
Ca22chr1_C_albicans_SC5314	521576	521725
Ca22chr1_C_albicans_SC5314	521788	521937
Ca22chr1_C_albicans_SC5314	522670	522819
Ca22chr1_C_albicans_SC5314	522804	522953
Ca22chr1_C_albicans_SC5314	522970	523119
Ca22chr1_C_albicans_SC5314	523137	523286
Ca22chr1_C_albicans_SC5314	523469	523618
Ca22chr1_C_albicans_SC5314	523881	524030
Ca22chr1_C_albicans_SC5314	526543	526692
Ca22chr1_C_albicans_SC5314	527077	527226
Ca22chr1_C_albicans_SC5314	527972	528121
Ca22chr1_C_albicans_SC5314	528331	528480
Ca22chr1_C_albicans_SC5314	528785	528934
Ca22chr1_C_albicans_SC5314	528923	529072
Ca22chr1_C_albicans_SC5314	529097	529246
Ca22chr1_C_albicans_SC5314	529307	529456
Ca22chr1_C_albicans_SC5314	529493	529642
Ca22chr1_C_albicans_SC5314	530198	530347
Ca22chr1_C_albicans_SC5314	530281	530430
Ca22chr1_C_albicans_SC5314	530377	530526
Ca22chr1_C_albicans_SC5314	530449	530598
Ca22chr1_C_albicans_SC5314	530682	530831
Ca22chr1_C_albicans_SC5314	530779	530928
Ca22chr1_C_albicans_SC5314	530864	531013
Ca22chr1_C_albicans_SC5314	531011	531160
Ca22chr1_C_albicans_SC5314	531057	531206
Ca22chr1_C_albicans_SC5314	531248	531397
Ca22chr1_C_albicans_SC5314	531328	531477
Ca22chr1_C_albicans_SC5314	531417	531566
Ca22chr1_C_albicans_SC5314	531515	531664
Ca22chr1_C_albicans_SC5314	531668	531817
Ca22chr1_C_albicans_SC5314	532421	532570
Ca22chr1_C_albicans_SC5314	532947	533096
Ca22chr1_C_albicans_SC5314	533085	533234
Ca22chr1_C_albicans_SC5314	533287	533436
Ca22chr1_C_albicans_SC5314	533381	533530
Ca22chr1_C_albicans_SC5314	533575	533724
Ca22chr1_C_albicans_SC5314	533873	534022
Ca22chr1_C_albicans_SC5314	534441	534590
Ca22chr1_C_albicans_SC5314	534814	534963
Ca22chr1_C_albicans_SC5314	535233	535382
Ca22chr1_C_albicans_SC5314	535642	535791
Ca22chr1_C_albicans_SC5314	536157	536306
Ca22chr1_C_albicans_SC5314	536504	536653
Ca22chr1_C_albicans_SC5314	536797	536946
Ca22chr1_C_albicans_SC5314	536877	537026
Ca22chr1_C_albicans_SC5314	537467	537616
Ca22chr1_C_albicans_SC5314	537670	537819
Ca22chr1_C_albicans_SC5314	537869	538018
Ca22chr1_C_albicans_SC5314	538029	538178
Ca22chr1_C_albicans_SC5314	538215	538364
Ca22chr1_C_albicans_SC5314	538369	538518
Ca22chr1_C_albicans_SC5314	538599	538748
Ca22chr1_C_albicans_SC5314	539156	539305
Ca22chr1_C_albicans_SC5314	539376	539525
Ca22chr1_C_albicans_SC5314	540053	540202
Ca22chr1_C_albicans_SC5314	540222	540371
Ca22chr1_C_albicans_SC5314	540628	540777
Ca22chr1_C_albicans_SC5314	540737	540886
Ca22chr1_C_albicans_SC5314	540780	540929
Ca22chr1_C_albicans_SC5314	540981	541130
Ca22chr1_C_albicans_SC5314	541299	541448
Ca22chr1_C_albicans_SC5314	541700	541849
Ca22chr1_C_albicans_SC5314	541891	542040
Ca22chr1_C_albicans_SC5314	542100	542249
Ca22chr1_C_albicans_SC5314	542179	542328
Ca22chr1_C_albicans_SC5314	542462	542611
Ca22chr1_C_albicans_SC5314	543359	543508
Ca22chr1_C_albicans_SC5314	543609	543758
Ca22chr1_C_albicans_SC5314	544126	544275
Ca22chr1_C_albicans_SC5314	544201	544350
Ca22chr1_C_albicans_SC5314	544302	544451
Ca22chr1_C_albicans_SC5314	544449	544598
Ca22chr1_C_albicans_SC5314	544652	544801
Ca22chr1_C_albicans_SC5314	544972	545121
Ca22chr1_C_albicans_SC5314	545124	545273
Ca22chr1_C_albicans_SC5314	545299	545448
Ca22chr1_C_albicans_SC5314	545481	545630
Ca22chr1_C_albicans_SC5314	545674	545823
Ca22chr1_C_albicans_SC5314	545956	546105
Ca22chr1_C_albicans_SC5314	546004	546153
Ca22chr1_C_albicans_SC5314	546432	546581
Ca22chr1_C_albicans_SC5314	546485	546634
Ca22chr1_C_albicans_SC5314	546603	546752
Ca22chr1_C_albicans_SC5314	546674	546823
Ca22chr1_C_albicans_SC5314	546763	546912
Ca22chr1_C_albicans_SC5314	547109	547258
Ca22chr1_C_albicans_SC5314	547265	547414
Ca22chr1_C_albicans_SC5314	547764	547913
Ca22chr1_C_albicans_SC5314	548039	548188
Ca22chr1_C_albicans_SC5314	548142	548291
Ca22chr1_C_albicans_SC5314	548218	548367
Ca22chr1_C_albicans_SC5314	548342	548491
Ca22chr1_C_albicans_SC5314	548408	548557
Ca22chr1_C_albicans_SC5314	548541	548690
Ca22chr1_C_albicans_SC5314	548595	548744
Ca22chr1_C_albicans_SC5314	548691	548840
Ca22chr1_C_albicans_SC5314	548765	548914
Ca22chr1_C_albicans_SC5314	548875	549024
Ca22chr1_C_albicans_SC5314	548942	549091
Ca22chr1_C_albicans_SC5314	549131	549280
Ca22chr1_C_albicans_SC5314	549489	549638
Ca22chr1_C_albicans_SC5314	549797	549946
Ca22chr1_C_albicans_SC5314	550109	550258
Ca22chr1_C_albicans_SC5314	550297	550446
Ca22chr1_C_albicans_SC5314	550485	550634
Ca22chr1_C_albicans_SC5314	551018	551167
Ca22chr1_C_albicans_SC5314	551214	551363
Ca22chr1_C_albicans_SC5314	551287	551436
Ca22chr1_C_albicans_SC5314	551763	551912
Ca22chr1_C_albicans_SC5314	551912	552061
Ca22chr1_C_albicans_SC5314	552135	552284
Ca22chr1_C_albicans_SC5314	552303	552452
Ca22chr1_C_albicans_SC5314	552504	552653
Ca22chr1_C_albicans_SC5314	552935	553084
Ca22chr1_C_albicans_SC5314	553106	553255
Ca22chr1_C_albicans_SC5314	553286	553435
Ca22chr1_C_albicans_SC5314	553727	553876
Ca22chr1_C_albicans_SC5314	554065	554214
Ca22chr1_C_albicans_SC5314	554248	554397
Ca22chr1_C_albicans_SC5314	554623	554772
Ca22chr1_C_albicans_SC5314	554762	554911
Ca22chr1_C_albicans_SC5314	554913	555062
Ca22chr1_C_albicans_SC5314	554990	555139
Ca22chr1_C_albicans_SC5314	555136	555285
Ca22chr1_C_albicans_SC5314	555275	555424
Ca22chr1_C_albicans_SC5314	555745	555894
Ca22chr1_C_albicans_SC5314	555950	556099
Ca22chr1_C_albicans_SC5314	556122	556271
Ca22chr1_C_albicans_SC5314	556310	556459
Ca22chr1_C_albicans_SC5314	556497	556646
Ca22chr1_C_albicans_SC5314	556602	556751
Ca22chr1_C_albicans_SC5314	557094	557243
Ca22chr1_C_albicans_SC5314	557758	557907
Ca22chr1_C_albicans_SC5314	557890	558039
Ca22chr1_C_albicans_SC5314	558072	558221
Ca22chr1_C_albicans_SC5314	559003	559152
Ca22chr1_C_albicans_SC5314	559164	559313
Ca22chr1_C_albicans_SC5314	559381	559530
Ca22chr1_C_albicans_SC5314	559433	559582
Ca22chr1_C_albicans_SC5314	559584	559733
Ca22chr1_C_albicans_SC5314	560037	560186
Ca22chr1_C_albicans_SC5314	560098	560247
Ca22chr1_C_albicans_SC5314	560723	560872
Ca22chr1_C_albicans_SC5314	560847	560996
Ca22chr1_C_albicans_SC5314	561199	561348
Ca22chr1_C_albicans_SC5314	561384	561533
Ca22chr1_C_albicans_SC5314	561617	561766
Ca22chr1_C_albicans_SC5314	562303	562452
Ca22chr1_C_albicans_SC5314	562423	562572
Ca22chr1_C_albicans_SC5314	563630	563779
Ca22chr1_C_albicans_SC5314	564168	564317
Ca22chr1_C_albicans_SC5314	564827	564976
Ca22chr1_C_albicans_SC5314	564957	565106
Ca22chr1_C_albicans_SC5314	565642	565791
Ca22chr1_C_albicans_SC5314	565813	565962
Ca22chr1_C_albicans_SC5314	565971	566120
Ca22chr1_C_albicans_SC5314	566150	566299
Ca22chr1_C_albicans_SC5314	566379	566528
Ca22chr1_C_albicans_SC5314	566640	566789
Ca22chr1_C_albicans_SC5314	566737	566886
Ca22chr1_C_albicans_SC5314	566922	567071
Ca22chr1_C_albicans_SC5314	567408	567557
Ca22chr1_C_albicans_SC5314	567585	567734
Ca22chr1_C_albicans_SC5314	567750	567899
Ca22chr1_C_albicans_SC5314	568126	568275
Ca22chr1_C_albicans_SC5314	568531	568680
Ca22chr1_C_albicans_SC5314	570661	570810
Ca22chr1_C_albicans_SC5314	571470	571619
Ca22chr1_C_albicans_SC5314	571739	571888
Ca22chr1_C_albicans_SC5314	572447	572596
Ca22chr1_C_albicans_SC5314	572669	572818
Ca22chr1_C_albicans_SC5314	572856	573005
Ca22chr1_C_albicans_SC5314	573030	573179
Ca22chr1_C_albicans_SC5314	573120	573269
Ca22chr1_C_albicans_SC5314	573794	573943
Ca22chr1_C_albicans_SC5314	574229	574378
Ca22chr1_C_albicans_SC5314	574414	574563
Ca22chr1_C_albicans_SC5314	574675	574824
Ca22chr1_C_albicans_SC5314	575486	575635
Ca22chr1_C_albicans_SC5314	575594	575743
Ca22chr1_C_albicans_SC5314	575649	575798
Ca22chr1_C_albicans_SC5314	575771	575920
Ca22chr1_C_albicans_SC5314	576120	576269
Ca22chr1_C_albicans_SC5314	576286	576435
Ca22chr1_C_albicans_SC5314	576888	577037
Ca22chr1_C_albicans_SC5314	577102	577251
[truncated: 47,080 more rows]

## Sheet: Table S3C 
Coordinates of ATAC-seq peaks from planktonic cells.
chr	start	end	length
Ca22chr1_C_albicans_SC5314	36	212	177
Ca22chr1_C_albicans_SC5314	415	624	210
Ca22chr1_C_albicans_SC5314	756	875	120
Ca22chr1_C_albicans_SC5314	1198	1299	102
Ca22chr1_C_albicans_SC5314	1573	2095	523
Ca22chr1_C_albicans_SC5314	2182	2673	492
Ca22chr1_C_albicans_SC5314	2987	3940	954
Ca22chr1_C_albicans_SC5314	4154	4774	621
Ca22chr1_C_albicans_SC5314	4912	5215	304
Ca22chr1_C_albicans_SC5314	5284	5412	129
Ca22chr1_C_albicans_SC5314	5674	6002	329
Ca22chr1_C_albicans_SC5314	6099	6170	72
Ca22chr1_C_albicans_SC5314	6426	6821	396
Ca22chr1_C_albicans_SC5314	7782	8026	245
Ca22chr1_C_albicans_SC5314	8193	8461	269
Ca22chr1_C_albicans_SC5314	8530	8599	70
Ca22chr1_C_albicans_SC5314	8710	8928	219
Ca22chr1_C_albicans_SC5314	10565	10636	72
Ca22chr1_C_albicans_SC5314	10842	10934	93
Ca22chr1_C_albicans_SC5314	11041	11464	424
Ca22chr1_C_albicans_SC5314	11601	11729	129
Ca22chr1_C_albicans_SC5314	11998	12328	331
Ca22chr1_C_albicans_SC5314	12600	13670	1071
Ca22chr1_C_albicans_SC5314	13789	13971	183
Ca22chr1_C_albicans_SC5314	14173	14613	441
Ca22chr1_C_albicans_SC5314	14703	14817	115
Ca22chr1_C_albicans_SC5314	15070	15186	117
Ca22chr1_C_albicans_SC5314	15271	15380	110
Ca22chr1_C_albicans_SC5314	15508	15593	86
Ca22chr1_C_albicans_SC5314	15662	16217	556
Ca22chr1_C_albicans_SC5314	16294	16398	105
Ca22chr1_C_albicans_SC5314	16510	17226	717
Ca22chr1_C_albicans_SC5314	17363	17659	297
Ca22chr1_C_albicans_SC5314	17756	18503	748
Ca22chr1_C_albicans_SC5314	18571	18816	246
Ca22chr1_C_albicans_SC5314	18900	19234	335
Ca22chr1_C_albicans_SC5314	19308	19592	285
Ca22chr1_C_albicans_SC5314	19693	20312	620
Ca22chr1_C_albicans_SC5314	20391	20876	486
Ca22chr1_C_albicans_SC5314	21048	21146	99
Ca22chr1_C_albicans_SC5314	21254	21551	298
Ca22chr1_C_albicans_SC5314	22368	22829	462
Ca22chr1_C_albicans_SC5314	22965	23095	131
Ca22chr1_C_albicans_SC5314	23172	23238	67
Ca22chr1_C_albicans_SC5314	23315	24338	1024
Ca22chr1_C_albicans_SC5314	24670	24826	157
Ca22chr1_C_albicans_SC5314	25076	25189	114
Ca22chr1_C_albicans_SC5314	25419	25896	478
Ca22chr1_C_albicans_SC5314	26036	26614	579
Ca22chr1_C_albicans_SC5314	26742	26894	153
Ca22chr1_C_albicans_SC5314	27144	27238	95
Ca22chr1_C_albicans_SC5314	27660	27859	200
Ca22chr1_C_albicans_SC5314	28003	28146	144
Ca22chr1_C_albicans_SC5314	28327	28412	86
Ca22chr1_C_albicans_SC5314	28480	28590	111
Ca22chr1_C_albicans_SC5314	28790	28888	99
Ca22chr1_C_albicans_SC5314	28977	29159	183
Ca22chr1_C_albicans_SC5314	29236	29372	137
Ca22chr1_C_albicans_SC5314	29629	30293	665
Ca22chr1_C_albicans_SC5314	30385	31162	778
Ca22chr1_C_albicans_SC5314	31429	31755	327
Ca22chr1_C_albicans_SC5314	32110	32214	105
Ca22chr1_C_albicans_SC5314	32351	32431	81
Ca22chr1_C_albicans_SC5314	33242	33335	94
Ca22chr1_C_albicans_SC5314	33578	34121	544
Ca22chr1_C_albicans_SC5314	34542	34611	70
Ca22chr1_C_albicans_SC5314	34787	34888	102
Ca22chr1_C_albicans_SC5314	34971	35054	84
Ca22chr1_C_albicans_SC5314	35424	35496	73
Ca22chr1_C_albicans_SC5314	35728	36275	548
Ca22chr1_C_albicans_SC5314	36488	37416	929
Ca22chr1_C_albicans_SC5314	37848	38531	684
Ca22chr1_C_albicans_SC5314	38815	39425	611
Ca22chr1_C_albicans_SC5314	39774	40017	244
Ca22chr1_C_albicans_SC5314	40354	40820	467
Ca22chr1_C_albicans_SC5314	41166	41743	578
Ca22chr1_C_albicans_SC5314	41884	42420	537
Ca22chr1_C_albicans_SC5314	42616	42742	127
Ca22chr1_C_albicans_SC5314	43308	43417	110
Ca22chr1_C_albicans_SC5314	44024	44100	77
Ca22chr1_C_albicans_SC5314	45785	46019	235
Ca22chr1_C_albicans_SC5314	46243	46328	86
Ca22chr1_C_albicans_SC5314	46421	46679	259
Ca22chr1_C_albicans_SC5314	46785	47898	1114
Ca22chr1_C_albicans_SC5314	47969	48339	371
Ca22chr1_C_albicans_SC5314	48512	48608	97
Ca22chr1_C_albicans_SC5314	48718	49213	496
Ca22chr1_C_albicans_SC5314	49363	49501	139
Ca22chr1_C_albicans_SC5314	49580	49874	295
Ca22chr1_C_albicans_SC5314	50206	50293	88
Ca22chr1_C_albicans_SC5314	50467	50683	217
Ca22chr1_C_albicans_SC5314	51092	51460	369
Ca22chr1_C_albicans_SC5314	51532	51651	120
Ca22chr1_C_albicans_SC5314	51874	52126	253
Ca22chr1_C_albicans_SC5314	52296	52463	168
Ca22chr1_C_albicans_SC5314	52569	53630	1062
Ca22chr1_C_albicans_SC5314	53729	54233	505
Ca22chr1_C_albicans_SC5314	54437	54603	167
Ca22chr1_C_albicans_SC5314	55321	55448	128
Ca22chr1_C_albicans_SC5314	55716	55810	95
Ca22chr1_C_albicans_SC5314	57323	57699	377
Ca22chr1_C_albicans_SC5314	57804	58069	266
Ca22chr1_C_albicans_SC5314	58485	58738	254
Ca22chr1_C_albicans_SC5314	59352	59630	279
Ca22chr1_C_albicans_SC5314	59739	59884	146
Ca22chr1_C_albicans_SC5314	60020	60674	655
Ca22chr1_C_albicans_SC5314	60760	61079	320
Ca22chr1_C_albicans_SC5314	61185	61729	545
Ca22chr1_C_albicans_SC5314	61803	62498	696
Ca22chr1_C_albicans_SC5314	62662	63022	361
Ca22chr1_C_albicans_SC5314	63192	63357	166
Ca22chr1_C_albicans_SC5314	63709	63946	238
Ca22chr1_C_albicans_SC5314	64046	64206	161
Ca22chr1_C_albicans_SC5314	64723	64816	94
Ca22chr1_C_albicans_SC5314	64967	65032	66
Ca22chr1_C_albicans_SC5314	65786	65896	111
Ca22chr1_C_albicans_SC5314	66013	66255	243
Ca22chr1_C_albicans_SC5314	66577	66705	129
Ca22chr1_C_albicans_SC5314	66794	67272	479
Ca22chr1_C_albicans_SC5314	67535	67629	95
Ca22chr1_C_albicans_SC5314	67726	68027	302
Ca22chr1_C_albicans_SC5314	68355	68425	71
Ca22chr1_C_albicans_SC5314	68658	68777	120
Ca22chr1_C_albicans_SC5314	68921	69288	368
Ca22chr1_C_albicans_SC5314	69419	69492	74
Ca22chr1_C_albicans_SC5314	69730	69899	170
Ca22chr1_C_albicans_SC5314	70028	70171	144
Ca22chr1_C_albicans_SC5314	70300	70610	311
Ca22chr1_C_albicans_SC5314	70747	70995	249
Ca22chr1_C_albicans_SC5314	71144	71403	260
Ca22chr1_C_albicans_SC5314	71552	71625	74
Ca22chr1_C_albicans_SC5314	71823	71913	91
Ca22chr1_C_albicans_SC5314	72270	72561	292
Ca22chr1_C_albicans_SC5314	72932	73059	128
Ca22chr1_C_albicans_SC5314	73215	73287	73
Ca22chr1_C_albicans_SC5314	73530	73773	244
Ca22chr1_C_albicans_SC5314	74112	74497	386
Ca22chr1_C_albicans_SC5314	74613	74902	290
Ca22chr1_C_albicans_SC5314	75054	75193	140
Ca22chr1_C_albicans_SC5314	75326	75392	67
Ca22chr1_C_albicans_SC5314	75532	76815	1284
Ca22chr1_C_albicans_SC5314	76998	77209	212
Ca22chr1_C_albicans_SC5314	77640	77824	185
Ca22chr1_C_albicans_SC5314	78021	78289	269
Ca22chr1_C_albicans_SC5314	78489	78559	71
Ca22chr1_C_albicans_SC5314	78672	79001	330
Ca22chr1_C_albicans_SC5314	79145	79303	159
Ca22chr1_C_albicans_SC5314	79723	79800	78
Ca22chr1_C_albicans_SC5314	79937	80716	780
Ca22chr1_C_albicans_SC5314	80788	80929	142
Ca22chr1_C_albicans_SC5314	81196	81648	453
Ca22chr1_C_albicans_SC5314	82345	82436	92
Ca22chr1_C_albicans_SC5314	82667	82855	189
Ca22chr1_C_albicans_SC5314	83000	83223	224
Ca22chr1_C_albicans_SC5314	83298	83483	186
Ca22chr1_C_albicans_SC5314	83818	83909	92
Ca22chr1_C_albicans_SC5314	84050	84147	98
Ca22chr1_C_albicans_SC5314	84216	84520	305
Ca22chr1_C_albicans_SC5314	84749	85007	259
Ca22chr1_C_albicans_SC5314	85303	85368	66
Ca22chr1_C_albicans_SC5314	85935	86204	270
Ca22chr1_C_albicans_SC5314	86298	86367	70
Ca22chr1_C_albicans_SC5314	86493	86775	283
Ca22chr1_C_albicans_SC5314	87009	87111	103
Ca22chr1_C_albicans_SC5314	87364	87734	371
Ca22chr1_C_albicans_SC5314	87997	88106	110
Ca22chr1_C_albicans_SC5314	88181	88537	357
Ca22chr1_C_albicans_SC5314	88944	89171	228
Ca22chr1_C_albicans_SC5314	89437	89815	379
Ca22chr1_C_albicans_SC5314	89933	90043	111
Ca22chr1_C_albicans_SC5314	90115	90207	93
Ca22chr1_C_albicans_SC5314	90737	90888	152
Ca22chr1_C_albicans_SC5314	91149	91254	106
Ca22chr1_C_albicans_SC5314	91363	91925	563
Ca22chr1_C_albicans_SC5314	92008	92216	209
Ca22chr1_C_albicans_SC5314	92312	92395	84
Ca22chr1_C_albicans_SC5314	92472	92782	311
Ca22chr1_C_albicans_SC5314	93038	93541	504
Ca22chr1_C_albicans_SC5314	93626	93694	69
Ca22chr1_C_albicans_SC5314	93778	93911	134
Ca22chr1_C_albicans_SC5314	94165	94277	113
Ca22chr1_C_albicans_SC5314	94395	94841	447
Ca22chr1_C_albicans_SC5314	94972	95091	120
Ca22chr1_C_albicans_SC5314	95249	96457	1209
Ca22chr1_C_albicans_SC5314	97216	97574	359
Ca22chr1_C_albicans_SC5314	97643	97731	89
Ca22chr1_C_albicans_SC5314	98195	98277	83
Ca22chr1_C_albicans_SC5314	98763	98912	150
Ca22chr1_C_albicans_SC5314	98996	99195	200
Ca22chr1_C_albicans_SC5314	99387	100081	695
Ca22chr1_C_albicans_SC5314	100215	100549	335
Ca22chr1_C_albicans_SC5314	100622	100958	337
Ca22chr1_C_albicans_SC5314	101119	101218	100
Ca22chr1_C_albicans_SC5314	101526	101899	374
Ca22chr1_C_albicans_SC5314	102065	102424	360
Ca22chr1_C_albicans_SC5314	102508	102669	162
Ca22chr1_C_albicans_SC5314	102764	102872	109
Ca22chr1_C_albicans_SC5314	102976	103070	95
Ca22chr1_C_albicans_SC5314	103323	103560	238
Ca22chr1_C_albicans_SC5314	103682	103768	87
Ca22chr1_C_albicans_SC5314	103920	104293	374
Ca22chr1_C_albicans_SC5314	104372	104572	201
Ca22chr1_C_albicans_SC5314	105175	105384	210
Ca22chr1_C_albicans_SC5314	105504	105645	142
Ca22chr1_C_albicans_SC5314	105731	106181	451
Ca22chr1_C_albicans_SC5314	106298	106568	271
Ca22chr1_C_albicans_SC5314	106645	106902	258
Ca22chr1_C_albicans_SC5314	107089	107173	85
Ca22chr1_C_albicans_SC5314	107289	107448	160
Ca22chr1_C_albicans_SC5314	107566	107865	300
Ca22chr1_C_albicans_SC5314	107971	108130	160
Ca22chr1_C_albicans_SC5314	108205	108664	460
Ca22chr1_C_albicans_SC5314	108964	109215	252
Ca22chr1_C_albicans_SC5314	109299	109415	117
Ca22chr1_C_albicans_SC5314	109510	109688	179
Ca22chr1_C_albicans_SC5314	109781	109954	174
Ca22chr1_C_albicans_SC5314	110024	110114	91
Ca22chr1_C_albicans_SC5314	110310	110384	75
Ca22chr1_C_albicans_SC5314	110870	110997	128
Ca22chr1_C_albicans_SC5314	111575	111995	421
Ca22chr1_C_albicans_SC5314	112084	112187	104
Ca22chr1_C_albicans_SC5314	112950	113050	101
Ca22chr1_C_albicans_SC5314	113151	113274	124
Ca22chr1_C_albicans_SC5314	113426	113491	66
Ca22chr1_C_albicans_SC5314	113774	113993	220
Ca22chr1_C_albicans_SC5314	114132	114207	76
Ca22chr1_C_albicans_SC5314	114304	114524	221
Ca22chr1_C_albicans_SC5314	114607	114798	192
Ca22chr1_C_albicans_SC5314	115125	115860	736
Ca22chr1_C_albicans_SC5314	116001	116114	114
Ca22chr1_C_albicans_SC5314	116190	116381	192
Ca22chr1_C_albicans_SC5314	117077	117218	142
Ca22chr1_C_albicans_SC5314	117345	117468	124
Ca22chr1_C_albicans_SC5314	117845	118146	302
Ca22chr1_C_albicans_SC5314	118231	118390	160
Ca22chr1_C_albicans_SC5314	118635	118836	202
Ca22chr1_C_albicans_SC5314	118916	119043	128
Ca22chr1_C_albicans_SC5314	119148	119268	121
Ca22chr1_C_albicans_SC5314	119602	119818	217
Ca22chr1_C_albicans_SC5314	121111	121187	77
Ca22chr1_C_albicans_SC5314	122857	122933	77
Ca22chr1_C_albicans_SC5314	123045	123137	93
Ca22chr1_C_albicans_SC5314	124270	124540	271
Ca22chr1_C_albicans_SC5314	124631	125089	459
Ca22chr1_C_albicans_SC5314	126450	126661	212
Ca22chr1_C_albicans_SC5314	127183	127314	132
Ca22chr1_C_albicans_SC5314	127612	127678	67
Ca22chr1_C_albicans_SC5314	127790	127870	81
Ca22chr1_C_albicans_SC5314	128641	128744	104
Ca22chr1_C_albicans_SC5314	129058	129140	83
Ca22chr1_C_albicans_SC5314	131821	132053	233
Ca22chr1_C_albicans_SC5314	132133	132281	149
Ca22chr1_C_albicans_SC5314	132571	132655	85
Ca22chr1_C_albicans_SC5314	132803	133029	227
Ca22chr1_C_albicans_SC5314	133860	133929	70
Ca22chr1_C_albicans_SC5314	134114	134847	734
Ca22chr1_C_albicans_SC5314	135024	135201	178
Ca22chr1_C_albicans_SC5314	136823	136914	92
Ca22chr1_C_albicans_SC5314	137189	137594	406
Ca22chr1_C_albicans_SC5314	139164	139270	107
Ca22chr1_C_albicans_SC5314	141169	141264	96
Ca22chr1_C_albicans_SC5314	143459	143825	367
Ca22chr1_C_albicans_SC5314	144851	145018	168
Ca22chr1_C_albicans_SC5314	145243	145333	91
Ca22chr1_C_albicans_SC5314	146561	146647	87
Ca22chr1_C_albicans_SC5314	146798	146895	98
Ca22chr1_C_albicans_SC5314	147030	147096	67
Ca22chr1_C_albicans_SC5314	148183	148308	126
Ca22chr1_C_albicans_SC5314	150360	150448	89
Ca22chr1_C_albicans_SC5314	150715	150785	71
Ca22chr1_C_albicans_SC5314	150913	150988	76
Ca22chr1_C_albicans_SC5314	151471	151557	87
Ca22chr1_C_albicans_SC5314	153742	153985	244
Ca22chr1_C_albicans_SC5314	154732	154944	213
Ca22chr1_C_albicans_SC5314	156445	156532	88
Ca22chr1_C_albicans_SC5314	157951	158018	68
Ca22chr1_C_albicans_SC5314	158835	159008	174
Ca22chr1_C_albicans_SC5314	159190	159286	97
Ca22chr1_C_albicans_SC5314	159399	159472	74
Ca22chr1_C_albicans_SC5314	159846	160068	223
Ca22chr1_C_albicans_SC5314	161411	161616	206
Ca22chr1_C_albicans_SC5314	161982	162106	125
Ca22chr1_C_albicans_SC5314	162271	162493	223
Ca22chr1_C_albicans_SC5314	162766	162852	87
Ca22chr1_C_albicans_SC5314	163196	163299	104
Ca22chr1_C_albicans_SC5314	163382	163520	139
Ca22chr1_C_albicans_SC5314	163934	164111	178
Ca22chr1_C_albicans_SC5314	164793	164910	118
Ca22chr1_C_albicans_SC5314	164989	165317	329
Ca22chr1_C_albicans_SC5314	167075	167159	85
Ca22chr1_C_albicans_SC5314	167322	167448	127
Ca22chr1_C_albicans_SC5314	167535	167625	91
Ca22chr1_C_albicans_SC5314	168223	168354	132
Ca22chr1_C_albicans_SC5314	170296	170367	72
Ca22chr1_C_albicans_SC5314	170734	170859	126
Ca22chr1_C_albicans_SC5314	170964	171075	112
Ca22chr1_C_albicans_SC5314	171305	171554	250
Ca22chr1_C_albicans_SC5314	171722	171998	277
Ca22chr1_C_albicans_SC5314	172067	172235	169
Ca22chr1_C_albicans_SC5314	172632	173212	581
Ca22chr1_C_albicans_SC5314	174496	174913	418
Ca22chr1_C_albicans_SC5314	175431	175634	204
Ca22chr1_C_albicans_SC5314	175722	176016	295
Ca22chr1_C_albicans_SC5314	176169	176364	196
Ca22chr1_C_albicans_SC5314	177226	177302	77
Ca22chr1_C_albicans_SC5314	178500	178590	91
Ca22chr1_C_albicans_SC5314	178937	179097	161
Ca22chr1_C_albicans_SC5314	179416	179671	256
Ca22chr1_C_albicans_SC5314	180180	180333	154
Ca22chr1_C_albicans_SC5314	180735	180842	108
Ca22chr1_C_albicans_SC5314	181407	181506	100
Ca22chr1_C_albicans_SC5314	182483	182743	261
Ca22chr1_C_albicans_SC5314	182926	182992	67
Ca22chr1_C_albicans_SC5314	183099	183164	66
Ca22chr1_C_albicans_SC5314	183878	184087	210
Ca22chr1_C_albicans_SC5314	184164	184408	245
Ca22chr1_C_albicans_SC5314	184621	184709	89
Ca22chr1_C_albicans_SC5314	185539	185798	260
Ca22chr1_C_albicans_SC5314	186000	186137	138
Ca22chr1_C_albicans_SC5314	186610	186683	74
Ca22chr1_C_albicans_SC5314	186794	186936	143
Ca22chr1_C_albicans_SC5314	187020	187108	89
Ca22chr1_C_albicans_SC5314	187290	187553	264
Ca22chr1_C_albicans_SC5314	187622	187714	93
Ca22chr1_C_albicans_SC5314	187797	187978	182
Ca22chr1_C_albicans_SC5314	188183	188673	491
Ca22chr1_C_albicans_SC5314	188828	189704	877
Ca22chr1_C_albicans_SC5314	189785	190168	384
Ca22chr1_C_albicans_SC5314	190374	190605	232
Ca22chr1_C_albicans_SC5314	191511	191932	422
Ca22chr1_C_albicans_SC5314	192004	192186	183
Ca22chr1_C_albicans_SC5314	192254	192522	269
Ca22chr1_C_albicans_SC5314	192645	192777	133
Ca22chr1_C_albicans_SC5314	193079	193399	321
Ca22chr1_C_albicans_SC5314	193903	194024	122
Ca22chr1_C_albicans_SC5314	194224	194298	75
Ca22chr1_C_albicans_SC5314	194516	194604	89
Ca22chr1_C_albicans_SC5314	194888	195447	560
Ca22chr1_C_albicans_SC5314	195655	196023	369
Ca22chr1_C_albicans_SC5314	196312	196381	70
Ca22chr1_C_albicans_SC5314	196901	197262	362
Ca22chr1_C_albicans_SC5314	197400	197793	394
Ca22chr1_C_albicans_SC5314	198452	198905	454
Ca22chr1_C_albicans_SC5314	198996	199196	201
Ca22chr1_C_albicans_SC5314	199456	199735	280
Ca22chr1_C_albicans_SC5314	199808	200802	995
Ca22chr1_C_albicans_SC5314	200898	201246	349
Ca22chr1_C_albicans_SC5314	201318	201637	320
Ca22chr1_C_albicans_SC5314	201740	202077	338
Ca22chr1_C_albicans_SC5314	202545	203002	458
Ca22chr1_C_albicans_SC5314	203083	203448	366
Ca22chr1_C_albicans_SC5314	203763	203886	124
Ca22chr1_C_albicans_SC5314	203973	204322	350
Ca22chr1_C_albicans_SC5314	204938	205099	162
Ca22chr1_C_albicans_SC5314	205413	205861	449
Ca22chr1_C_albicans_SC5314	206031	206302	272
Ca22chr1_C_albicans_SC5314	206407	206898	492
Ca22chr1_C_albicans_SC5314	206982	207141	160
Ca22chr1_C_albicans_SC5314	207576	207664	89
Ca22chr1_C_albicans_SC5314	207763	207851	89
Ca22chr1_C_albicans_SC5314	208146	208674	529
Ca22chr1_C_albicans_SC5314	209080	209440	361
Ca22chr1_C_albicans_SC5314	209751	209962	212
Ca22chr1_C_albicans_SC5314	210397	210481	85
Ca22chr1_C_albicans_SC5314	210694	210803	110
Ca22chr1_C_albicans_SC5314	210921	211060	140
Ca22chr1_C_albicans_SC5314	211226	212037	812
Ca22chr1_C_albicans_SC5314	212109	212317	209
Ca22chr1_C_albicans_SC5314	212676	212837	162
Ca22chr1_C_albicans_SC5314	212915	213120	206
Ca22chr1_C_albicans_SC5314	213239	213330	92
Ca22chr1_C_albicans_SC5314	213600	214178	579
Ca22chr1_C_albicans_SC5314	214267	214541	275
Ca22chr1_C_albicans_SC5314	214673	215074	402
Ca22chr1_C_albicans_SC5314	215298	215523	226
Ca22chr1_C_albicans_SC5314	215609	216008	400
Ca22chr1_C_albicans_SC5314	216817	217104	288
Ca22chr1_C_albicans_SC5314	217207	217437	231
Ca22chr1_C_albicans_SC5314	217541	217790	250
Ca22chr1_C_albicans_SC5314	218013	218377	365
Ca22chr1_C_albicans_SC5314	218596	218831	236
Ca22chr1_C_albicans_SC5314	218932	219055	124
Ca22chr1_C_albicans_SC5314	219839	219926	88
Ca22chr1_C_albicans_SC5314	221103	221523	421
Ca22chr1_C_albicans_SC5314	221871	222044	174
Ca22chr1_C_albicans_SC5314	222121	222211	91
Ca22chr1_C_albicans_SC5314	222474	222672	199
Ca22chr1_C_albicans_SC5314	222749	222833	85
Ca22chr1_C_albicans_SC5314	222935	223023	89
Ca22chr1_C_albicans_SC5314	223471	223640	170
Ca22chr1_C_albicans_SC5314	223873	223976	104
Ca22chr1_C_albicans_SC5314	224760	224934	175
Ca22chr1_C_albicans_SC5314	225108	225196	89
Ca22chr1_C_albicans_SC5314	225522	225731	210
Ca22chr1_C_albicans_SC5314	226032	226284	253
Ca22chr1_C_albicans_SC5314	226379	226453	75
Ca22chr1_C_albicans_SC5314	226585	226703	119
Ca22chr1_C_albicans_SC5314	227116	227298	183
Ca22chr1_C_albicans_SC5314	228400	228541	142
Ca22chr1_C_albicans_SC5314	228738	228820	83
Ca22chr1_C_albicans_SC5314	229117	229535	419
Ca22chr1_C_albicans_SC5314	229613	229718	106
Ca22chr1_C_albicans_SC5314	230713	230974	262
Ca22chr1_C_albicans_SC5314	231108	231846	739
Ca22chr1_C_albicans_SC5314	231991	232260	270
Ca22chr1_C_albicans_SC5314	232340	232570	231
Ca22chr1_C_albicans_SC5314	232762	232828	67
Ca22chr1_C_albicans_SC5314	233148	233253	106
Ca22chr1_C_albicans_SC5314	233404	233698	295
Ca22chr1_C_albicans_SC5314	233811	233881	71
Ca22chr1_C_albicans_SC5314	234093	234183	91
Ca22chr1_C_albicans_SC5314	234667	234749	83
Ca22chr1_C_albicans_SC5314	235458	235557	100
Ca22chr1_C_albicans_SC5314	236193	236296	104
Ca22chr1_C_albicans_SC5314	236506	236592	87
Ca22chr1_C_albicans_SC5314	236660	236736	77
Ca22chr1_C_albicans_SC5314	236814	236967	154
Ca22chr1_C_albicans_SC5314	237191	237260	70
Ca22chr1_C_albicans_SC5314	237448	237563	116
Ca22chr1_C_albicans_SC5314	237659	237813	155
Ca22chr1_C_albicans_SC5314	237974	238276	303
Ca22chr1_C_albicans_SC5314	238543	238672	130
Ca22chr1_C_albicans_SC5314	239132	239564	433
Ca22chr1_C_albicans_SC5314	239675	239788	114
Ca22chr1_C_albicans_SC5314	240063	240151	89
Ca22chr1_C_albicans_SC5314	240346	240480	135
Ca22chr1_C_albicans_SC5314	240815	240909	95
Ca22chr1_C_albicans_SC5314	241158	241312	155
Ca22chr1_C_albicans_SC5314	241395	241474	80
Ca22chr1_C_albicans_SC5314	241813	241922	110
Ca22chr1_C_albicans_SC5314	242119	243276	1158
Ca22chr1_C_albicans_SC5314	243882	243963	82
Ca22chr1_C_albicans_SC5314	244113	244238	126
Ca22chr1_C_albicans_SC5314	244314	244567	254
Ca22chr1_C_albicans_SC5314	244958	245134	177
Ca22chr1_C_albicans_SC5314	245222	245780	559
Ca22chr1_C_albicans_SC5314	245993	246070	78
Ca22chr1_C_albicans_SC5314	246185	246407	223
Ca22chr1_C_albicans_SC5314	246722	247391	670
Ca22chr1_C_albicans_SC5314	247739	247850	112
Ca22chr1_C_albicans_SC5314	247976	248070	95
Ca22chr1_C_albicans_SC5314	248381	248779	399
Ca22chr1_C_albicans_SC5314	248855	249012	158
Ca22chr1_C_albicans_SC5314	249117	249399	283
Ca22chr1_C_albicans_SC5314	249496	249739	244
Ca22chr1_C_albicans_SC5314	250128	250560	433
Ca22chr1_C_albicans_SC5314	250932	251173	242
Ca22chr1_C_albicans_SC5314	251344	251442	99
Ca22chr1_C_albicans_SC5314	251615	251950	336
Ca22chr1_C_albicans_SC5314	252260	252388	129
Ca22chr1_C_albicans_SC5314	252552	252922	371
Ca22chr1_C_albicans_SC5314	253164	253237	74
Ca22chr1_C_albicans_SC5314	253933	254145	213
Ca22chr1_C_albicans_SC5314	254307	254481	175
Ca22chr1_C_albicans_SC5314	256027	256202	176
Ca22chr1_C_albicans_SC5314	256333	256740	408
Ca22chr1_C_albicans_SC5314	256852	257441	590
Ca22chr1_C_albicans_SC5314	257691	257907	217
Ca22chr1_C_albicans_SC5314	257987	258286	300
Ca22chr1_C_albicans_SC5314	258560	258879	320
Ca22chr1_C_albicans_SC5314	258964	259233	270
Ca22chr1_C_albicans_SC5314	259688	260128	441
Ca22chr1_C_albicans_SC5314	260207	260477	271
Ca22chr1_C_albicans_SC5314	260607	260828	222
Ca22chr1_C_albicans_SC5314	261538	261818	281
Ca22chr1_C_albicans_SC5314	261946	262067	122
Ca22chr1_C_albicans_SC5314	262250	262341	92
Ca22chr1_C_albicans_SC5314	262958	263059	102
Ca22chr1_C_albicans_SC5314	263565	263855	291
Ca22chr1_C_albicans_SC5314	264225	264653	429
Ca22chr1_C_albicans_SC5314	264817	264977	161
Ca22chr1_C_albicans_SC5314	265631	265741	111
Ca22chr1_C_albicans_SC5314	265816	265948	133
Ca22chr1_C_albicans_SC5314	266041	267122	1082
Ca22chr1_C_albicans_SC5314	267344	267454	111
Ca22chr1_C_albicans_SC5314	267701	267825	125
Ca22chr1_C_albicans_SC5314	267898	268225	328
Ca22chr1_C_albicans_SC5314	268724	269043	320
Ca22chr1_C_albicans_SC5314	269123	269206	84
Ca22chr1_C_albicans_SC5314	269395	269664	270
Ca22chr1_C_albicans_SC5314	270090	270244	155
Ca22chr1_C_albicans_SC5314	270461	270529	69
Ca22chr1_C_albicans_SC5314	270673	270782	110
Ca22chr1_C_albicans_SC5314	271188	271261	74
Ca22chr1_C_albicans_SC5314	271563	271660	98
Ca22chr1_C_albicans_SC5314	272137	272455	319
Ca22chr1_C_albicans_SC5314	272753	273573	821
Ca22chr1_C_albicans_SC5314	273713	273808	96
Ca22chr1_C_albicans_SC5314	274045	274218	174
Ca22chr1_C_albicans_SC5314	275023	275401	379
Ca22chr1_C_albicans_SC5314	275497	275802	306
Ca22chr1_C_albicans_SC5314	276047	276267	221
Ca22chr1_C_albicans_SC5314	276422	276722	301
Ca22chr1_C_albicans_SC5314	276814	277048	235
Ca22chr1_C_albicans_SC5314	277159	277394	236
Ca22chr1_C_albicans_SC5314	278319	278477	159
Ca22chr1_C_albicans_SC5314	278590	278682	93
Ca22chr1_C_albicans_SC5314	278773	278940	168
Ca22chr1_C_albicans_SC5314	279114	279255	142
Ca22chr1_C_albicans_SC5314	279479	279593	115
Ca22chr1_C_albicans_SC5314	279890	280097	208
Ca22chr1_C_albicans_SC5314	280217	280295	79
Ca22chr1_C_albicans_SC5314	280421	280823	403
Ca22chr1_C_albicans_SC5314	281117	281277	161
Ca22chr1_C_albicans_SC5314	281562	282055	494
Ca22chr1_C_albicans_SC5314	282166	282290	125
Ca22chr1_C_albicans_SC5314	282692	283287	596
Ca22chr1_C_albicans_SC5314	283486	283596	111
Ca22chr1_C_albicans_SC5314	283726	283999	274
Ca22chr1_C_albicans_SC5314	284412	284540	129
Ca22chr1_C_albicans_SC5314	284700	284836	137
Ca22chr1_C_albicans_SC5314	284969	285467	499
Ca22chr1_C_albicans_SC5314	285651	285971	321
Ca22chr1_C_albicans_SC5314	286087	286510	424
Ca22chr1_C_albicans_SC5314	286649	286772	124
Ca22chr1_C_albicans_SC5314	286959	287256	298
Ca22chr1_C_albicans_SC5314	287795	287911	117
Ca22chr1_C_albicans_SC5314	288061	288207	147
Ca22chr1_C_albicans_SC5314	288280	288501	222
Ca22chr1_C_albicans_SC5314	288650	288729	80
Ca22chr1_C_albicans_SC5314	288845	289293	449
Ca22chr1_C_albicans_SC5314	289737	290943	1207
Ca22chr1_C_albicans_SC5314	291031	291264	234
Ca22chr1_C_albicans_SC5314	291407	291617	211
Ca22chr1_C_albicans_SC5314	291895	292002	108
Ca22chr1_C_albicans_SC5314	292098	292390	293
Ca22chr1_C_albicans_SC5314	292619	292796	178
Ca22chr1_C_albicans_SC5314	293062	293221	160
Ca22chr1_C_albicans_SC5314	293297	293427	131
Ca22chr1_C_albicans_SC5314	293570	293640	71
Ca22chr1_C_albicans_SC5314	293720	294007	288
Ca22chr1_C_albicans_SC5314	294088	294472	385
Ca22chr1_C_albicans_SC5314	295105	295235	131
Ca22chr1_C_albicans_SC5314	295930	296143	214
Ca22chr1_C_albicans_SC5314	297343	297429	87
Ca22chr1_C_albicans_SC5314	297554	297638	85
Ca22chr1_C_albicans_SC5314	298202	298285	84
Ca22chr1_C_albicans_SC5314	298601	299158	558
Ca22chr1_C_albicans_SC5314	299657	299724	68
Ca22chr1_C_albicans_SC5314	299911	300304	394
Ca22chr1_C_albicans_SC5314	300408	300480	73
Ca22chr1_C_albicans_SC5314	300597	300866	270
Ca22chr1_C_albicans_SC5314	300976	301233	258
Ca22chr1_C_albicans_SC5314	301350	301612	263
Ca22chr1_C_albicans_SC5314	301944	302098	155
Ca22chr1_C_albicans_SC5314	302210	302893	684
Ca22chr1_C_albicans_SC5314	303592	303692	101
Ca22chr1_C_albicans_SC5314	304573	304775	203
Ca22chr1_C_albicans_SC5314	305380	305985	606
Ca22chr1_C_albicans_SC5314	306182	306301	120
Ca22chr1_C_albicans_SC5314	306665	307033	369
Ca22chr1_C_albicans_SC5314	307227	307398	172
Ca22chr1_C_albicans_SC5314	307642	308071	430
Ca22chr1_C_albicans_SC5314	308412	308492	81
Ca22chr1_C_albicans_SC5314	308589	308696	108
Ca22chr1_C_albicans_SC5314	308800	309569	770
Ca22chr1_C_albicans_SC5314	309822	309892	71
Ca22chr1_C_albicans_SC5314	309962	310186	225
Ca22chr1_C_albicans_SC5314	310388	310458	71
Ca22chr1_C_albicans_SC5314	310693	310829	137
Ca22chr1_C_albicans_SC5314	311040	311475	436
Ca22chr1_C_albicans_SC5314	311812	311894	83
Ca22chr1_C_albicans_SC5314	312052	312124	73
Ca22chr1_C_albicans_SC5314	312213	312278	66
Ca22chr1_C_albicans_SC5314	312533	312745	213
Ca22chr1_C_albicans_SC5314	313192	313579	388
Ca22chr1_C_albicans_SC5314	313720	314015	296
Ca22chr1_C_albicans_SC5314	314084	314238	155
Ca22chr1_C_albicans_SC5314	314336	314489	154
Ca22chr1_C_albicans_SC5314	314619	315308	690
Ca22chr1_C_albicans_SC5314	315435	316411	977
Ca22chr1_C_albicans_SC5314	316493	316790	298
Ca22chr1_C_albicans_SC5314	317284	317751	468
Ca22chr1_C_albicans_SC5314	318002	318316	315
Ca22chr1_C_albicans_SC5314	318668	319179	512
Ca22chr1_C_albicans_SC5314	319823	320276	454
Ca22chr1_C_albicans_SC5314	320352	320735	384
Ca22chr1_C_albicans_SC5314	320822	321490	669
Ca22chr1_C_albicans_SC5314	321564	321651	88
Ca22chr1_C_albicans_SC5314	321759	322049	291
Ca22chr1_C_albicans_SC5314	322373	322777	405
Ca22chr1_C_albicans_SC5314	323010	323081	72
Ca22chr1_C_albicans_SC5314	323332	323595	264
Ca22chr1_C_albicans_SC5314	323799	323877	79
Ca22chr1_C_albicans_SC5314	325633	325710	78
Ca22chr1_C_albicans_SC5314	327672	327773	102
Ca22chr1_C_albicans_SC5314	328046	328220	175
Ca22chr1_C_albicans_SC5314	328580	328745	166
Ca22chr1_C_albicans_SC5314	329775	329906	132
Ca22chr1_C_albicans_SC5314	330273	330437	165
Ca22chr1_C_albicans_SC5314	330991	331113	123
Ca22chr1_C_albicans_SC5314	331370	331503	134
Ca22chr1_C_albicans_SC5314	331778	331878	101
Ca22chr1_C_albicans_SC5314	332470	332550	81
Ca22chr1_C_albicans_SC5314	333311	333945	635
Ca22chr1_C_albicans_SC5314	334293	334444	152
Ca22chr1_C_albicans_SC5314	334614	334803	190
Ca22chr1_C_albicans_SC5314	334881	334968	88
Ca22chr1_C_albicans_SC5314	335066	335161	96
Ca22chr1_C_albicans_SC5314	335679	336253	575
Ca22chr1_C_albicans_SC5314	337442	337538	97
Ca22chr1_C_albicans_SC5314	338690	338780	91
Ca22chr1_C_albicans_SC5314	341255	341485	231
Ca22chr1_C_albicans_SC5314	341929	342066	138
Ca22chr1_C_albicans_SC5314	342531	342600	70
Ca22chr1_C_albicans_SC5314	342981	343909	929
Ca22chr1_C_albicans_SC5314	344027	344278	252
Ca22chr1_C_albicans_SC5314	344362	345131	770
Ca22chr1_C_albicans_SC5314	345506	345616	111
Ca22chr1_C_albicans_SC5314	345853	346127	275
Ca22chr1_C_albicans_SC5314	346440	346529	90
Ca22chr1_C_albicans_SC5314	346622	346709	88
Ca22chr1_C_albicans_SC5314	347311	347404	94
Ca22chr1_C_albicans_SC5314	348960	349051	92
Ca22chr1_C_albicans_SC5314	349286	349952	667
Ca22chr1_C_albicans_SC5314	350975	351163	189
Ca22chr1_C_albicans_SC5314	351517	351647	131
Ca22chr1_C_albicans_SC5314	352190	352272	83
Ca22chr1_C_albicans_SC5314	353779	354359	581
Ca22chr1_C_albicans_SC5314	354587	354655	69
Ca22chr1_C_albicans_SC5314	355654	355820	167
Ca22chr1_C_albicans_SC5314	356389	356570	182
Ca22chr1_C_albicans_SC5314	357160	357231	72
Ca22chr1_C_albicans_SC5314	358738	358899	162
Ca22chr1_C_albicans_SC5314	360044	360295	252
Ca22chr1_C_albicans_SC5314	360601	360696	96
Ca22chr1_C_albicans_SC5314	360994	361091	98
Ca22chr1_C_albicans_SC5314	361225	361646	422
Ca22chr1_C_albicans_SC5314	361865	362006	142
Ca22chr1_C_albicans_SC5314	362107	362371	265
Ca22chr1_C_albicans_SC5314	362588	362766	179
Ca22chr1_C_albicans_SC5314	364326	364657	332
Ca22chr1_C_albicans_SC5314	365216	365442	227
Ca22chr1_C_albicans_SC5314	365510	365576	67
Ca22chr1_C_albicans_SC5314	365876	366340	465
Ca22chr1_C_albicans_SC5314	366461	366569	109
Ca22chr1_C_albicans_SC5314	366813	366896	84
Ca22chr1_C_albicans_SC5314	367565	367745	181
Ca22chr1_C_albicans_SC5314	368001	368155	155
Ca22chr1_C_albicans_SC5314	368255	368386	132
Ca22chr1_C_albicans_SC5314	368519	368660	142
Ca22chr1_C_albicans_SC5314	368785	369155	371
Ca22chr1_C_albicans_SC5314	369226	369352	127
Ca22chr1_C_albicans_SC5314	369439	369828	390
Ca22chr1_C_albicans_SC5314	370600	370973	374
Ca22chr1_C_albicans_SC5314	371718	372030	313
Ca22chr1_C_albicans_SC5314	372391	373714	1324
Ca22chr1_C_albicans_SC5314	374142	374460	319
Ca22chr1_C_albicans_SC5314	374560	374732	173
Ca22chr1_C_albicans_SC5314	375655	375977	323
Ca22chr1_C_albicans_SC5314	376687	377129	443
Ca22chr1_C_albicans_SC5314	377248	377363	116
Ca22chr1_C_albicans_SC5314	377472	377848	377
Ca22chr1_C_albicans_SC5314	377961	378108	148
Ca22chr1_C_albicans_SC5314	378267	378348	82
Ca22chr1_C_albicans_SC5314	378731	378940	210
Ca22chr1_C_albicans_SC5314	379427	379642	216
Ca22chr1_C_albicans_SC5314	379785	379853	69
Ca22chr1_C_albicans_SC5314	380175	380321	147
Ca22chr1_C_albicans_SC5314	380401	380701	301
Ca22chr1_C_albicans_SC5314	381196	381381	186
Ca22chr1_C_albicans_SC5314	381549	382245	697
Ca22chr1_C_albicans_SC5314	382445	382655	211
Ca22chr1_C_albicans_SC5314	382746	382988	243
Ca22chr1_C_albicans_SC5314	383150	383316	167
Ca22chr1_C_albicans_SC5314	383827	384281	455
Ca22chr1_C_albicans_SC5314	384420	384611	192
Ca22chr1_C_albicans_SC5314	385098	385440	343
Ca22chr1_C_albicans_SC5314	385837	386152	316
Ca22chr1_C_albicans_SC5314	386416	386552	137
Ca22chr1_C_albicans_SC5314	386642	386886	245
Ca22chr1_C_albicans_SC5314	387090	387311	222
Ca22chr1_C_albicans_SC5314	387391	387572	182
Ca22chr1_C_albicans_SC5314	387785	387965	181
Ca22chr1_C_albicans_SC5314	388296	388550	255
Ca22chr1_C_albicans_SC5314	388628	388938	311
Ca22chr1_C_albicans_SC5314	389352	390035	684
Ca22chr1_C_albicans_SC5314	390268	390388	121
Ca22chr1_C_albicans_SC5314	390459	390527	69
Ca22chr1_C_albicans_SC5314	390621	390758	138
Ca22chr1_C_albicans_SC5314	391098	391195	98
Ca22chr1_C_albicans_SC5314	392117	392906	790
Ca22chr1_C_albicans_SC5314	393834	394013	180
Ca22chr1_C_albicans_SC5314	394401	394903	503
Ca22chr1_C_albicans_SC5314	395005	395136	132
Ca22chr1_C_albicans_SC5314	395302	395388	87
Ca22chr1_C_albicans_SC5314	396104	396421	318
Ca22chr1_C_albicans_SC5314	396631	396702	72
Ca22chr1_C_albicans_SC5314	396773	396865	93
Ca22chr1_C_albicans_SC5314	397246	397560	315
Ca22chr1_C_albicans_SC5314	397936	398301	366
Ca22chr1_C_albicans_SC5314	398630	398735	106
Ca22chr1_C_albicans_SC5314	398902	399327	426
Ca22chr1_C_albicans_SC5314	399471	399560	90
Ca22chr1_C_albicans_SC5314	400674	400842	169
Ca22chr1_C_albicans_SC5314	401142	401943	802
Ca22chr1_C_albicans_SC5314	402689	402758	70
Ca22chr1_C_albicans_SC5314	402869	402935	67
Ca22chr1_C_albicans_SC5314	403731	404065	335
Ca22chr1_C_albicans_SC5314	404186	404320	135
Ca22chr1_C_albicans_SC5314	404533	404773	241
Ca22chr1_C_albicans_SC5314	404898	405039	142
Ca22chr1_C_albicans_SC5314	405117	405410	294
Ca22chr1_C_albicans_SC5314	405520	405636	117
Ca22chr1_C_albicans_SC5314	405727	406037	311
Ca22chr1_C_albicans_SC5314	406160	406429	270
Ca22chr1_C_albicans_SC5314	406787	407396	610
Ca22chr1_C_albicans_SC5314	407704	408006	303
Ca22chr1_C_albicans_SC5314	408077	408269	193
Ca22chr1_C_albicans_SC5314	408605	408675	71
Ca22chr1_C_albicans_SC5314	409801	410270	470
Ca22chr1_C_albicans_SC5314	410467	410588	122
Ca22chr1_C_albicans_SC5314	411385	411541	157
Ca22chr1_C_albicans_SC5314	411627	411730	104
Ca22chr1_C_albicans_SC5314	411975	412118	144
Ca22chr1_C_albicans_SC5314	412191	412396	206
Ca22chr1_C_albicans_SC5314	412927	413106	180
Ca22chr1_C_albicans_SC5314	413435	413559	125
Ca22chr1_C_albicans_SC5314	413690	413823	134
Ca22chr1_C_albicans_SC5314	414195	414292	98
Ca22chr1_C_albicans_SC5314	415002	415145	144
Ca22chr1_C_albicans_SC5314	415302	415439	138
Ca22chr1_C_albicans_SC5314	415678	415843	166
Ca22chr1_C_albicans_SC5314	416034	416104	71
Ca22chr1_C_albicans_SC5314	416228	416513	286
Ca22chr1_C_albicans_SC5314	417327	417647	321
Ca22chr1_C_albicans_SC5314	417755	417857	103
Ca22chr1_C_albicans_SC5314	418267	418539	273
Ca22chr1_C_albicans_SC5314	418746	418844	99
Ca22chr1_C_albicans_SC5314	418927	419035	109
Ca22chr1_C_albicans_SC5314	419207	419292	86
Ca22chr1_C_albicans_SC5314	419587	419657	71
Ca22chr1_C_albicans_SC5314	420117	420214	98
Ca22chr1_C_albicans_SC5314	420755	420820	66
Ca22chr1_C_albicans_SC5314	421325	421543	219
Ca22chr1_C_albicans_SC5314	421996	422261	266
Ca22chr1_C_albicans_SC5314	423256	423497	242
Ca22chr1_C_albicans_SC5314	423598	423717	120
Ca22chr1_C_albicans_SC5314	423793	424000	208
Ca22chr1_C_albicans_SC5314	425300	425371	72
Ca22chr1_C_albicans_SC5314	425580	425759	180
Ca22chr1_C_albicans_SC5314	426196	426347	152
Ca22chr1_C_albicans_SC5314	426430	426664	235
Ca22chr1_C_albicans_SC5314	426970	427051	82
Ca22chr1_C_albicans_SC5314	427388	427515	128
Ca22chr1_C_albicans_SC5314	427878	428009	132
Ca22chr1_C_albicans_SC5314	428110	428257	148
Ca22chr1_C_albicans_SC5314	428556	428841	286
Ca22chr1_C_albicans_SC5314	429115	429282	168
Ca22chr1_C_albicans_SC5314	429432	429574	143
Ca22chr1_C_albicans_SC5314	430160	430340	181
Ca22chr1_C_albicans_SC5314	431057	431492	436
Ca22chr1_C_albicans_SC5314	431602	431856	255
Ca22chr1_C_albicans_SC5314	432064	432384	321
Ca22chr1_C_albicans_SC5314	432726	432835	110
Ca22chr1_C_albicans_SC5314	432938	433120	183
Ca22chr1_C_albicans_SC5314	434185	434283	99
Ca22chr1_C_albicans_SC5314	434485	435065	581
Ca22chr1_C_albicans_SC5314	435302	435498	197
Ca22chr1_C_albicans_SC5314	435575	435936	362
Ca22chr1_C_albicans_SC5314	436201	436280	80
Ca22chr1_C_albicans_SC5314	436417	436559	143
Ca22chr1_C_albicans_SC5314	436778	436935	158
Ca22chr1_C_albicans_SC5314	437620	437701	82
Ca22chr1_C_albicans_SC5314	438394	438486	93
Ca22chr1_C_albicans_SC5314	438623	439066	444
Ca22chr1_C_albicans_SC5314	439342	439821	480
Ca22chr1_C_albicans_SC5314	439951	440240	290
Ca22chr1_C_albicans_SC5314	440441	440558	118
Ca22chr1_C_albicans_SC5314	440651	440805	155
Ca22chr1_C_albicans_SC5314	441296	441430	135
Ca22chr1_C_albicans_SC5314	441539	441666	128
Ca22chr1_C_albicans_SC5314	442517	442597	81
Ca22chr1_C_albicans_SC5314	443242	443323	82
Ca22chr1_C_albicans_SC5314	443743	443812	70
Ca22chr1_C_albicans_SC5314	444445	444590	146
Ca22chr1_C_albicans_SC5314	444819	445139	321
Ca22chr1_C_albicans_SC5314	445231	445439	209
Ca22chr1_C_albicans_SC5314	445521	445927	407
Ca22chr1_C_albicans_SC5314	445998	446642	645
Ca22chr1_C_albicans_SC5314	446887	447437	551
Ca22chr1_C_albicans_SC5314	447533	447657	125
Ca22chr1_C_albicans_SC5314	448071	448144	74
Ca22chr1_C_albicans_SC5314	448410	448549	140
Ca22chr1_C_albicans_SC5314	449567	449637	71
Ca22chr1_C_albicans_SC5314	449929	450010	82
Ca22chr1_C_albicans_SC5314	450182	450313	132
Ca22chr1_C_albicans_SC5314	450442	450531	90
Ca22chr1_C_albicans_SC5314	450988	451209	222
Ca22chr1_C_albicans_SC5314	451321	451892	572
Ca22chr1_C_albicans_SC5314	452408	452545	138
Ca22chr1_C_albicans_SC5314	452754	453150	397
Ca22chr1_C_albicans_SC5314	453220	453341	122
Ca22chr1_C_albicans_SC5314	453493	453681	189
Ca22chr1_C_albicans_SC5314	453937	454088	152
Ca22chr1_C_albicans_SC5314	454287	454367	81
Ca22chr1_C_albicans_SC5314	454463	454646	184
Ca22chr1_C_albicans_SC5314	455758	455842	85
Ca22chr1_C_albicans_SC5314	456040	456309	270
Ca22chr1_C_albicans_SC5314	456393	456614	222
Ca22chr1_C_albicans_SC5314	457766	457868	103
Ca22chr1_C_albicans_SC5314	458242	458348	107
Ca22chr1_C_albicans_SC5314	458884	458978	95
Ca22chr1_C_albicans_SC5314	459795	459935	141
Ca22chr1_C_albicans_SC5314	460246	460365	120
Ca22chr1_C_albicans_SC5314	460513	460620	108
Ca22chr1_C_albicans_SC5314	461512	461591	80
Ca22chr1_C_albicans_SC5314	461972	462045	74
Ca22chr1_C_albicans_SC5314	462260	462514	255
Ca22chr1_C_albicans_SC5314	462681	462759	79
Ca22chr1_C_albicans_SC5314	462984	463093	110
Ca22chr1_C_albicans_SC5314	463377	463468	92
Ca22chr1_C_albicans_SC5314	463816	463937	122
Ca22chr1_C_albicans_SC5314	464752	465054	303
Ca22chr1_C_albicans_SC5314	467211	467331	121
Ca22chr1_C_albicans_SC5314	468181	468363	183
Ca22chr1_C_albicans_SC5314	470132	470322	191
Ca22chr1_C_albicans_SC5314	471214	471309	96
Ca22chr1_C_albicans_SC5314	472424	472632	209
Ca22chr1_C_albicans_SC5314	472758	472846	89
Ca22chr1_C_albicans_SC5314	473111	473184	74
Ca22chr1_C_albicans_SC5314	473735	473887	153
Ca22chr1_C_albicans_SC5314	473994	474257	264
Ca22chr1_C_albicans_SC5314	474485	474568	84
Ca22chr1_C_albicans_SC5314	475165	475243	79
Ca22chr1_C_albicans_SC5314	476476	476578	103
Ca22chr1_C_albicans_SC5314	477161	477455	295
Ca22chr1_C_albicans_SC5314	477541	477676	136
Ca22chr1_C_albicans_SC5314	478005	478141	137
Ca22chr1_C_albicans_SC5314	478362	478455	94
Ca22chr1_C_albicans_SC5314	479868	479967	100
Ca22chr1_C_albicans_SC5314	486106	486455	350
Ca22chr1_C_albicans_SC5314	486555	487122	568
Ca22chr1_C_albicans_SC5314	488593	488849	257
Ca22chr1_C_albicans_SC5314	494914	494982	69
Ca22chr1_C_albicans_SC5314	497204	497411	208
Ca22chr1_C_albicans_SC5314	497542	497718	177
Ca22chr1_C_albicans_SC5314	499255	499359	105
Ca22chr1_C_albicans_SC5314	499449	499558	110
Ca22chr1_C_albicans_SC5314	499892	499995	104
Ca22chr1_C_albicans_SC5314	501694	501768	75
Ca22chr1_C_albicans_SC5314	503734	503979	246
Ca22chr1_C_albicans_SC5314	505417	505574	158
Ca22chr1_C_albicans_SC5314	505971	506188	218
Ca22chr1_C_albicans_SC5314	506601	506838	238
Ca22chr1_C_albicans_SC5314	506954	507071	118
Ca22chr1_C_albicans_SC5314	507156	507498	343
Ca22chr1_C_albicans_SC5314	507869	507947	79
Ca22chr1_C_albicans_SC5314	508058	508217	160
Ca22chr1_C_albicans_SC5314	508422	508583	162
Ca22chr1_C_albicans_SC5314	508715	508861	147
Ca22chr1_C_albicans_SC5314	509174	509310	137
Ca22chr1_C_albicans_SC5314	509886	509980	95
Ca22chr1_C_albicans_SC5314	510048	510300	253
Ca22chr1_C_albicans_SC5314	510474	510913	440
Ca22chr1_C_albicans_SC5314	511020	511085	66
Ca22chr1_C_albicans_SC5314	511168	511611	444
Ca22chr1_C_albicans_SC5314	512497	512695	199
Ca22chr1_C_albicans_SC5314	513207	513312	106
Ca22chr1_C_albicans_SC5314	513523	514089	567
Ca22chr1_C_albicans_SC5314	514182	514555	374
Ca22chr1_C_albicans_SC5314	514719	515211	493
Ca22chr1_C_albicans_SC5314	515786	516346	561
Ca22chr1_C_albicans_SC5314	516581	516655	75
Ca22chr1_C_albicans_SC5314	517778	517943	166
Ca22chr1_C_albicans_SC5314	518315	518422	108
Ca22chr1_C_albicans_SC5314	519301	519538	238
Ca22chr1_C_albicans_SC5314	520662	520909	248
Ca22chr1_C_albicans_SC5314	521335	521747	413
Ca22chr1_C_albicans_SC5314	522103	522203	101
Ca22chr1_C_albicans_SC5314	523453	523576	124
Ca22chr1_C_albicans_SC5314	523655	523857	203
Ca22chr1_C_albicans_SC5314	526942	527219	278
Ca22chr1_C_albicans_SC5314	528371	528439	69
Ca22chr1_C_albicans_SC5314	528839	528957	119
Ca22chr1_C_albicans_SC5314	529100	529233	134
Ca22chr1_C_albicans_SC5314	529446	529619	174
Ca22chr1_C_albicans_SC5314	530199	531155	957
Ca22chr1_C_albicans_SC5314	531270	531807	538
Ca22chr1_C_albicans_SC5314	532448	532524	77
Ca22chr1_C_albicans_SC5314	532970	533041	72
Ca22chr1_C_albicans_SC5314	533114	533186	73
Ca22chr1_C_albicans_SC5314	533295	533497	203
Ca22chr1_C_albicans_SC5314	533601	534146	546
Ca22chr1_C_albicans_SC5314	534473	534683	211
Ca22chr1_C_albicans_SC5314	534852	535087	236
Ca22chr1_C_albicans_SC5314	535267	535382	116
Ca22chr1_C_albicans_SC5314	535620	535738	119
Ca22chr1_C_albicans_SC5314	535909	536664	756
Ca22chr1_C_albicans_SC5314	536775	536996	222
Ca22chr1_C_albicans_SC5314	537969	538140	172
Ca22chr1_C_albicans_SC5314	538248	538445	198
Ca22chr1_C_albicans_SC5314	538693	538776	84
Ca22chr1_C_albicans_SC5314	539186	539335	150
Ca22chr1_C_albicans_SC5314	539403	539469	67
Ca22chr1_C_albicans_SC5314	539748	539829	82
Ca22chr1_C_albicans_SC5314	540232	540317	86
Ca22chr1_C_albicans_SC5314	540648	541413	766
Ca22chr1_C_albicans_SC5314	541813	542366	554
Ca22chr1_C_albicans_SC5314	542452	542596	145
Ca22chr1_C_albicans_SC5314	543099	543192	94
Ca22chr1_C_albicans_SC5314	543383	543686	304
Ca22chr1_C_albicans_SC5314	543857	543940	84
Ca22chr1_C_albicans_SC5314	544044	544569	526
Ca22chr1_C_albicans_SC5314	544662	544764	103
Ca22chr1_C_albicans_SC5314	544977	545194	218
Ca22chr1_C_albicans_SC5314	545518	545616	99
Ca22chr1_C_albicans_SC5314	545952	546143	192
Ca22chr1_C_albicans_SC5314	546464	546898	435
Ca22chr1_C_albicans_SC5314	547006	547373	368
Ca22chr1_C_albicans_SC5314	547495	547573	79
Ca22chr1_C_albicans_SC5314	547783	547910	128
Ca22chr1_C_albicans_SC5314	548152	548974	823
Ca22chr1_C_albicans_SC5314	549053	549332	280
Ca22chr1_C_albicans_SC5314	549513	549620	108
Ca22chr1_C_albicans_SC5314	549856	549948	93
Ca22chr1_C_albicans_SC5314	550127	550422	296
Ca22chr1_C_albicans_SC5314	550673	550762	90
Ca22chr1_C_albicans_SC5314	550982	551374	393
Ca22chr1_C_albicans_SC5314	551771	552399	629
Ca22chr1_C_albicans_SC5314	552527	552592	66
Ca22chr1_C_albicans_SC5314	552869	553217	349
Ca22chr1_C_albicans_SC5314	553499	553678	180
Ca22chr1_C_albicans_SC5314	553755	553971	217
Ca22chr1_C_albicans_SC5314	554046	554375	330
Ca22chr1_C_albicans_SC5314	554698	555338	641
Ca22chr1_C_albicans_SC5314	555469	555537	69
Ca22chr1_C_albicans_SC5314	555618	556238	621
Ca22chr1_C_albicans_SC5314	556332	556769	438
Ca22chr1_C_albicans_SC5314	556991	557278	288
Ca22chr1_C_albicans_SC5314	557845	557916	72
Ca22chr1_C_albicans_SC5314	558916	559099	184
Ca22chr1_C_albicans_SC5314	559434	559681	248
Ca22chr1_C_albicans_SC5314	560003	560241	239
Ca22chr1_C_albicans_SC5314	560361	560434	74
Ca22chr1_C_albicans_SC5314	560631	560909	279
Ca22chr1_C_albicans_SC5314	561231	561508	278
Ca22chr1_C_albicans_SC5314	561706	561813	108
Ca22chr1_C_albicans_SC5314	562388	562560	173
Ca22chr1_C_albicans_SC5314	562933	563067	135
Ca22chr1_C_albicans_SC5314	563540	563799	260
Ca22chr1_C_albicans_SC5314	564694	565086	393
Ca22chr1_C_albicans_SC5314	565458	565616	159
Ca22chr1_C_albicans_SC5314	565823	566066	244
Ca22chr1_C_albicans_SC5314	566388	566537	150
Ca22chr1_C_albicans_SC5314	566618	567054	437
Ca22chr1_C_albicans_SC5314	567323	567549	227
Ca22chr1_C_albicans_SC5314	567746	567837	92
Ca22chr1_C_albicans_SC5314	568544	568656	113
Ca22chr1_C_albicans_SC5314	569136	569232	97
Ca22chr1_C_albicans_SC5314	571517	571596	80
Ca22chr1_C_albicans_SC5314	572302	572393	92
Ca22chr1_C_albicans_SC5314	573061	573227	167
Ca22chr1_C_albicans_SC5314	574247	574345	99
Ca22chr1_C_albicans_SC5314	574437	574586	150
Ca22chr1_C_albicans_SC5314	575523	575904	382
Ca22chr1_C_albicans_SC5314	576131	576355	225
Ca22chr1_C_albicans_SC5314	576857	577656	800
Ca22chr1_C_albicans_SC5314	577753	577994	242
Ca22chr1_C_albicans_SC5314	578270	578723	454
Ca22chr1_C_albicans_SC5314	579430	579737	308
Ca22chr1_C_albicans_SC5314	579812	580189	378
Ca22chr1_C_albicans_SC5314	580290	580655	366
Ca22chr1_C_albicans_SC5314	581240	581347	108
Ca22chr1_C_albicans_SC5314	581453	581528	76
Ca22chr1_C_albicans_SC5314	581641	581721	81
Ca22chr1_C_albicans_SC5314	581939	582046	108
Ca22chr1_C_albicans_SC5314	582132	582514	383
Ca22chr1_C_albicans_SC5314	582897	583472	576
Ca22chr1_C_albicans_SC5314	583540	583826	287
Ca22chr1_C_albicans_SC5314	584392	584521	130
Ca22chr1_C_albicans_SC5314	584685	584853	169
Ca22chr1_C_albicans_SC5314	585575	585649	75
Ca22chr1_C_albicans_SC5314	585885	586462	578
Ca22chr1_C_albicans_SC5314	586580	586870	291
Ca22chr1_C_albicans_SC5314	587056	587135	80
Ca22chr1_C_albicans_SC5314	587236	587462	227
Ca22chr1_C_albicans_SC5314	587630	587972	343
Ca22chr1_C_albicans_SC5314	588079	588283	205
Ca22chr1_C_albicans_SC5314	588554	588765	212
Ca22chr1_C_albicans_SC5314	589037	589174	138
Ca22chr1_C_albicans_SC5314	589254	589399	146
Ca22chr1_C_albicans_SC5314	589826	589910	85
Ca22chr1_C_albicans_SC5314	590218	590482	265
Ca22chr1_C_albicans_SC5314	590620	591221	602
Ca22chr1_C_albicans_SC5314	591358	591477	120
Ca22chr1_C_albicans_SC5314	591625	592048	424
Ca22chr1_C_albicans_SC5314	592327	592509	183
Ca22chr1_C_albicans_SC5314	592598	593114	517
Ca22chr1_C_albicans_SC5314	593695	593857	163
Ca22chr1_C_albicans_SC5314	594499	594772	274
Ca22chr1_C_albicans_SC5314	595552	595795	244
Ca22chr1_C_albicans_SC5314	596544	596617	74
Ca22chr1_C_albicans_SC5314	598177	598329	153
Ca22chr1_C_albicans_SC5314	598835	599127	293
Ca22chr1_C_albicans_SC5314	599399	599481	83
Ca22chr1_C_albicans_SC5314	600160	600512	353
Ca22chr1_C_albicans_SC5314	600689	600865	177
Ca22chr1_C_albicans_SC5314	600943	601113	171
Ca22chr1_C_albicans_SC5314	602032	602164	133
Ca22chr1_C_albicans_SC5314	602234	602311	78
Ca22chr1_C_albicans_SC5314	602401	602521	121
Ca22chr1_C_albicans_SC5314	602604	602678	75
Ca22chr1_C_albicans_SC5314	603574	603673	100
Ca22chr1_C_albicans_SC5314	604180	604247	68
Ca22chr1_C_albicans_SC5314	604726	604825	100
Ca22chr1_C_albicans_SC5314	604905	605182	278
Ca22chr1_C_albicans_SC5314	605758	605861	104
Ca22chr1_C_albicans_SC5314	605938	606444	507
Ca22chr1_C_albicans_SC5314	606701	606880	180
Ca22chr1_C_albicans_SC5314	607191	607507	317
Ca22chr1_C_albicans_SC5314	608072	608185	114
Ca22chr1_C_albicans_SC5314	608289	608647	359
Ca22chr1_C_albicans_SC5314	609031	609173	143
Ca22chr1_C_albicans_SC5314	609507	609678	172
Ca22chr1_C_albicans_SC5314	609760	609844	85
Ca22chr1_C_albicans_SC5314	609919	609996	78
Ca22chr1_C_albicans_SC5314	610195	610407	213
Ca22chr1_C_albicans_SC5314	610566	610647	82
Ca22chr1_C_albicans_SC5314	610837	611048	212
Ca22chr1_C_albicans_SC5314	611496	611632	137
Ca22chr1_C_albicans_SC5314	611715	612156	442
Ca22chr1_C_albicans_SC5314	612288	612356	69
Ca22chr1_C_albicans_SC5314	612436	612707	272
Ca22chr1_C_albicans_SC5314	612821	612946	126
Ca22chr1_C_albicans_SC5314	613196	613752	557
Ca22chr1_C_albicans_SC5314	613880	614109	230
Ca22chr1_C_albicans_SC5314	614304	614441	138
Ca22chr1_C_albicans_SC5314	614662	615217	556
Ca22chr1_C_albicans_SC5314	615452	615552	101
Ca22chr1_C_albicans_SC5314	615637	615703	67
Ca22chr1_C_albicans_SC5314	615942	616091	150
Ca22chr1_C_albicans_SC5314	616359	616629	271
Ca22chr1_C_albicans_SC5314	616821	617696	876
Ca22chr1_C_albicans_SC5314	617782	617956	175
Ca22chr1_C_albicans_SC5314	618167	618255	89
Ca22chr1_C_albicans_SC5314	618490	618737	248
Ca22chr1_C_albicans_SC5314	619212	619582	371
Ca22chr1_C_albicans_SC5314	619745	619954	210
Ca22chr1_C_albicans_SC5314	620281	621094	814
Ca22chr1_C_albicans_SC5314	621282	621520	239
Ca22chr1_C_albicans_SC5314	622229	622783	555
Ca22chr1_C_albicans_SC5314	622958	623132	175
Ca22chr1_C_albicans_SC5314	623202	623372	171
Ca22chr1_C_albicans_SC5314	624533	624823	291
Ca22chr1_C_albicans_SC5314	625039	625105	67
Ca22chr1_C_albicans_SC5314	625439	625530	92
Ca22chr1_C_albicans_SC5314	625620	626490	871
Ca22chr1_C_albicans_SC5314	626698	626928	231
Ca22chr1_C_albicans_SC5314	627173	627294	122
Ca22chr1_C_albicans_SC5314	627927	628258	332
Ca22chr1_C_albicans_SC5314	628387	629052	666
Ca22chr1_C_albicans_SC5314	629272	629658	387
Ca22chr1_C_albicans_SC5314	629919	630102	184
Ca22chr1_C_albicans_SC5314	630209	630524	316
Ca22chr1_C_albicans_SC5314	631002	632057	1056
Ca22chr1_C_albicans_SC5314	632439	632806	368
Ca22chr1_C_albicans_SC5314	633807	633924	118
Ca22chr1_C_albicans_SC5314	634268	634477	210
Ca22chr1_C_albicans_SC5314	634722	634862	141
Ca22chr1_C_albicans_SC5314	635492	635760	269
Ca22chr1_C_albicans_SC5314	636079	636149	71
Ca22chr1_C_albicans_SC5314	636253	636360	108
Ca22chr1_C_albicans_SC5314	636507	636965	459
Ca22chr1_C_albicans_SC5314	637067	637609	543
Ca22chr1_C_albicans_SC5314	637696	638254	559
Ca22chr1_C_albicans_SC5314	638348	638459	112
Ca22chr1_C_albicans_SC5314	638759	638928	170
Ca22chr1_C_albicans_SC5314	639181	639251	71
Ca22chr1_C_albicans_SC5314	639386	639768	383
Ca22chr1_C_albicans_SC5314	640091	640725	635
Ca22chr1_C_albicans_SC5314	640847	640936	90
Ca22chr1_C_albicans_SC5314	641030	641122	93
Ca22chr1_C_albicans_SC5314	641198	641688	491
Ca22chr1_C_albicans_SC5314	642653	643132	480
Ca22chr1_C_albicans_SC5314	643233	643680	448
Ca22chr1_C_albicans_SC5314	643803	643941	139
Ca22chr1_C_albicans_SC5314	644483	644570	88
Ca22chr1_C_albicans_SC5314	644862	644968	107
Ca22chr1_C_albicans_SC5314	645314	645539	226
Ca22chr1_C_albicans_SC5314	645806	646581	776
Ca22chr1_C_albicans_SC5314	647008	647095	88
Ca22chr1_C_albicans_SC5314	647257	647473	217
Ca22chr1_C_albicans_SC5314	647754	648113	360
Ca22chr1_C_albicans_SC5314	648221	648994	774
Ca22chr1_C_albicans_SC5314	649065	649286	222
Ca22chr1_C_albicans_SC5314	649369	649672	304
Ca22chr1_C_albicans_SC5314	649781	650102	322
Ca22chr1_C_albicans_SC5314	650463	650723	261
Ca22chr1_C_albicans_SC5314	651288	651427	140
Ca22chr1_C_albicans_SC5314	651549	651805	257
Ca22chr1_C_albicans_SC5314	652061	652316	256
Ca22chr1_C_albicans_SC5314	652681	652827	147
Ca22chr1_C_albicans_SC5314	653800	654339	540
Ca22chr1_C_albicans_SC5314	654611	655172	562
Ca22chr1_C_albicans_SC5314	655464	655693	230
Ca22chr1_C_albicans_SC5314	655857	656006	150
Ca22chr1_C_albicans_SC5314	656467	656591	125
Ca22chr1_C_albicans_SC5314	656696	657029	334
Ca22chr1_C_albicans_SC5314	657313	657404	92
Ca22chr1_C_albicans_SC5314	657695	657862	168
Ca22chr1_C_albicans_SC5314	657992	658198	207
Ca22chr1_C_albicans_SC5314	658427	658512	86
Ca22chr1_C_albicans_SC5314	659319	659539	221
Ca22chr1_C_albicans_SC5314	660549	660826	278
Ca22chr1_C_albicans_SC5314	661487	661571	85
Ca22chr1_C_albicans_SC5314	661642	661762	121
Ca22chr1_C_albicans_SC5314	662175	662633	459
Ca22chr1_C_albicans_SC5314	662702	662798	97
Ca22chr1_C_albicans_SC5314	662972	663358	387
Ca22chr1_C_albicans_SC5314	663626	663722	97
Ca22chr1_C_albicans_SC5314	663924	664091	168
Ca22chr1_C_albicans_SC5314	664897	664990	94
Ca22chr1_C_albicans_SC5314	665100	665949	850
Ca22chr1_C_albicans_SC5314	666090	666355	266
Ca22chr1_C_albicans_SC5314	666589	666667	79
Ca22chr1_C_albicans_SC5314	666762	667058	297
Ca22chr1_C_albicans_SC5314	667157	667493	337
Ca22chr1_C_albicans_SC5314	667776	668040	265
Ca22chr1_C_albicans_SC5314	668295	668457	163
Ca22chr1_C_albicans_SC5314	668792	669145	354
Ca22chr1_C_albicans_SC5314	669239	669310	72
Ca22chr1_C_albicans_SC5314	670020	670682	663
Ca22chr1_C_albicans_SC5314	670784	670976	193
Ca22chr1_C_albicans_SC5314	671051	671486	436
Ca22chr1_C_albicans_SC5314	671612	671968	357
Ca22chr1_C_albicans_SC5314	672616	672709	94
Ca22chr1_C_albicans_SC5314	672940	673038	99
Ca22chr1_C_albicans_SC5314	673465	673600	136
Ca22chr1_C_albicans_SC5314	673977	674137	161
Ca22chr1_C_albicans_SC5314	674417	674523	107
Ca22chr1_C_albicans_SC5314	675090	675186	97
Ca22chr1_C_albicans_SC5314	675257	675475	219
Ca22chr1_C_albicans_SC5314	675565	675859	295
Ca22chr1_C_albicans_SC5314	676229	676453	225
Ca22chr1_C_albicans_SC5314	676848	677239	392
Ca22chr1_C_albicans_SC5314	677448	677820	373
Ca22chr1_C_albicans_SC5314	678177	678783	607
Ca22chr1_C_albicans_SC5314	678995	679061	67
Ca22chr1_C_albicans_SC5314	679547	679824	278
Ca22chr1_C_albicans_SC5314	679930	680162	233
Ca22chr1_C_albicans_SC5314	680286	680365	80
Ca22chr1_C_albicans_SC5314	680537	680606	70
Ca22chr1_C_albicans_SC5314	681172	681493	322
Ca22chr1_C_albicans_SC5314	681641	682280	640
Ca22chr1_C_albicans_SC5314	682381	682616	236
Ca22chr1_C_albicans_SC5314	682716	682990	275
Ca22chr1_C_albicans_SC5314	683073	683477	405
Ca22chr1_C_albicans_SC5314	683583	683667	85
Ca22chr1_C_albicans_SC5314	683787	684164	378
Ca22chr1_C_albicans_SC5314	684239	684547	309
Ca22chr1_C_albicans_SC5314	684639	684835	197
Ca22chr1_C_albicans_SC5314	684910	684988	79
Ca22chr1_C_albicans_SC5314	685079	685146	68
Ca22chr1_C_albicans_SC5314	685322	685518	197
Ca22chr1_C_albicans_SC5314	685729	686005	277
Ca22chr1_C_albicans_SC5314	686086	686259	174
Ca22chr1_C_albicans_SC5314	686929	687244	316
Ca22chr1_C_albicans_SC5314	687459	687848	390
Ca22chr1_C_albicans_SC5314	687973	688120	148
Ca22chr1_C_albicans_SC5314	688201	688476	276
Ca22chr1_C_albicans_SC5314	688631	688911	281
Ca22chr1_C_albicans_SC5314	689042	689218	177
Ca22chr1_C_albicans_SC5314	689457	689580	124
Ca22chr1_C_albicans_SC5314	689713	690037	325
Ca22chr1_C_albicans_SC5314	690110	690218	109
Ca22chr1_C_albicans_SC5314	690647	690869	223
Ca22chr1_C_albicans_SC5314	691129	691199	71
Ca22chr1_C_albicans_SC5314	691297	691547	251
Ca22chr1_C_albicans_SC5314	692086	692192	107
Ca22chr1_C_albicans_SC5314	692332	692414	83
Ca22chr1_C_albicans_SC5314	692549	692892	344
Ca22chr1_C_albicans_SC5314	692988	693062	75
Ca22chr1_C_albicans_SC5314	693168	693254	87
Ca22chr1_C_albicans_SC5314	693467	693739	273
Ca22chr1_C_albicans_SC5314	693914	693993	80
Ca22chr1_C_albicans_SC5314	694230	694365	136
Ca22chr1_C_albicans_SC5314	694481	694903	423
Ca22chr1_C_albicans_SC5314	695083	695263	181
Ca22chr1_C_albicans_SC5314	695478	695711	234
Ca22chr1_C_albicans_SC5314	695832	695901	70
Ca22chr1_C_albicans_SC5314	696047	696240	194
Ca22chr1_C_albicans_SC5314	696346	696638	293
Ca22chr1_C_albicans_SC5314	696832	696939	108
Ca22chr1_C_albicans_SC5314	697041	697108	68
Ca22chr1_C_albicans_SC5314	697329	697529	201
Ca22chr1_C_albicans_SC5314	697610	697991	382
Ca22chr1_C_albicans_SC5314	698085	698501	417
Ca22chr1_C_albicans_SC5314	698885	699085	201
Ca22chr1_C_albicans_SC5314	699308	699390	83
Ca22chr1_C_albicans_SC5314	699945	700312	368
Ca22chr1_C_albicans_SC5314	700512	700992	481
Ca22chr1_C_albicans_SC5314	701746	702084	339
Ca22chr1_C_albicans_SC5314	702155	702282	128
Ca22chr1_C_albicans_SC5314	702465	702570	106
Ca22chr1_C_albicans_SC5314	702676	703038	363
Ca22chr1_C_albicans_SC5314	703144	703350	207
Ca22chr1_C_albicans_SC5314	703592	703785	194
Ca22chr1_C_albicans_SC5314	703894	704090	197
Ca22chr1_C_albicans_SC5314	704399	704649	251
Ca22chr1_C_albicans_SC5314	704830	704963	134
Ca22chr1_C_albicans_SC5314	705098	705727	630
Ca22chr1_C_albicans_SC5314	705803	705892	90
Ca22chr1_C_albicans_SC5314	706525	707126	602
Ca22chr1_C_albicans_SC5314	707592	708225	634
Ca22chr1_C_albicans_SC5314	708304	708397	94
Ca22chr1_C_albicans_SC5314	708919	709325	407
Ca22chr1_C_albicans_SC5314	709460	709541	82
Ca22chr1_C_albicans_SC5314	709623	709720	98
Ca22chr1_C_albicans_SC5314	709823	710013	191
Ca22chr1_C_albicans_SC5314	710092	710749	658
Ca22chr1_C_albicans_SC5314	710826	710927	102
Ca22chr1_C_albicans_SC5314	711122	711380	259
Ca22chr1_C_albicans_SC5314	711482	711689	208
Ca22chr1_C_albicans_SC5314	711814	712040	227
Ca22chr1_C_albicans_SC5314	712404	712566	163
Ca22chr1_C_albicans_SC5314	712989	713085	97
Ca22chr1_C_albicans_SC5314	713242	713795	554
Ca22chr1_C_albicans_SC5314	713890	714224	335
Ca22chr1_C_albicans_SC5314	714333	714457	125
Ca22chr1_C_albicans_SC5314	714658	714922	265
Ca22chr1_C_albicans_SC5314	715056	715144	89
Ca22chr1_C_albicans_SC5314	715766	716199	434
Ca22chr1_C_albicans_SC5314	716482	716983	502
Ca22chr1_C_albicans_SC5314	717221	717415	195
Ca22chr1_C_albicans_SC5314	718309	718475	167
Ca22chr1_C_albicans_SC5314	719172	719299	128
Ca22chr1_C_albicans_SC5314	719658	720221	564
Ca22chr1_C_albicans_SC5314	720341	720797	457
Ca22chr1_C_albicans_SC5314	720980	721051	72
Ca22chr1_C_albicans_SC5314	721159	722265	1107
Ca22chr1_C_albicans_SC5314	722375	722766	392
Ca22chr1_C_albicans_SC5314	722858	723001	144
Ca22chr1_C_albicans_SC5314	723236	723434	199
Ca22chr1_C_albicans_SC5314	723523	723592	70
Ca22chr1_C_albicans_SC5314	723697	724045	349
Ca22chr1_C_albicans_SC5314	724297	724523	227
Ca22chr1_C_albicans_SC5314	724821	725410	590
Ca22chr1_C_albicans_SC5314	725529	725911	383
Ca22chr1_C_albicans_SC5314	726273	726371	99
Ca22chr1_C_albicans_SC5314	726525	726994	470
Ca22chr1_C_albicans_SC5314	727139	727996	858
Ca22chr1_C_albicans_SC5314	728075	728336	262
Ca22chr1_C_albicans_SC5314	728558	728802	245
Ca22chr1_C_albicans_SC5314	728976	729146	171
Ca22chr1_C_albicans_SC5314	729307	730095	789
Ca22chr1_C_albicans_SC5314	730576	730780	205
Ca22chr1_C_albicans_SC5314	730900	731122	223
Ca22chr1_C_albicans_SC5314	731270	731672	403
Ca22chr1_C_albicans_SC5314	731821	731973	153
Ca22chr1_C_albicans_SC5314	732188	732404	217
Ca22chr1_C_albicans_SC5314	732780	732897	118
Ca22chr1_C_albicans_SC5314	733469	733803	335
Ca22chr1_C_albicans_SC5314	733878	733987	110
Ca22chr1_C_albicans_SC5314	734057	734173	117
Ca22chr1_C_albicans_SC5314	734865	735059	195
Ca22chr1_C_albicans_SC5314	735269	735357	89
Ca22chr1_C_albicans_SC5314	735462	735627	166
Ca22chr1_C_albicans_SC5314	735865	735974	110
Ca22chr1_C_albicans_SC5314	736165	736515	351
Ca22chr1_C_albicans_SC5314	736989	737687	699
Ca22chr1_C_albicans_SC5314	738356	738892	537
Ca22chr1_C_albicans_SC5314	739084	739679	596
Ca22chr1_C_albicans_SC5314	739817	739992	176
Ca22chr1_C_albicans_SC5314	740084	740623	540
Ca22chr1_C_albicans_SC5314	740703	740805	103
Ca22chr1_C_albicans_SC5314	741036	741635	600
Ca22chr1_C_albicans_SC5314	741775	741884	110
Ca22chr1_C_albicans_SC5314	742674	743041	368
Ca22chr1_C_albicans_SC5314	743500	743576	77
Ca22chr1_C_albicans_SC5314	744295	744652	358
Ca22chr1_C_albicans_SC5314	744748	744847	100
Ca22chr1_C_albicans_SC5314	744979	745775	797
Ca22chr1_C_albicans_SC5314	745846	746353	508
Ca22chr1_C_albicans_SC5314	746843	747716	874
Ca22chr1_C_albicans_SC5314	748024	748139	116
Ca22chr1_C_albicans_SC5314	748216	748372	157
Ca22chr1_C_albicans_SC5314	749353	749516	164
Ca22chr1_C_albicans_SC5314	749609	749677	69
Ca22chr1_C_albicans_SC5314	749791	749907	117
Ca22chr1_C_albicans_SC5314	749986	750139	154
Ca22chr1_C_albicans_SC5314	750272	750420	149
Ca22chr1_C_albicans_SC5314	750583	751278	696
Ca22chr1_C_albicans_SC5314	751405	751540	136
Ca22chr1_C_albicans_SC5314	752622	752916	295
Ca22chr1_C_albicans_SC5314	753383	753448	66
Ca22chr1_C_albicans_SC5314	753595	753692	98
Ca22chr1_C_albicans_SC5314	753846	753935	90
Ca22chr1_C_albicans_SC5314	754247	754439	193
Ca22chr1_C_albicans_SC5314	754853	754985	133
Ca22chr1_C_albicans_SC5314	755132	755605	474
Ca22chr1_C_albicans_SC5314	755825	755944	120
Ca22chr1_C_albicans_SC5314	756425	756591	167
Ca22chr1_C_albicans_SC5314	756743	757098	356
Ca22chr1_C_albicans_SC5314	757370	757769	400
Ca22chr1_C_albicans_SC5314	758325	758486	162
Ca22chr1_C_albicans_SC5314	758619	759135	517
Ca22chr1_C_albicans_SC5314	759219	759304	86
Ca22chr1_C_albicans_SC5314	759377	759645	269
Ca22chr1_C_albicans_SC5314	760563	760634	72
Ca22chr1_C_albicans_SC5314	760885	760962	78
Ca22chr1_C_albicans_SC5314	761253	761323	71
Ca22chr1_C_albicans_SC5314	761435	761535	101
Ca22chr1_C_albicans_SC5314	761605	762181	577
Ca22chr1_C_albicans_SC5314	762343	762804	462
Ca22chr1_C_albicans_SC5314	763375	763607	233
Ca22chr1_C_albicans_SC5314	763925	764425	501
Ca22chr1_C_albicans_SC5314	765253	765669	417
Ca22chr1_C_albicans_SC5314	765767	765937	171
Ca22chr1_C_albicans_SC5314	766037	766507	471
Ca22chr1_C_albicans_SC5314	766603	766760	158
Ca22chr1_C_albicans_SC5314	767088	768027	940
Ca22chr1_C_albicans_SC5314	768323	768442	120
Ca22chr1_C_albicans_SC5314	768639	768825	187
Ca22chr1_C_albicans_SC5314	768943	769319	377
Ca22chr1_C_albicans_SC5314	769558	769685	128
Ca22chr1_C_albicans_SC5314	770018	770175	158
Ca22chr1_C_albicans_SC5314	770257	770495	239
Ca22chr1_C_albicans_SC5314	770655	770797	143
Ca22chr1_C_albicans_SC5314	771549	771624	76
Ca22chr1_C_albicans_SC5314	771865	771995	131
Ca22chr1_C_albicans_SC5314	772065	772131	67
Ca22chr1_C_albicans_SC5314	772237	772304	68
Ca22chr1_C_albicans_SC5314	772751	772948	198
Ca22chr1_C_albicans_SC5314	774038	774216	179
Ca22chr1_C_albicans_SC5314	774286	774355	70
Ca22chr1_C_albicans_SC5314	774545	774641	97
Ca22chr1_C_albicans_SC5314	774781	774935	155
Ca22chr1_C_albicans_SC5314	775030	775110	81
Ca22chr1_C_albicans_SC5314	775292	775367	76
Ca22chr1_C_albicans_SC5314	775542	775787	246
Ca22chr1_C_albicans_SC5314	776030	776112	83
Ca22chr1_C_albicans_SC5314	776310	776455	146
Ca22chr1_C_albicans_SC5314	776541	776615	75
Ca22chr1_C_albicans_SC5314	777027	777106	80
Ca22chr1_C_albicans_SC5314	777362	778505	1144
Ca22chr1_C_albicans_SC5314	779026	779271	246
Ca22chr1_C_albicans_SC5314	779586	779894	309
Ca22chr1_C_albicans_SC5314	780121	780306	186
Ca22chr1_C_albicans_SC5314	780861	780948	88
Ca22chr1_C_albicans_SC5314	781105	781307	203
Ca22chr1_C_albicans_SC5314	781546	781910	365
Ca22chr1_C_albicans_SC5314	781998	782112	115
Ca22chr1_C_albicans_SC5314	782242	782490	249
Ca22chr1_C_albicans_SC5314	782582	782742	161
Ca22chr1_C_albicans_SC5314	782876	783086	211
Ca22chr1_C_albicans_SC5314	783245	783849	605
Ca22chr1_C_albicans_SC5314	784322	784393	72
Ca22chr1_C_albicans_SC5314	785241	785327	87
Ca22chr1_C_albicans_SC5314	786240	786319	80
Ca22chr1_C_albicans_SC5314	786454	786523	70
Ca22chr1_C_albicans_SC5314	786784	786870	87
Ca22chr1_C_albicans_SC5314	786981	787052	72
Ca22chr1_C_albicans_SC5314	787122	787300	179
Ca22chr1_C_albicans_SC5314	787404	787567	164
Ca22chr1_C_albicans_SC5314	788479	789692	1214
Ca22chr1_C_albicans_SC5314	790426	791033	608
Ca22chr1_C_albicans_SC5314	791168	791448	281
Ca22chr1_C_albicans_SC5314	791852	791987	136
Ca22chr1_C_albicans_SC5314	793491	793576	86
Ca22chr1_C_albicans_SC5314	794435	794592	158
Ca22chr1_C_albicans_SC5314	794949	795049	101
Ca22chr1_C_albicans_SC5314	796943	797128	186
Ca22chr1_C_albicans_SC5314	798475	798549	75
Ca22chr1_C_albicans_SC5314	799480	799562	83
Ca22chr1_C_albicans_SC5314	801196	801544	349
Ca22chr1_C_albicans_SC5314	801764	801839	76
Ca22chr1_C_albicans_SC5314	803722	803825	104
Ca22chr1_C_albicans_SC5314	804848	804921	74
Ca22chr1_C_albicans_SC5314	804989	805363	375
Ca22chr1_C_albicans_SC5314	805821	806086	266
Ca22chr1_C_albicans_SC5314	806662	806740	79
Ca22chr1_C_albicans_SC5314	806922	806996	75
Ca22chr1_C_albicans_SC5314	808596	808678	83
Ca22chr1_C_albicans_SC5314	808910	808975	66
Ca22chr1_C_albicans_SC5314	809855	809924	70
Ca22chr1_C_albicans_SC5314	810300	810390	91
Ca22chr1_C_albicans_SC5314	810466	810536	71
Ca22chr1_C_albicans_SC5314	811767	811952	186
Ca22chr1_C_albicans_SC5314	812100	812303	204
Ca22chr1_C_albicans_SC5314	813689	813756	68
Ca22chr1_C_albicans_SC5314	813915	814021	107
Ca22chr1_C_albicans_SC5314	815216	815281	66
Ca22chr1_C_albicans_SC5314	817667	817976	310
Ca22chr1_C_albicans_SC5314	818072	818236	165
Ca22chr1_C_albicans_SC5314	818695	818870	176
Ca22chr1_C_albicans_SC5314	819616	819787	172
Ca22chr1_C_albicans_SC5314	820931	821198	268
Ca22chr1_C_albicans_SC5314	822066	822178	113
Ca22chr1_C_albicans_SC5314	823371	823503	133
Ca22chr1_C_albicans_SC5314	823765	823854	90
Ca22chr1_C_albicans_SC5314	824081	824177	97
Ca22chr1_C_albicans_SC5314	827704	827953	250
Ca22chr1_C_albicans_SC5314	828311	828453	143
Ca22chr1_C_albicans_SC5314	829720	829816	97
Ca22chr1_C_albicans_SC5314	829935	830060	126
Ca22chr1_C_albicans_SC5314	830242	830451	210
Ca22chr1_C_albicans_SC5314	831773	832035	263
Ca22chr1_C_albicans_SC5314	832278	832374	97
Ca22chr1_C_albicans_SC5314	836375	836461	87
Ca22chr1_C_albicans_SC5314	837496	837664	169
Ca22chr1_C_albicans_SC5314	842037	842209	173
Ca22chr1_C_albicans_SC5314	842473	842572	100
Ca22chr1_C_albicans_SC5314	842867	842938	72
Ca22chr1_C_albicans_SC5314	843079	843488	410
Ca22chr1_C_albicans_SC5314	843930	844317	388
Ca22chr1_C_albicans_SC5314	844763	845552	790
Ca22chr1_C_albicans_SC5314	845625	845791	167
Ca22chr1_C_albicans_SC5314	845920	846171	252
Ca22chr1_C_albicans_SC5314	846259	846384	126
Ca22chr1_C_albicans_SC5314	846574	846751	178
Ca22chr1_C_albicans_SC5314	847269	847473	205
Ca22chr1_C_albicans_SC5314	848005	848255	251
Ca22chr1_C_albicans_SC5314	848354	848440	87
Ca22chr1_C_albicans_SC5314	848530	848709	180
Ca22chr1_C_albicans_SC5314	848802	848924	123
Ca22chr1_C_albicans_SC5314	850444	850513	70
Ca22chr1_C_albicans_SC5314	851038	851133	96
Ca22chr1_C_albicans_SC5314	851819	851993	175
Ca22chr1_C_albicans_SC5314	852079	852185	107
Ca22chr1_C_albicans_SC5314	853422	853488	67
Ca22chr1_C_albicans_SC5314	854014	854119	106
Ca22chr1_C_albicans_SC5314	854360	854478	119
Ca22chr1_C_albicans_SC5314	854769	854929	161
Ca22chr1_C_albicans_SC5314	855537	855621	85
Ca22chr1_C_albicans_SC5314	859034	859353	320
Ca22chr1_C_albicans_SC5314	859646	860387	742
Ca22chr1_C_albicans_SC5314	860595	860775	181
Ca22chr1_C_albicans_SC5314	861845	861956	112
Ca22chr1_C_albicans_SC5314	864279	864368	90
Ca22chr1_C_albicans_SC5314	867055	867230	176
Ca22chr1_C_albicans_SC5314	868236	868319	84
Ca22chr1_C_albicans_SC5314	869171	869297	127
Ca22chr1_C_albicans_SC5314	870380	870508	129
Ca22chr1_C_albicans_SC5314	870835	871054	220
Ca22chr1_C_albicans_SC5314	871361	871691	331
Ca22chr1_C_albicans_SC5314	871949	872111	163
Ca22chr1_C_albicans_SC5314	872896	872973	78
Ca22chr1_C_albicans_SC5314	873542	873616	75
Ca22chr1_C_albicans_SC5314	873786	873909	124
Ca22chr1_C_albicans_SC5314	874362	874657	296
Ca22chr1_C_albicans_SC5314	875310	875381	72
Ca22chr1_C_albicans_SC5314	876118	876268	151
Ca22chr1_C_albicans_SC5314	876374	876464	91
Ca22chr1_C_albicans_SC5314	876857	876952	96
Ca22chr1_C_albicans_SC5314	877322	877552	231
Ca22chr1_C_albicans_SC5314	878261	878518	258
Ca22chr1_C_albicans_SC5314	878827	878904	78
Ca22chr1_C_albicans_SC5314	878976	879062	87
Ca22chr1_C_albicans_SC5314	879188	879278	91
Ca22chr1_C_albicans_SC5314	879398	879808	411
Ca22chr1_C_albicans_SC5314	880378	880599	222
Ca22chr1_C_albicans_SC5314	880937	881232	296
Ca22chr1_C_albicans_SC5314	881433	882039	607
Ca22chr1_C_albicans_SC5314	882169	882588	420
Ca22chr1_C_albicans_SC5314	882706	882831	126
Ca22chr1_C_albicans_SC5314	882912	883074	163
Ca22chr1_C_albicans_SC5314	884396	884601	206
Ca22chr1_C_albicans_SC5314	885728	885869	142
Ca22chr1_C_albicans_SC5314	886260	887284	1025
Ca22chr1_C_albicans_SC5314	887372	887871	500
Ca22chr1_C_albicans_SC5314	887945	888028	84
Ca22chr1_C_albicans_SC5314	888720	888830	111
Ca22chr1_C_albicans_SC5314	888988	889067	80
Ca22chr1_C_albicans_SC5314	889291	889503	213
Ca22chr1_C_albicans_SC5314	889636	889758	123
Ca22chr1_C_albicans_SC5314	889876	889981	106
Ca22chr1_C_albicans_SC5314	890396	890622	227
Ca22chr1_C_albicans_SC5314	890892	891542	651
Ca22chr1_C_albicans_SC5314	891644	892280	637
Ca22chr1_C_albicans_SC5314	892755	892861	107
Ca22chr1_C_albicans_SC5314	893686	893877	192
Ca22chr1_C_albicans_SC5314	894242	894420	179
Ca22chr1_C_albicans_SC5314	894588	894663	76
Ca22chr1_C_albicans_SC5314	894807	894943	137
Ca22chr1_C_albicans_SC5314	895778	895880	103
Ca22chr1_C_albicans_SC5314	896087	896463	377
Ca22chr1_C_albicans_SC5314	896541	896723	183
Ca22chr1_C_albicans_SC5314	896870	897197	328
Ca22chr1_C_albicans_SC5314	898253	898538	286
Ca22chr1_C_albicans_SC5314	898647	898833	187
Ca22chr1_C_albicans_SC5314	899000	899336	337
Ca22chr1_C_albicans_SC5314	900672	900742	71
Ca22chr1_C_albicans_SC5314	901309	901431	123
Ca22chr1_C_albicans_SC5314	901529	901951	423
Ca22chr1_C_albicans_SC5314	902038	902147	110
Ca22chr1_C_albicans_SC5314	902402	902488	87
Ca22chr1_C_albicans_SC5314	902563	902773	211
Ca22chr1_C_albicans_SC5314	902859	903045	187
Ca22chr1_C_albicans_SC5314	903122	903926	805
Ca22chr1_C_albicans_SC5314	904277	904487	211
Ca22chr1_C_albicans_SC5314	904590	904750	161
Ca22chr1_C_albicans_SC5314	904826	904997	172
Ca22chr1_C_albicans_SC5314	905196	905279	84
Ca22chr1_C_albicans_SC5314	905390	905467	78
Ca22chr1_C_albicans_SC5314	905606	905735	130
Ca22chr1_C_albicans_SC5314	905971	906350	380
Ca22chr1_C_albicans_SC5314	906672	906741	70
Ca22chr1_C_albicans_SC5314	907248	907359	112
Ca22chr1_C_albicans_SC5314	907645	908012	368
Ca22chr1_C_albicans_SC5314	908595	908826	232
Ca22chr1_C_albicans_SC5314	908948	909345	398
Ca22chr1_C_albicans_SC5314	909575	909947	373
Ca22chr1_C_albicans_SC5314	910148	910259	112
Ca22chr1_C_albicans_SC5314	911142	911269	128
Ca22chr1_C_albicans_SC5314	911337	911421	85
Ca22chr1_C_albicans_SC5314	911523	911590	68
Ca22chr1_C_albicans_SC5314	911664	911773	110
Ca22chr1_C_albicans_SC5314	911904	912456	553
Ca22chr1_C_albicans_SC5314	912555	913366	812
Ca22chr1_C_albicans_SC5314	913442	913532	91
Ca22chr1_C_albicans_SC5314	913656	914478	823
Ca22chr1_C_albicans_SC5314	914571	914731	161
Ca22chr1_C_albicans_SC5314	914809	915093	285
Ca22chr1_C_albicans_SC5314	915246	915376	131
Ca22chr1_C_albicans_SC5314	915510	916123	614
Ca22chr1_C_albicans_SC5314	916502	916825	324
Ca22chr1_C_albicans_SC5314	916927	917142	216
Ca22chr1_C_albicans_SC5314	917519	917635	117
Ca22chr1_C_albicans_SC5314	917703	917883	181
Ca22chr1_C_albicans_SC5314	917964	918196	233
Ca22chr1_C_albicans_SC5314	918459	918643	185
Ca22chr1_C_albicans_SC5314	918871	919317	447
Ca22chr1_C_albicans_SC5314	919389	919525	137
Ca22chr1_C_albicans_SC5314	919752	919931	180
Ca22chr1_C_albicans_SC5314	920118	920234	117
Ca22chr1_C_albicans_SC5314	920501	920611	111
Ca22chr1_C_albicans_SC5314	920849	920917	69
Ca22chr1_C_albicans_SC5314	921156	921251	96
Ca22chr1_C_albicans_SC5314	921426	921554	129
Ca22chr1_C_albicans_SC5314	921700	921834	135
Ca22chr1_C_albicans_SC5314	922065	922148	84
Ca22chr1_C_albicans_SC5314	922447	922758	312
Ca22chr1_C_albicans_SC5314	922840	923178	339
Ca22chr1_C_albicans_SC5314	923260	923328	69
Ca22chr1_C_albicans_SC5314	923597	923671	75
Ca22chr1_C_albicans_SC5314	923881	923950	70
Ca22chr1_C_albicans_SC5314	924031	924167	137
Ca22chr1_C_albicans_SC5314	924300	925220	921
Ca22chr1_C_albicans_SC5314	925353	925742	390
Ca22chr1_C_albicans_SC5314	926216	926542	327
Ca22chr1_C_albicans_SC5314	926738	926826	89
Ca22chr1_C_albicans_SC5314	926899	926977	79
Ca22chr1_C_albicans_SC5314	927052	927360	309
Ca22chr1_C_albicans_SC5314	927801	927920	120
Ca22chr1_C_albicans_SC5314	928296	928597	302
Ca22chr1_C_albicans_SC5314	928760	928839	80
Ca22chr1_C_albicans_SC5314	929115	930745	1631
Ca22chr1_C_albicans_SC5314	931030	931098	69
Ca22chr1_C_albicans_SC5314	931348	931463	116
Ca22chr1_C_albicans_SC5314	931897	931974	78
Ca22chr1_C_albicans_SC5314	932482	932572	91
Ca22chr1_C_albicans_SC5314	932793	933347	555
Ca22chr1_C_albicans_SC5314	933625	933703	79
Ca22chr1_C_albicans_SC5314	933858	935893	2036
Ca22chr1_C_albicans_SC5314	936292	936922	631
Ca22chr1_C_albicans_SC5314	937076	937202	127
Ca22chr1_C_albicans_SC5314	937526	937767	242
Ca22chr1_C_albicans_SC5314	938156	938311	156
Ca22chr1_C_albicans_SC5314	938501	938567	67
Ca22chr1_C_albicans_SC5314	938685	938775	91
Ca22chr1_C_albicans_SC5314	938879	939118	240
Ca22chr1_C_albicans_SC5314	939206	939278	73
Ca22chr1_C_albicans_SC5314	939743	939954	212
Ca22chr1_C_albicans_SC5314	940059	940303	245
Ca22chr1_C_albicans_SC5314	940398	940507	110
Ca22chr1_C_albicans_SC5314	941123	941199	77
Ca22chr1_C_albicans_SC5314	941379	941629	251
Ca22chr1_C_albicans_SC5314	941929	941999	71
Ca22chr1_C_albicans_SC5314	942223	942329	107
Ca22chr1_C_albicans_SC5314	942409	942633	225
Ca22chr1_C_albicans_SC5314	943128	943202	75
Ca22chr1_C_albicans_SC5314	943464	943529	66
Ca22chr1_C_albicans_SC5314	943726	943858	133
Ca22chr1_C_albicans_SC5314	943964	944105	142
Ca22chr1_C_albicans_SC5314	944204	944277	74
Ca22chr1_C_albicans_SC5314	944375	945049	675
Ca22chr1_C_albicans_SC5314	945285	945646	362
Ca22chr1_C_albicans_SC5314	945735	945953	219
Ca22chr1_C_albicans_SC5314	946777	947053	277
Ca22chr1_C_albicans_SC5314	947935	948298	364
Ca22chr1_C_albicans_SC5314	948741	949183	443
Ca22chr1_C_albicans_SC5314	949338	949427	90
Ca22chr1_C_albicans_SC5314	949699	949995	297
Ca22chr1_C_albicans_SC5314	950085	951385	1301
Ca22chr1_C_albicans_SC5314	952612	952679	68
Ca22chr1_C_albicans_SC5314	952822	952963	142
Ca22chr1_C_albicans_SC5314	953083	953157	75
Ca22chr1_C_albicans_SC5314	953236	953318	83
Ca22chr1_C_albicans_SC5314	953788	953853	66
Ca22chr1_C_albicans_SC5314	954200	954485	286
Ca22chr1_C_albicans_SC5314	954718	955086	369
Ca22chr1_C_albicans_SC5314	955180	955656	477
Ca22chr1_C_albicans_SC5314	955787	955994	208
Ca22chr1_C_albicans_SC5314	956349	956514	166
Ca22chr1_C_albicans_SC5314	956585	957021	437
Ca22chr1_C_albicans_SC5314	957207	957390	184
Ca22chr1_C_albicans_SC5314	957512	957688	177
Ca22chr1_C_albicans_SC5314	958603	958735	133
Ca22chr1_C_albicans_SC5314	958808	958890	83
Ca22chr1_C_albicans_SC5314	959028	959187	160
Ca22chr1_C_albicans_SC5314	959468	959677	210
Ca22chr1_C_albicans_SC5314	960144	960239	96
Ca22chr1_C_albicans_SC5314	960350	960427	78
Ca22chr1_C_albicans_SC5314	961009	961163	155
Ca22chr1_C_albicans_SC5314	961965	962298	334
Ca22chr1_C_albicans_SC5314	962391	963026	636
Ca22chr1_C_albicans_SC5314	963101	963428	328
Ca22chr1_C_albicans_SC5314	963497	963687	191
Ca22chr1_C_albicans_SC5314	963923	964079	157
Ca22chr1_C_albicans_SC5314	964453	964584	132
Ca22chr1_C_albicans_SC5314	964766	964944	179
Ca22chr1_C_albicans_SC5314	965408	965825	418
Ca22chr1_C_albicans_SC5314	965997	967017	1021
Ca22chr1_C_albicans_SC5314	967133	967476	344
Ca22chr1_C_albicans_SC5314	967565	967720	156
Ca22chr1_C_albicans_SC5314	967931	968587	657
Ca22chr1_C_albicans_SC5314	968656	968758	103
Ca22chr1_C_albicans_SC5314	968828	969230	403
Ca22chr1_C_albicans_SC5314	969351	969422	72
Ca22chr1_C_albicans_SC5314	969847	969956	110
Ca22chr1_C_albicans_SC5314	970030	970117	88
Ca22chr1_C_albicans_SC5314	970436	970547	112
Ca22chr1_C_albicans_SC5314	970687	971009	323
Ca22chr1_C_albicans_SC5314	971740	971842	103
Ca22chr1_C_albicans_SC5314	972505	973048	544
Ca22chr1_C_albicans_SC5314	973530	973740	211
Ca22chr1_C_albicans_SC5314	973896	974369	474
Ca22chr1_C_albicans_SC5314	974815	974889	75
Ca22chr1_C_albicans_SC5314	975055	975166	112
Ca22chr1_C_albicans_SC5314	975841	975927	87
Ca22chr1_C_albicans_SC5314	976389	976492	104
Ca22chr1_C_albicans_SC5314	978273	978365	93
Ca22chr1_C_albicans_SC5314	978560	978826	267
Ca22chr1_C_albicans_SC5314	979074	979280	207
Ca22chr1_C_albicans_SC5314	979567	979967	401
Ca22chr1_C_albicans_SC5314	980495	980577	83
Ca22chr1_C_albicans_SC5314	981231	981298	68
Ca22chr1_C_albicans_SC5314	982716	983188	473
Ca22chr1_C_albicans_SC5314	983450	983806	357
Ca22chr1_C_albicans_SC5314	983925	984182	258
Ca22chr1_C_albicans_SC5314	984278	984559	282
Ca22chr1_C_albicans_SC5314	985565	985640	76
Ca22chr1_C_albicans_SC5314	985817	985896	80
Ca22chr1_C_albicans_SC5314	986304	986670	367
Ca22chr1_C_albicans_SC5314	987088	987155	68
Ca22chr1_C_albicans_SC5314	987536	987821	286
Ca22chr1_C_albicans_SC5314	989115	989244	130
Ca22chr1_C_albicans_SC5314	989532	989749	218
Ca22chr1_C_albicans_SC5314	990151	990309	159
Ca22chr1_C_albicans_SC5314	990643	990770	128
Ca22chr1_C_albicans_SC5314	991778	991899	122
Ca22chr1_C_albicans_SC5314	992932	992999	68
Ca22chr1_C_albicans_SC5314	993316	993962	647
Ca22chr1_C_albicans_SC5314	994463	994636	174
Ca22chr1_C_albicans_SC5314	994763	995022	260
Ca22chr1_C_albicans_SC5314	995951	996022	72
Ca22chr1_C_albicans_SC5314	996876	997179	304
Ca22chr1_C_albicans_SC5314	997304	997412	109
Ca22chr1_C_albicans_SC5314	997591	997977	387
Ca22chr1_C_albicans_SC5314	998096	998229	134
Ca22chr1_C_albicans_SC5314	998300	998405	106
Ca22chr1_C_albicans_SC5314	998505	998646	142
Ca22chr1_C_albicans_SC5314	999027	999208	182
Ca22chr1_C_albicans_SC5314	999289	999388	100
Ca22chr1_C_albicans_SC5314	999649	999724	76
Ca22chr1_C_albicans_SC5314	999875	999983	109
Ca22chr1_C_albicans_SC5314	1000477	1000542	66
Ca22chr1_C_albicans_SC5314	1001441	1002470	1030
Ca22chr1_C_albicans_SC5314	1002539	1002717	179
Ca22chr1_C_albicans_SC5314	1002808	1003782	975
Ca22chr1_C_albicans_SC5314	1004212	1004690	479
Ca22chr1_C_albicans_SC5314	1004990	1005134	145
Ca22chr1_C_albicans_SC5314	1005935	1006202	268
Ca22chr1_C_albicans_SC5314	1006410	1006505	96
Ca22chr1_C_albicans_SC5314	1006748	1006937	190
Ca22chr1_C_albicans_SC5314	1007159	1007253	95
Ca22chr1_C_albicans_SC5314	1007560	1007692	133
Ca22chr1_C_albicans_SC5314	1007969	1008051	83
Ca22chr1_C_albicans_SC5314	1008147	1008564	418
Ca22chr1_C_albicans_SC5314	1008699	1008798	100
Ca22chr1_C_albicans_SC5314	1008891	1009012	122
Ca22chr1_C_albicans_SC5314	1009219	1009332	114
Ca22chr1_C_albicans_SC5314	1009427	1009505	79
Ca22chr1_C_albicans_SC5314	1009979	1010087	109
Ca22chr1_C_albicans_SC5314	1010581	1010700	120
Ca22chr1_C_albicans_SC5314	1011241	1011380	140
Ca22chr1_C_albicans_SC5314	1012194	1012375	182
Ca22chr1_C_albicans_SC5314	1013038	1013127	90
Ca22chr1_C_albicans_SC5314	1013197	1013745	549
Ca22chr1_C_albicans_SC5314	1014276	1014426	151
Ca22chr1_C_albicans_SC5314	1014632	1014720	89
Ca22chr1_C_albicans_SC5314	1015237	1015327	91
Ca22chr1_C_albicans_SC5314	1015534	1015671	138
Ca22chr1_C_albicans_SC5314	1015851	1015989	139
Ca22chr1_C_albicans_SC5314	1016067	1016165	99
Ca22chr1_C_albicans_SC5314	1016692	1016797	106
Ca22chr1_C_albicans_SC5314	1016890	1017226	337
Ca22chr1_C_albicans_SC5314	1017914	1018037	124
Ca22chr1_C_albicans_SC5314	1018294	1018380	87
Ca22chr1_C_albicans_SC5314	1019166	1019367	202
Ca22chr1_C_albicans_SC5314	1019555	1019717	163
Ca22chr1_C_albicans_SC5314	1019874	1019947	74
Ca22chr1_C_albicans_SC5314	1020573	1020742	170
Ca22chr1_C_albicans_SC5314	1020864	1021080	217
Ca22chr1_C_albicans_SC5314	1021203	1021698	496
Ca22chr1_C_albicans_SC5314	1021905	1021976	72
Ca22chr1_C_albicans_SC5314	1022519	1022636	118
Ca22chr1_C_albicans_SC5314	1023232	1023747	516
Ca22chr1_C_albicans_SC5314	1024142	1024218	77
Ca22chr1_C_albicans_SC5314	1024857	1024953	97
Ca22chr1_C_albicans_SC5314	1025130	1025224	95
Ca22chr1_C_albicans_SC5314	1025703	1025809	107
Ca22chr1_C_albicans_SC5314	1026305	1026374	70
Ca22chr1_C_albicans_SC5314	1031579	1031761	183
Ca22chr1_C_albicans_SC5314	1031879	1032060	182
Ca22chr1_C_albicans_SC5314	1033425	1033738	314
Ca22chr1_C_albicans_SC5314	1035929	1036037	109
Ca22chr1_C_albicans_SC5314	1036397	1036679	283
Ca22chr1_C_albicans_SC5314	1038352	1038431	80
Ca22chr1_C_albicans_SC5314	1042363	1042746	384
Ca22chr1_C_albicans_SC5314	1042830	1043398	569
Ca22chr1_C_albicans_SC5314	1044566	1044639	74
Ca22chr1_C_albicans_SC5314	1044878	1045139	262
Ca22chr1_C_albicans_SC5314	1045244	1045338	95
Ca22chr1_C_albicans_SC5314	1045592	1046069	478
Ca22chr1_C_albicans_SC5314	1046232	1046966	735
Ca22chr1_C_albicans_SC5314	1047239	1047491	253
Ca22chr1_C_albicans_SC5314	1047770	1047969	200
Ca22chr1_C_albicans_SC5314	1048397	1048465	69
Ca22chr1_C_albicans_SC5314	1049725	1049812	88
Ca22chr1_C_albicans_SC5314	1050628	1050735	108
Ca22chr1_C_albicans_SC5314	1051598	1051664	67
Ca22chr1_C_albicans_SC5314	1051748	1051895	148
Ca22chr1_C_albicans_SC5314	1052022	1052186	165
Ca22chr1_C_albicans_SC5314	1052277	1052418	142
Ca22chr1_C_albicans_SC5314	1054723	1054790	68
Ca22chr1_C_albicans_SC5314	1054920	1054994	75
Ca22chr1_C_albicans_SC5314	1055622	1055798	177
Ca22chr1_C_albicans_SC5314	1055958	1056039	82
Ca22chr1_C_albicans_SC5314	1056291	1056388	98
Ca22chr1_C_albicans_SC5314	1056771	1056848	78
Ca22chr1_C_albicans_SC5314	1056941	1057033	93
Ca22chr1_C_albicans_SC5314	1057435	1057719	285
Ca22chr1_C_albicans_SC5314	1058799	1059053	255
Ca22chr1_C_albicans_SC5314	1059511	1059586	76
Ca22chr1_C_albicans_SC5314	1060853	1061132	280
Ca22chr1_C_albicans_SC5314	1061450	1061643	194
Ca22chr1_C_albicans_SC5314	1061866	1061944	79
Ca22chr1_C_albicans_SC5314	1062018	1062097	80
Ca22chr1_C_albicans_SC5314	1062477	1062729	253
Ca22chr1_C_albicans_SC5314	1063253	1063459	207
Ca22chr1_C_albicans_SC5314	1064185	1064735	551
Ca22chr1_C_albicans_SC5314	1064852	1064971	120
Ca22chr1_C_albicans_SC5314	1065068	1065225	158
Ca22chr1_C_albicans_SC5314	1065360	1065620	261
Ca22chr1_C_albicans_SC5314	1065931	1066060	130
Ca22chr1_C_albicans_SC5314	1066131	1066601	471
Ca22chr1_C_albicans_SC5314	1066816	1067013	198
Ca22chr1_C_albicans_SC5314	1067082	1067215	134
Ca22chr1_C_albicans_SC5314	1067391	1067582	192
Ca22chr1_C_albicans_SC5314	1068573	1069189	617
Ca22chr1_C_albicans_SC5314	1069298	1069611	314
Ca22chr1_C_albicans_SC5314	1069828	1070411	584
Ca22chr1_C_albicans_SC5314	1070631	1071181	551
Ca22chr1_C_albicans_SC5314	1071710	1071782	73
Ca22chr1_C_albicans_SC5314	1074296	1074410	115
Ca22chr1_C_albicans_SC5314	1074908	1075056	149
Ca22chr1_C_albicans_SC5314	1075218	1075701	484
Ca22chr1_C_albicans_SC5314	1077711	1077879	169
Ca22chr1_C_albicans_SC5314	1078769	1078844	76
Ca22chr1_C_albicans_SC5314	1079024	1079102	79
Ca22chr1_C_albicans_SC5314	1080208	1080578	371
Ca22chr1_C_albicans_SC5314	1080813	1081078	266
Ca22chr1_C_albicans_SC5314	1081254	1081338	85
Ca22chr1_C_albicans_SC5314	1081428	1081514	87
Ca22chr1_C_albicans_SC5314	1081620	1081693	74
Ca22chr1_C_albicans_SC5314	1081851	1081922	72
Ca22chr1_C_albicans_SC5314	1082142	1082226	85
Ca22chr1_C_albicans_SC5314	1082668	1082767	100
Ca22chr1_C_albicans_SC5314	1082990	1083595	606
Ca22chr1_C_albicans_SC5314	1083751	1083848	98
Ca22chr1_C_albicans_SC5314	1084467	1084755	289
Ca22chr1_C_albicans_SC5314	1084870	1084942	73
Ca22chr1_C_albicans_SC5314	1085208	1085286	79
Ca22chr1_C_albicans_SC5314	1085465	1085559	95
Ca22chr1_C_albicans_SC5314	1085676	1086284	609
Ca22chr1_C_albicans_SC5314	1086399	1086469	71
Ca22chr1_C_albicans_SC5314	1086567	1086835	269
Ca22chr1_C_albicans_SC5314	1086939	1087071	133
Ca22chr1_C_albicans_SC5314	1087516	1087701	186
Ca22chr1_C_albicans_SC5314	1088200	1088408	209
Ca22chr1_C_albicans_SC5314	1088623	1088904	282
Ca22chr1_C_albicans_SC5314	1088979	1089102	124
Ca22chr1_C_albicans_SC5314	1089254	1089790	537
Ca22chr1_C_albicans_SC5314	1089874	1090382	509
Ca22chr1_C_albicans_SC5314	1090621	1090749	129
Ca22chr1_C_albicans_SC5314	1091154	1091260	107
Ca22chr1_C_albicans_SC5314	1091688	1091812	125
Ca22chr1_C_albicans_SC5314	1092651	1092793	143
Ca22chr1_C_albicans_SC5314	1093370	1093746	377
Ca22chr1_C_albicans_SC5314	1094012	1094187	176
Ca22chr1_C_albicans_SC5314	1094272	1094475	204
Ca22chr1_C_albicans_SC5314	1094670	1095249	580
Ca22chr1_C_albicans_SC5314	1095330	1095656	327
Ca22chr1_C_albicans_SC5314	1095726	1095927	202
Ca22chr1_C_albicans_SC5314	1096017	1096201	185
Ca22chr1_C_albicans_SC5314	1096666	1096773	108
Ca22chr1_C_albicans_SC5314	1097666	1097764	99
Ca22chr1_C_albicans_SC5314	1098664	1098768	105
Ca22chr1_C_albicans_SC5314	1099564	1099649	86
Ca22chr1_C_albicans_SC5314	1099742	1100167	426
Ca22chr1_C_albicans_SC5314	1100255	1100338	84
Ca22chr1_C_albicans_SC5314	1101513	1101909	397
Ca22chr1_C_albicans_SC5314	1102208	1102428	221
Ca22chr1_C_albicans_SC5314	1102508	1102750	243
Ca22chr1_C_albicans_SC5314	1102842	1103040	199
Ca22chr1_C_albicans_SC5314	1103484	1103553	70
Ca22chr1_C_albicans_SC5314	1104076	1107388	3313
Ca22chr1_C_albicans_SC5314	1108158	1108533	376
Ca22chr1_C_albicans_SC5314	1108750	1108840	91
Ca22chr1_C_albicans_SC5314	1109289	1109354	66
Ca22chr1_C_albicans_SC5314	1109595	1109794	200
Ca22chr1_C_albicans_SC5314	1110318	1110398	81
Ca22chr1_C_albicans_SC5314	1110501	1110709	209
Ca22chr1_C_albicans_SC5314	1110968	1111071	104
Ca22chr1_C_albicans_SC5314	1111216	1111522	307
Ca22chr1_C_albicans_SC5314	1111709	1111808	100
Ca22chr1_C_albicans_SC5314	1111915	1112140	226
Ca22chr1_C_albicans_SC5314	1112265	1112461	197
Ca22chr1_C_albicans_SC5314	1112661	1112962	302
Ca22chr1_C_albicans_SC5314	1113538	1113642	105
Ca22chr1_C_albicans_SC5314	1113731	1113972	242
Ca22chr1_C_albicans_SC5314	1114041	1114223	183
Ca22chr1_C_albicans_SC5314	1114988	1115371	384
Ca22chr1_C_albicans_SC5314	1115489	1115654	166
Ca22chr1_C_albicans_SC5314	1115999	1116199	201
Ca22chr1_C_albicans_SC5314	1116324	1116413	90
Ca22chr1_C_albicans_SC5314	1116651	1116825	175
Ca22chr1_C_albicans_SC5314	1116917	1117064	148
Ca22chr1_C_albicans_SC5314	1117277	1117394	118
Ca22chr1_C_albicans_SC5314	1117782	1117883	102
Ca22chr1_C_albicans_SC5314	1118267	1118693	427
Ca22chr1_C_albicans_SC5314	1118853	1119008	156
Ca22chr1_C_albicans_SC5314	1119249	1119536	288
Ca22chr1_C_albicans_SC5314	1119970	1121048	1079
Ca22chr1_C_albicans_SC5314	1121136	1121244	109
Ca22chr1_C_albicans_SC5314	1121387	1121671	285
Ca22chr1_C_albicans_SC5314	1121783	1122185	403
Ca22chr1_C_albicans_SC5314	1122566	1123056	491
Ca22chr1_C_albicans_SC5314	1123207	1123674	468
Ca22chr1_C_albicans_SC5314	1123938	1124021	84
Ca22chr1_C_albicans_SC5314	1124141	1124246	106
Ca22chr1_C_albicans_SC5314	1124434	1124942	509
Ca22chr1_C_albicans_SC5314	1125044	1125356	313
Ca22chr1_C_albicans_SC5314	1125541	1125629	89
Ca22chr1_C_albicans_SC5314	1125828	1126027	200
Ca22chr1_C_albicans_SC5314	1126310	1126393	84
Ca22chr1_C_albicans_SC5314	1126531	1126678	148
Ca22chr1_C_albicans_SC5314	1126828	1127017	190
Ca22chr1_C_albicans_SC5314	1127171	1127733	563
Ca22chr1_C_albicans_SC5314	1127815	1128065	251
Ca22chr1_C_albicans_SC5314	1128133	1128343	211
Ca22chr1_C_albicans_SC5314	1128426	1128540	115
Ca22chr1_C_albicans_SC5314	1128926	1129444	519
Ca22chr1_C_albicans_SC5314	1130884	1131014	131
Ca22chr1_C_albicans_SC5314	1131188	1131264	77
Ca22chr1_C_albicans_SC5314	1131340	1131601	262
Ca22chr1_C_albicans_SC5314	1131939	1132104	166
Ca22chr1_C_albicans_SC5314	1132211	1133054	844
Ca22chr1_C_albicans_SC5314	1133177	1133330	154
Ca22chr1_C_albicans_SC5314	1133416	1133545	130
Ca22chr1_C_albicans_SC5314	1133639	1133955	317
Ca22chr1_C_albicans_SC5314	1134331	1134436	106
Ca22chr1_C_albicans_SC5314	1135461	1135540	80
Ca22chr1_C_albicans_SC5314	1135948	1136223	276
Ca22chr1_C_albicans_SC5314	1136520	1137057	538
Ca22chr1_C_albicans_SC5314	1137171	1137255	85
Ca22chr1_C_albicans_SC5314	1137344	1137572	229
Ca22chr1_C_albicans_SC5314	1137644	1137724	81
Ca22chr1_C_albicans_SC5314	1138286	1138490	205
Ca22chr1_C_albicans_SC5314	1138777	1138850	74
Ca22chr1_C_albicans_SC5314	1138979	1140515	1537
Ca22chr1_C_albicans_SC5314	1141192	1141656	465
Ca22chr1_C_albicans_SC5314	1141830	1142321	492
Ca22chr1_C_albicans_SC5314	1142394	1142589	196
Ca22chr1_C_albicans_SC5314	1142999	1143196	198
Ca22chr1_C_albicans_SC5314	1143454	1143590	137
Ca22chr1_C_albicans_SC5314	1143671	1143835	165
Ca22chr1_C_albicans_SC5314	1143914	1144053	140
Ca22chr1_C_albicans_SC5314	1144143	1144536	394
Ca22chr1_C_albicans_SC5314	1144615	1144845	231
Ca22chr1_C_albicans_SC5314	1145018	1145520	503
Ca22chr1_C_albicans_SC5314	1145630	1145803	174
Ca22chr1_C_albicans_SC5314	1146081	1146218	138
Ca22chr1_C_albicans_SC5314	1146445	1146772	328
Ca22chr1_C_albicans_SC5314	1146853	1146919	67
Ca22chr1_C_albicans_SC5314	1147509	1148149	641
Ca22chr1_C_albicans_SC5314	1148330	1148399	70
Ca22chr1_C_albicans_SC5314	1148524	1148596	73
Ca22chr1_C_albicans_SC5314	1148692	1148816	125
Ca22chr1_C_albicans_SC5314	1149134	1149459	326
Ca22chr1_C_albicans_SC5314	1149539	1149620	82
Ca22chr1_C_albicans_SC5314	1149692	1149925	234
Ca22chr1_C_albicans_SC5314	1150300	1151020	721
Ca22chr1_C_albicans_SC5314	1151285	1151420	136
Ca22chr1_C_albicans_SC5314	1151792	1152006	215
Ca22chr1_C_albicans_SC5314	1152184	1152702	519
Ca22chr1_C_albicans_SC5314	1152951	1153061	111
Ca22chr1_C_albicans_SC5314	1153800	1153890	91
Ca22chr1_C_albicans_SC5314	1154060	1154150	91
Ca22chr1_C_albicans_SC5314	1154406	1154509	104
Ca22chr1_C_albicans_SC5314	1154638	1154766	129
Ca22chr1_C_albicans_SC5314	1154883	1154973	91
Ca22chr1_C_albicans_SC5314	1155233	1155356	124
Ca22chr1_C_albicans_SC5314	1155981	1156264	284
Ca22chr1_C_albicans_SC5314	1156926	1157050	125
Ca22chr1_C_albicans_SC5314	1158944	1159175	232
Ca22chr1_C_albicans_SC5314	1159757	1159932	176
Ca22chr1_C_albicans_SC5314	1160048	1160118	71
Ca22chr1_C_albicans_SC5314	1160512	1160582	71
Ca22chr1_C_albicans_SC5314	1160672	1160768	97
Ca22chr1_C_albicans_SC5314	1160880	1160952	73
Ca22chr1_C_albicans_SC5314	1161409	1161477	69
Ca22chr1_C_albicans_SC5314	1162962	1163282	321
Ca22chr1_C_albicans_SC5314	1163568	1163702	135
Ca22chr1_C_albicans_SC5314	1164030	1164361	332
Ca22chr1_C_albicans_SC5314	1164455	1164542	88
Ca22chr1_C_albicans_SC5314	1164867	1165052	186
Ca22chr1_C_albicans_SC5314	1165171	1165280	110
Ca22chr1_C_albicans_SC5314	1165374	1166283	910
Ca22chr1_C_albicans_SC5314	1167464	1167559	96
Ca22chr1_C_albicans_SC5314	1167968	1168310	343
Ca22chr1_C_albicans_SC5314	1168383	1168477	95
Ca22chr1_C_albicans_SC5314	1168804	1168960	157
Ca22chr1_C_albicans_SC5314	1169131	1169343	213
Ca22chr1_C_albicans_SC5314	1169481	1170464	984
Ca22chr1_C_albicans_SC5314	1170818	1170910	93
Ca22chr1_C_albicans_SC5314	1171298	1171422	125
Ca22chr1_C_albicans_SC5314	1171518	1171603	86
Ca22chr1_C_albicans_SC5314	1171836	1172273	438
Ca22chr1_C_albicans_SC5314	1172388	1172558	171
Ca22chr1_C_albicans_SC5314	1172905	1173103	199
Ca22chr1_C_albicans_SC5314	1173227	1173342	116
Ca22chr1_C_albicans_SC5314	1173476	1173594	119
Ca22chr1_C_albicans_SC5314	1174138	1174630	493
Ca22chr1_C_albicans_SC5314	1174717	1174923	207
Ca22chr1_C_albicans_SC5314	1174995	1175140	146
Ca22chr1_C_albicans_SC5314	1175259	1175356	98
Ca22chr1_C_albicans_SC5314	1175492	1175630	139
Ca22chr1_C_albicans_SC5314	1175878	1176160	283
Ca22chr1_C_albicans_SC5314	1176301	1176384	84
Ca22chr1_C_albicans_SC5314	1176457	1176896	440
Ca22chr1_C_albicans_SC5314	1177850	1177936	87
Ca22chr1_C_albicans_SC5314	1178110	1178234	125
Ca22chr1_C_albicans_SC5314	1178429	1178881	453
Ca22chr1_C_albicans_SC5314	1178968	1180218	1251
Ca22chr1_C_albicans_SC5314	1180395	1180560	166
Ca22chr1_C_albicans_SC5314	1180663	1180869	207
Ca22chr1_C_albicans_SC5314	1181331	1181778	448
Ca22chr1_C_albicans_SC5314	1181904	1182280	377
Ca22chr1_C_albicans_SC5314	1182503	1182806	304
Ca22chr1_C_albicans_SC5314	1182916	1183219	304
Ca22chr1_C_albicans_SC5314	1183569	1183725	157
Ca22chr1_C_albicans_SC5314	1184071	1184145	75
Ca22chr1_C_albicans_SC5314	1184230	1184316	87
Ca22chr1_C_albicans_SC5314	1184567	1184632	66
Ca22chr1_C_albicans_SC5314	1185159	1185255	97
Ca22chr1_C_albicans_SC5314	1185406	1185623	218
Ca22chr1_C_albicans_SC5314	1185777	1185891	115
Ca22chr1_C_albicans_SC5314	1186092	1186268	177
Ca22chr1_C_albicans_SC5314	1186395	1186511	117
Ca22chr1_C_albicans_SC5314	1187387	1187804	418
Ca22chr1_C_albicans_SC5314	1187987	1188288	302
Ca22chr1_C_albicans_SC5314	1188415	1188482	68
Ca22chr1_C_albicans_SC5314	1188729	1189270	542
Ca22chr1_C_albicans_SC5314	1189520	1189940	421
Ca22chr1_C_albicans_SC5314	1190029	1190592	564
Ca22chr1_C_albicans_SC5314	1190839	1190992	154
Ca22chr1_C_albicans_SC5314	1191187	1191272	86
Ca22chr1_C_albicans_SC5314	1191674	1191796	123
Ca22chr1_C_albicans_SC5314	1191882	1191965	84
Ca22chr1_C_albicans_SC5314	1192092	1192272	181
Ca22chr1_C_albicans_SC5314	1192487	1192591	105
Ca22chr1_C_albicans_SC5314	1192666	1193194	529
Ca22chr1_C_albicans_SC5314	1193280	1193742	463
Ca22chr1_C_albicans_SC5314	1193861	1194145	285
Ca22chr1_C_albicans_SC5314	1194341	1194522	182
Ca22chr1_C_albicans_SC5314	1194590	1194684	95
Ca22chr1_C_albicans_SC5314	1194864	1195280	417
Ca22chr1_C_albicans_SC5314	1195714	1195883	170
Ca22chr1_C_albicans_SC5314	1196109	1196701	593
Ca22chr1_C_albicans_SC5314	1197330	1197699	370
Ca22chr1_C_albicans_SC5314	1198355	1198776	422
Ca22chr1_C_albicans_SC5314	1198871	1198957	87
Ca22chr1_C_albicans_SC5314	1199243	1199340	98
Ca22chr1_C_albicans_SC5314	1199518	1199625	108
Ca22chr1_C_albicans_SC5314	1199847	1199923	77
[truncated: 20,632 more rows]

## Sheet: Table S3D
Coordinates of ATAC-seq peaks from biofilm cells.
chr	start	end	length
Ca22chr1_C_albicans_SC5314	47	212	166
Ca22chr1_C_albicans_SC5314	286	855	570
Ca22chr1_C_albicans_SC5314	1570	1841	272
Ca22chr1_C_albicans_SC5314	2110	2183	74
Ca22chr1_C_albicans_SC5314	2327	2657	331
Ca22chr1_C_albicans_SC5314	2833	3942	1110
Ca22chr1_C_albicans_SC5314	4420	4559	140
Ca22chr1_C_albicans_SC5314	4660	4747	88
Ca22chr1_C_albicans_SC5314	5277	5534	258
Ca22chr1_C_albicans_SC5314	5656	5954	299
Ca22chr1_C_albicans_SC5314	6090	6187	98
Ca22chr1_C_albicans_SC5314	6285	6804	520
Ca22chr1_C_albicans_SC5314	7853	8033	181
Ca22chr1_C_albicans_SC5314	8181	8905	725
Ca22chr1_C_albicans_SC5314	10521	10772	252
Ca22chr1_C_albicans_SC5314	10846	11090	245
Ca22chr1_C_albicans_SC5314	11280	11490	211
Ca22chr1_C_albicans_SC5314	11944	12143	200
Ca22chr1_C_albicans_SC5314	13107	13204	98
Ca22chr1_C_albicans_SC5314	13277	13478	202
Ca22chr1_C_albicans_SC5314	13680	13892	213
Ca22chr1_C_albicans_SC5314	14574	14889	316
Ca22chr1_C_albicans_SC5314	15149	15244	96
Ca22chr1_C_albicans_SC5314	15525	16458	934
Ca22chr1_C_albicans_SC5314	16601	17534	934
Ca22chr1_C_albicans_SC5314	17804	17998	195
Ca22chr1_C_albicans_SC5314	18093	18237	145
Ca22chr1_C_albicans_SC5314	18402	18845	444
Ca22chr1_C_albicans_SC5314	19071	19200	130
Ca22chr1_C_albicans_SC5314	19284	19863	580
Ca22chr1_C_albicans_SC5314	20145	20323	179
Ca22chr1_C_albicans_SC5314	20415	20558	144
Ca22chr1_C_albicans_SC5314	21224	21320	97
Ca22chr1_C_albicans_SC5314	21425	21989	565
Ca22chr1_C_albicans_SC5314	22353	22834	482
Ca22chr1_C_albicans_SC5314	22982	23378	397
Ca22chr1_C_albicans_SC5314	24116	24493	378
Ca22chr1_C_albicans_SC5314	24875	24951	77
Ca22chr1_C_albicans_SC5314	25412	25587	176
Ca22chr1_C_albicans_SC5314	25702	25925	224
Ca22chr1_C_albicans_SC5314	26149	26215	67
Ca22chr1_C_albicans_SC5314	26675	27191	517
Ca22chr1_C_albicans_SC5314	27274	28847	1574
Ca22chr1_C_albicans_SC5314	28925	28999	75
Ca22chr1_C_albicans_SC5314	29572	29817	246
Ca22chr1_C_albicans_SC5314	29892	29989	98
Ca22chr1_C_albicans_SC5314	30624	30697	74
Ca22chr1_C_albicans_SC5314	30990	31098	109
Ca22chr1_C_albicans_SC5314	31309	31833	525
Ca22chr1_C_albicans_SC5314	32805	32954	150
Ca22chr1_C_albicans_SC5314	33249	33395	147
Ca22chr1_C_albicans_SC5314	33465	34309	845
Ca22chr1_C_albicans_SC5314	34460	34577	118
Ca22chr1_C_albicans_SC5314	34787	34914	128
Ca22chr1_C_albicans_SC5314	35146	35239	94
Ca22chr1_C_albicans_SC5314	35661	36296	636
Ca22chr1_C_albicans_SC5314	36487	37944	1458
Ca22chr1_C_albicans_SC5314	38920	39078	159
Ca22chr1_C_albicans_SC5314	39215	39449	235
Ca22chr1_C_albicans_SC5314	40976	41074	99
Ca22chr1_C_albicans_SC5314	41179	41316	138
Ca22chr1_C_albicans_SC5314	41424	41587	164
Ca22chr1_C_albicans_SC5314	41870	42432	563
Ca22chr1_C_albicans_SC5314	42631	42727	97
Ca22chr1_C_albicans_SC5314	43316	43450	135
Ca22chr1_C_albicans_SC5314	45780	46028	249
Ca22chr1_C_albicans_SC5314	46287	46991	705
Ca22chr1_C_albicans_SC5314	47222	47951	730
Ca22chr1_C_albicans_SC5314	48058	48297	240
Ca22chr1_C_albicans_SC5314	48384	48588	205
Ca22chr1_C_albicans_SC5314	48684	49051	368
Ca22chr1_C_albicans_SC5314	49143	49512	370
Ca22chr1_C_albicans_SC5314	49795	50313	519
Ca22chr1_C_albicans_SC5314	50385	51107	723
Ca22chr1_C_albicans_SC5314	51576	51653	78
Ca22chr1_C_albicans_SC5314	51827	52052	226
Ca22chr1_C_albicans_SC5314	52194	53533	1340
Ca22chr1_C_albicans_SC5314	53959	54138	180
Ca22chr1_C_albicans_SC5314	54427	54526	100
Ca22chr1_C_albicans_SC5314	56170	56264	95
Ca22chr1_C_albicans_SC5314	56792	56875	84
Ca22chr1_C_albicans_SC5314	57125	58308	1184
Ca22chr1_C_albicans_SC5314	58479	59043	565
Ca22chr1_C_albicans_SC5314	59342	59470	129
Ca22chr1_C_albicans_SC5314	60096	60516	421
Ca22chr1_C_albicans_SC5314	60759	60836	78
Ca22chr1_C_albicans_SC5314	60983	61110	128
Ca22chr1_C_albicans_SC5314	61263	61383	121
Ca22chr1_C_albicans_SC5314	61911	62196	286
Ca22chr1_C_albicans_SC5314	62414	62494	81
Ca22chr1_C_albicans_SC5314	62662	63041	380
Ca22chr1_C_albicans_SC5314	63134	63279	146
Ca22chr1_C_albicans_SC5314	65187	65359	173
Ca22chr1_C_albicans_SC5314	65703	65993	291
Ca22chr1_C_albicans_SC5314	66092	66333	242
Ca22chr1_C_albicans_SC5314	66532	66720	189
Ca22chr1_C_albicans_SC5314	66807	67813	1007
Ca22chr1_C_albicans_SC5314	68159	68466	308
Ca22chr1_C_albicans_SC5314	68630	68803	174
Ca22chr1_C_albicans_SC5314	68909	69333	425
Ca22chr1_C_albicans_SC5314	69403	69470	68
Ca22chr1_C_albicans_SC5314	69749	69891	143
Ca22chr1_C_albicans_SC5314	70751	71013	263
Ca22chr1_C_albicans_SC5314	71721	71959	239
Ca22chr1_C_albicans_SC5314	72207	72326	120
Ca22chr1_C_albicans_SC5314	72499	72601	103
Ca22chr1_C_albicans_SC5314	72803	73783	981
Ca22chr1_C_albicans_SC5314	74113	74449	337
Ca22chr1_C_albicans_SC5314	74533	74695	163
Ca22chr1_C_albicans_SC5314	75152	75586	435
Ca22chr1_C_albicans_SC5314	75675	75868	194
Ca22chr1_C_albicans_SC5314	77016	77095	80
Ca22chr1_C_albicans_SC5314	77718	77906	189
Ca22chr1_C_albicans_SC5314	78167	78288	122
Ca22chr1_C_albicans_SC5314	78466	78615	150
Ca22chr1_C_albicans_SC5314	78807	79306	500
Ca22chr1_C_albicans_SC5314	79376	79464	89
Ca22chr1_C_albicans_SC5314	79569	80396	828
Ca22chr1_C_albicans_SC5314	80539	80716	178
Ca22chr1_C_albicans_SC5314	80796	80915	120
Ca22chr1_C_albicans_SC5314	81262	81603	342
Ca22chr1_C_albicans_SC5314	82222	82380	159
Ca22chr1_C_albicans_SC5314	82687	82837	151
Ca22chr1_C_albicans_SC5314	82980	83114	135
Ca22chr1_C_albicans_SC5314	83807	83879	73
Ca22chr1_C_albicans_SC5314	84224	84607	384
Ca22chr1_C_albicans_SC5314	84717	85118	402
Ca22chr1_C_albicans_SC5314	85263	85396	134
Ca22chr1_C_albicans_SC5314	85485	85697	213
Ca22chr1_C_albicans_SC5314	86084	86161	78
Ca22chr1_C_albicans_SC5314	86587	86789	203
Ca22chr1_C_albicans_SC5314	86893	87249	357
Ca22chr1_C_albicans_SC5314	87324	87842	519
Ca22chr1_C_albicans_SC5314	88007	88146	140
Ca22chr1_C_albicans_SC5314	88241	88510	270
Ca22chr1_C_albicans_SC5314	88939	89084	146
Ca22chr1_C_albicans_SC5314	89325	89568	244
Ca22chr1_C_albicans_SC5314	89782	89856	75
Ca22chr1_C_albicans_SC5314	89938	90083	146
Ca22chr1_C_albicans_SC5314	91247	91413	167
Ca22chr1_C_albicans_SC5314	91680	91914	235
Ca22chr1_C_albicans_SC5314	92364	92926	563
Ca22chr1_C_albicans_SC5314	93049	93208	160
Ca22chr1_C_albicans_SC5314	93315	93471	157
Ca22chr1_C_albicans_SC5314	93563	93705	143
Ca22chr1_C_albicans_SC5314	93778	93972	195
Ca22chr1_C_albicans_SC5314	94173	94288	116
Ca22chr1_C_albicans_SC5314	94508	94824	317
Ca22chr1_C_albicans_SC5314	94954	95114	161
Ca22chr1_C_albicans_SC5314	95191	95315	125
Ca22chr1_C_albicans_SC5314	95390	95731	342
Ca22chr1_C_albicans_SC5314	95884	96333	450
Ca22chr1_C_albicans_SC5314	96839	97305	467
Ca22chr1_C_albicans_SC5314	97643	97710	68
Ca22chr1_C_albicans_SC5314	97784	97856	73
Ca22chr1_C_albicans_SC5314	97939	98022	84
Ca22chr1_C_albicans_SC5314	98696	98917	222
Ca22chr1_C_albicans_SC5314	99519	99677	159
Ca22chr1_C_albicans_SC5314	99793	99864	72
Ca22chr1_C_albicans_SC5314	100331	100463	133
Ca22chr1_C_albicans_SC5314	100661	100833	173
Ca22chr1_C_albicans_SC5314	101051	101256	206
Ca22chr1_C_albicans_SC5314	101497	101850	354
Ca22chr1_C_albicans_SC5314	102106	102368	263
Ca22chr1_C_albicans_SC5314	102522	102785	264
Ca22chr1_C_albicans_SC5314	102937	103127	191
Ca22chr1_C_albicans_SC5314	103304	103490	187
Ca22chr1_C_albicans_SC5314	103580	103807	228
Ca22chr1_C_albicans_SC5314	103901	103986	86
Ca22chr1_C_albicans_SC5314	104084	104270	187
Ca22chr1_C_albicans_SC5314	104372	104532	161
Ca22chr1_C_albicans_SC5314	104845	104956	112
Ca22chr1_C_albicans_SC5314	105327	105511	185
Ca22chr1_C_albicans_SC5314	105708	105886	179
Ca22chr1_C_albicans_SC5314	106088	106171	84
Ca22chr1_C_albicans_SC5314	106384	106547	164
Ca22chr1_C_albicans_SC5314	106645	106952	308
Ca22chr1_C_albicans_SC5314	107161	107250	90
Ca22chr1_C_albicans_SC5314	107343	107427	85
Ca22chr1_C_albicans_SC5314	108194	108279	86
Ca22chr1_C_albicans_SC5314	108540	108638	99
Ca22chr1_C_albicans_SC5314	108930	109025	96
Ca22chr1_C_albicans_SC5314	109106	109279	174
Ca22chr1_C_albicans_SC5314	109632	109732	101
Ca22chr1_C_albicans_SC5314	109883	110063	181
Ca22chr1_C_albicans_SC5314	110671	110942	272
Ca22chr1_C_albicans_SC5314	111211	111457	247
Ca22chr1_C_albicans_SC5314	111564	111976	413
Ca22chr1_C_albicans_SC5314	112544	112749	206
Ca22chr1_C_albicans_SC5314	112992	113217	226
Ca22chr1_C_albicans_SC5314	113710	114046	337
Ca22chr1_C_albicans_SC5314	114607	114681	75
Ca22chr1_C_albicans_SC5314	115464	115838	375
Ca22chr1_C_albicans_SC5314	115933	116216	284
Ca22chr1_C_albicans_SC5314	116291	116417	127
Ca22chr1_C_albicans_SC5314	117047	117617	571
Ca22chr1_C_albicans_SC5314	118060	118352	293
Ca22chr1_C_albicans_SC5314	118753	119053	301
Ca22chr1_C_albicans_SC5314	119332	119461	130
Ca22chr1_C_albicans_SC5314	119627	119735	109
Ca22chr1_C_albicans_SC5314	121027	121167	141
Ca22chr1_C_albicans_SC5314	122847	123129	283
Ca22chr1_C_albicans_SC5314	124915	124993	79
Ca22chr1_C_albicans_SC5314	125246	125314	69
Ca22chr1_C_albicans_SC5314	125791	125956	166
Ca22chr1_C_albicans_SC5314	126080	126276	197
Ca22chr1_C_albicans_SC5314	126385	126652	268
Ca22chr1_C_albicans_SC5314	127175	127375	201
Ca22chr1_C_albicans_SC5314	127742	127837	96
Ca22chr1_C_albicans_SC5314	128537	128771	235
Ca22chr1_C_albicans_SC5314	129043	129169	127
Ca22chr1_C_albicans_SC5314	129977	130051	75
Ca22chr1_C_albicans_SC5314	130375	130451	77
Ca22chr1_C_albicans_SC5314	131141	131270	130
Ca22chr1_C_albicans_SC5314	131823	132269	447
Ca22chr1_C_albicans_SC5314	133070	133154	85
Ca22chr1_C_albicans_SC5314	134128	134225	98
Ca22chr1_C_albicans_SC5314	134319	134458	140
Ca22chr1_C_albicans_SC5314	134675	135210	536
Ca22chr1_C_albicans_SC5314	135502	135593	92
Ca22chr1_C_albicans_SC5314	135839	135955	117
Ca22chr1_C_albicans_SC5314	136329	136441	113
Ca22chr1_C_albicans_SC5314	136814	137672	859
Ca22chr1_C_albicans_SC5314	137784	137893	110
Ca22chr1_C_albicans_SC5314	138835	139032	198
Ca22chr1_C_albicans_SC5314	139151	139293	143
Ca22chr1_C_albicans_SC5314	141162	141342	181
Ca22chr1_C_albicans_SC5314	141514	141580	67
Ca22chr1_C_albicans_SC5314	141924	142358	435
Ca22chr1_C_albicans_SC5314	142492	142687	196
Ca22chr1_C_albicans_SC5314	142808	143278	471
Ca22chr1_C_albicans_SC5314	143435	143825	391
Ca22chr1_C_albicans_SC5314	144083	144206	124
Ca22chr1_C_albicans_SC5314	144456	144539	84
Ca22chr1_C_albicans_SC5314	144833	145031	199
Ca22chr1_C_albicans_SC5314	145236	145336	101
Ca22chr1_C_albicans_SC5314	146566	146919	354
Ca22chr1_C_albicans_SC5314	147241	147833	593
Ca22chr1_C_albicans_SC5314	148104	148455	352
Ca22chr1_C_albicans_SC5314	149022	149243	222
Ca22chr1_C_albicans_SC5314	149359	149483	125
Ca22chr1_C_albicans_SC5314	150069	150252	184
Ca22chr1_C_albicans_SC5314	150328	150497	170
Ca22chr1_C_albicans_SC5314	150698	150816	119
Ca22chr1_C_albicans_SC5314	151462	151580	119
Ca22chr1_C_albicans_SC5314	151888	152048	161
Ca22chr1_C_albicans_SC5314	152180	152271	92
Ca22chr1_C_albicans_SC5314	153310	153381	72
Ca22chr1_C_albicans_SC5314	153685	154122	438
Ca22chr1_C_albicans_SC5314	154535	154611	77
Ca22chr1_C_albicans_SC5314	154719	154998	280
Ca22chr1_C_albicans_SC5314	155388	155500	113
Ca22chr1_C_albicans_SC5314	156441	156540	100
Ca22chr1_C_albicans_SC5314	158239	158397	159
Ca22chr1_C_albicans_SC5314	158842	158999	158
Ca22chr1_C_albicans_SC5314	159845	159934	90
Ca22chr1_C_albicans_SC5314	161071	161166	96
Ca22chr1_C_albicans_SC5314	161446	161623	178
Ca22chr1_C_albicans_SC5314	162001	162095	95
Ca22chr1_C_albicans_SC5314	163174	163494	321
Ca22chr1_C_albicans_SC5314	163889	164199	311
Ca22chr1_C_albicans_SC5314	164509	164576	68
Ca22chr1_C_albicans_SC5314	164776	165323	548
Ca22chr1_C_albicans_SC5314	165441	165565	125
Ca22chr1_C_albicans_SC5314	165824	165901	78
Ca22chr1_C_albicans_SC5314	166279	166454	176
Ca22chr1_C_albicans_SC5314	166572	166673	102
Ca22chr1_C_albicans_SC5314	166800	166993	194
Ca22chr1_C_albicans_SC5314	167523	167792	270
Ca22chr1_C_albicans_SC5314	168205	168375	171
Ca22chr1_C_albicans_SC5314	170200	170345	146
Ca22chr1_C_albicans_SC5314	170680	170880	201
Ca22chr1_C_albicans_SC5314	171287	171422	136
Ca22chr1_C_albicans_SC5314	171722	171979	258
Ca22chr1_C_albicans_SC5314	172105	172241	137
Ca22chr1_C_albicans_SC5314	172634	172739	106
Ca22chr1_C_albicans_SC5314	172851	172992	142
Ca22chr1_C_albicans_SC5314	173108	173212	105
Ca22chr1_C_albicans_SC5314	173290	173889	600
Ca22chr1_C_albicans_SC5314	174509	174888	380
Ca22chr1_C_albicans_SC5314	175475	175551	77
Ca22chr1_C_albicans_SC5314	175655	175848	194
Ca22chr1_C_albicans_SC5314	175971	176070	100
Ca22chr1_C_albicans_SC5314	176162	176420	259
Ca22chr1_C_albicans_SC5314	177758	177908	151
Ca22chr1_C_albicans_SC5314	178476	178629	154
Ca22chr1_C_albicans_SC5314	178918	179061	144
Ca22chr1_C_albicans_SC5314	179277	179656	380
Ca22chr1_C_albicans_SC5314	180327	180464	138
Ca22chr1_C_albicans_SC5314	180658	180838	181
Ca22chr1_C_albicans_SC5314	181060	181261	202
Ca22chr1_C_albicans_SC5314	181344	181750	407
Ca22chr1_C_albicans_SC5314	182479	182664	186
Ca22chr1_C_albicans_SC5314	183299	183535	237
Ca22chr1_C_albicans_SC5314	184212	184392	181
Ca22chr1_C_albicans_SC5314	184527	184765	239
Ca22chr1_C_albicans_SC5314	185014	185079	66
Ca22chr1_C_albicans_SC5314	185650	185724	75
Ca22chr1_C_albicans_SC5314	185991	186151	161
Ca22chr1_C_albicans_SC5314	187085	187163	79
Ca22chr1_C_albicans_SC5314	188055	188460	406
Ca22chr1_C_albicans_SC5314	188535	188654	120
Ca22chr1_C_albicans_SC5314	188949	189539	591
Ca22chr1_C_albicans_SC5314	189625	190113	489
Ca22chr1_C_albicans_SC5314	190449	190720	272
Ca22chr1_C_albicans_SC5314	191034	191158	125
Ca22chr1_C_albicans_SC5314	191439	191670	232
Ca22chr1_C_albicans_SC5314	191939	192251	313
Ca22chr1_C_albicans_SC5314	193156	193444	289
Ca22chr1_C_albicans_SC5314	193919	194115	197
Ca22chr1_C_albicans_SC5314	194195	194320	126
Ca22chr1_C_albicans_SC5314	194491	194786	296
Ca22chr1_C_albicans_SC5314	195745	195892	148
Ca22chr1_C_albicans_SC5314	197040	197299	260
Ca22chr1_C_albicans_SC5314	197400	198111	712
Ca22chr1_C_albicans_SC5314	198453	198907	455
Ca22chr1_C_albicans_SC5314	199060	199222	163
Ca22chr1_C_albicans_SC5314	199449	199550	102
Ca22chr1_C_albicans_SC5314	199645	199712	68
Ca22chr1_C_albicans_SC5314	199882	200227	346
Ca22chr1_C_albicans_SC5314	200330	200531	202
Ca22chr1_C_albicans_SC5314	200606	200673	68
Ca22chr1_C_albicans_SC5314	200741	201109	369
Ca22chr1_C_albicans_SC5314	201369	201779	411
Ca22chr1_C_albicans_SC5314	201861	202069	209
Ca22chr1_C_albicans_SC5314	202325	202494	170
Ca22chr1_C_albicans_SC5314	202977	203130	154
Ca22chr1_C_albicans_SC5314	203287	203468	182
Ca22chr1_C_albicans_SC5314	203564	203941	378
Ca22chr1_C_albicans_SC5314	204132	204243	112
Ca22chr1_C_albicans_SC5314	204939	205204	266
Ca22chr1_C_albicans_SC5314	205281	205919	639
Ca22chr1_C_albicans_SC5314	206024	206304	281
Ca22chr1_C_albicans_SC5314	206529	206886	358
Ca22chr1_C_albicans_SC5314	207001	207141	141
Ca22chr1_C_albicans_SC5314	207763	208251	489
Ca22chr1_C_albicans_SC5314	209072	209336	265
Ca22chr1_C_albicans_SC5314	209674	209908	235
Ca22chr1_C_albicans_SC5314	210367	210501	135
Ca22chr1_C_albicans_SC5314	210647	211160	514
Ca22chr1_C_albicans_SC5314	211260	211375	116
Ca22chr1_C_albicans_SC5314	211684	211800	117
Ca22chr1_C_albicans_SC5314	211900	212034	135
Ca22chr1_C_albicans_SC5314	212110	212315	206
Ca22chr1_C_albicans_SC5314	212709	213374	666
Ca22chr1_C_albicans_SC5314	213539	214164	626
Ca22chr1_C_albicans_SC5314	215036	215115	80
Ca22chr1_C_albicans_SC5314	215300	215465	166
Ca22chr1_C_albicans_SC5314	215549	216009	461
Ca22chr1_C_albicans_SC5314	216794	217027	234
Ca22chr1_C_albicans_SC5314	217179	217270	92
Ca22chr1_C_albicans_SC5314	217541	217656	116
Ca22chr1_C_albicans_SC5314	217745	217810	66
Ca22chr1_C_albicans_SC5314	218089	218382	294
Ca22chr1_C_albicans_SC5314	218717	219054	338
Ca22chr1_C_albicans_SC5314	219433	219645	213
Ca22chr1_C_albicans_SC5314	219790	219887	98
Ca22chr1_C_albicans_SC5314	220043	220255	213
Ca22chr1_C_albicans_SC5314	220685	220773	89
Ca22chr1_C_albicans_SC5314	221271	221361	91
Ca22chr1_C_albicans_SC5314	222019	222357	339
Ca22chr1_C_albicans_SC5314	222453	223041	589
Ca22chr1_C_albicans_SC5314	223371	223663	293
Ca22chr1_C_albicans_SC5314	223838	224377	540
Ca22chr1_C_albicans_SC5314	224718	224939	222
Ca22chr1_C_albicans_SC5314	225372	225623	252
Ca22chr1_C_albicans_SC5314	226053	226284	232
Ca22chr1_C_albicans_SC5314	226385	226593	209
Ca22chr1_C_albicans_SC5314	227134	227311	178
Ca22chr1_C_albicans_SC5314	227770	227849	80
Ca22chr1_C_albicans_SC5314	229924	230046	123
Ca22chr1_C_albicans_SC5314	230195	230368	174
Ca22chr1_C_albicans_SC5314	230438	232843	2406
Ca22chr1_C_albicans_SC5314	232922	233001	80
Ca22chr1_C_albicans_SC5314	233457	233614	158
Ca22chr1_C_albicans_SC5314	235128	235216	89
Ca22chr1_C_albicans_SC5314	235487	235570	84
Ca22chr1_C_albicans_SC5314	235913	236010	98
Ca22chr1_C_albicans_SC5314	236770	236954	185
Ca22chr1_C_albicans_SC5314	237056	237258	203
Ca22chr1_C_albicans_SC5314	237729	237915	187
Ca22chr1_C_albicans_SC5314	237999	238849	851
Ca22chr1_C_albicans_SC5314	239252	239320	69
Ca22chr1_C_albicans_SC5314	239790	239895	106
Ca22chr1_C_albicans_SC5314	240237	240313	77
Ca22chr1_C_albicans_SC5314	241339	241471	133
Ca22chr1_C_albicans_SC5314	241687	241858	172
Ca22chr1_C_albicans_SC5314	241942	242029	88
Ca22chr1_C_albicans_SC5314	242141	243280	1140
Ca22chr1_C_albicans_SC5314	243481	243567	87
Ca22chr1_C_albicans_SC5314	243832	243943	112
Ca22chr1_C_albicans_SC5314	244486	244580	95
Ca22chr1_C_albicans_SC5314	245007	245278	272
Ca22chr1_C_albicans_SC5314	245386	245569	184
Ca22chr1_C_albicans_SC5314	245713	245940	228
Ca22chr1_C_albicans_SC5314	246195	246464	270
Ca22chr1_C_albicans_SC5314	246771	246924	154
Ca22chr1_C_albicans_SC5314	247004	247166	163
Ca22chr1_C_albicans_SC5314	247295	247409	115
Ca22chr1_C_albicans_SC5314	247538	247649	112
Ca22chr1_C_albicans_SC5314	247719	247857	139
Ca22chr1_C_albicans_SC5314	247962	248035	74
Ca22chr1_C_albicans_SC5314	248104	248197	94
Ca22chr1_C_albicans_SC5314	248347	248774	428
Ca22chr1_C_albicans_SC5314	249180	249253	74
Ca22chr1_C_albicans_SC5314	249464	249621	158
Ca22chr1_C_albicans_SC5314	249869	250056	188
Ca22chr1_C_albicans_SC5314	250495	250698	204
Ca22chr1_C_albicans_SC5314	250956	251039	84
Ca22chr1_C_albicans_SC5314	251588	251665	78
Ca22chr1_C_albicans_SC5314	251796	251979	184
Ca22chr1_C_albicans_SC5314	252552	252936	385
Ca22chr1_C_albicans_SC5314	253499	253728	230
Ca22chr1_C_albicans_SC5314	253876	254000	125
Ca22chr1_C_albicans_SC5314	254088	254172	85
Ca22chr1_C_albicans_SC5314	254381	254488	108
Ca22chr1_C_albicans_SC5314	254989	255143	155
Ca22chr1_C_albicans_SC5314	255294	255422	129
Ca22chr1_C_albicans_SC5314	256026	256276	251
Ca22chr1_C_albicans_SC5314	257062	257135	74
Ca22chr1_C_albicans_SC5314	257343	257444	102
Ca22chr1_C_albicans_SC5314	257691	257890	200
Ca22chr1_C_albicans_SC5314	257992	258265	274
Ca22chr1_C_albicans_SC5314	258570	258667	98
Ca22chr1_C_albicans_SC5314	258906	259327	422
Ca22chr1_C_albicans_SC5314	259949	260044	96
Ca22chr1_C_albicans_SC5314	260515	260687	173
Ca22chr1_C_albicans_SC5314	261039	261200	162
Ca22chr1_C_albicans_SC5314	261376	261449	74
Ca22chr1_C_albicans_SC5314	261546	261636	91
Ca22chr1_C_albicans_SC5314	261908	262303	396
Ca22chr1_C_albicans_SC5314	262510	262625	116
Ca22chr1_C_albicans_SC5314	262942	263065	124
Ca22chr1_C_albicans_SC5314	263482	263877	396
Ca22chr1_C_albicans_SC5314	263982	264079	98
Ca22chr1_C_albicans_SC5314	264185	264357	173
Ca22chr1_C_albicans_SC5314	264475	264702	228
Ca22chr1_C_albicans_SC5314	264785	265004	220
Ca22chr1_C_albicans_SC5314	265155	265246	92
Ca22chr1_C_albicans_SC5314	265733	265899	167
Ca22chr1_C_albicans_SC5314	266114	266555	442
Ca22chr1_C_albicans_SC5314	266822	266893	72
Ca22chr1_C_albicans_SC5314	267186	267257	72
Ca22chr1_C_albicans_SC5314	267332	267418	87
Ca22chr1_C_albicans_SC5314	267718	268235	518
Ca22chr1_C_albicans_SC5314	268321	268551	231
Ca22chr1_C_albicans_SC5314	268682	269039	358
Ca22chr1_C_albicans_SC5314	269119	269253	135
Ca22chr1_C_albicans_SC5314	269398	269567	170
Ca22chr1_C_albicans_SC5314	269674	269747	74
Ca22chr1_C_albicans_SC5314	269909	269984	76
Ca22chr1_C_albicans_SC5314	270066	270283	218
Ca22chr1_C_albicans_SC5314	270359	270550	192
Ca22chr1_C_albicans_SC5314	270772	271074	303
Ca22chr1_C_albicans_SC5314	271220	271378	159
Ca22chr1_C_albicans_SC5314	271617	271728	112
Ca22chr1_C_albicans_SC5314	272091	272446	356
Ca22chr1_C_albicans_SC5314	273290	273388	99
Ca22chr1_C_albicans_SC5314	274071	274218	148
Ca22chr1_C_albicans_SC5314	274588	274700	113
Ca22chr1_C_albicans_SC5314	275008	275391	384
Ca22chr1_C_albicans_SC5314	275479	275566	88
Ca22chr1_C_albicans_SC5314	275875	275951	77
Ca22chr1_C_albicans_SC5314	276202	276300	99
Ca22chr1_C_albicans_SC5314	276391	276519	129
Ca22chr1_C_albicans_SC5314	277005	277612	608
Ca22chr1_C_albicans_SC5314	278618	278765	148
Ca22chr1_C_albicans_SC5314	279471	279599	129
Ca22chr1_C_albicans_SC5314	280008	280080	73
Ca22chr1_C_albicans_SC5314	280192	280295	104
Ca22chr1_C_albicans_SC5314	280397	280506	110
Ca22chr1_C_albicans_SC5314	280740	280810	71
Ca22chr1_C_albicans_SC5314	281085	281432	348
Ca22chr1_C_albicans_SC5314	281528	282301	774
Ca22chr1_C_albicans_SC5314	282392	282878	487
Ca22chr1_C_albicans_SC5314	283232	283302	71
Ca22chr1_C_albicans_SC5314	283950	284156	207
Ca22chr1_C_albicans_SC5314	284430	284574	145
Ca22chr1_C_albicans_SC5314	285003	285346	344
Ca22chr1_C_albicans_SC5314	285894	286143	250
Ca22chr1_C_albicans_SC5314	286225	286303	79
Ca22chr1_C_albicans_SC5314	286473	286544	72
Ca22chr1_C_albicans_SC5314	286956	287106	151
Ca22chr1_C_albicans_SC5314	287781	287958	178
Ca22chr1_C_albicans_SC5314	288311	288557	247
Ca22chr1_C_albicans_SC5314	288650	288828	179
Ca22chr1_C_albicans_SC5314	288983	289089	107
Ca22chr1_C_albicans_SC5314	289763	289915	153
Ca22chr1_C_albicans_SC5314	290083	290183	101
Ca22chr1_C_albicans_SC5314	290639	290943	305
Ca22chr1_C_albicans_SC5314	291023	291322	300
Ca22chr1_C_albicans_SC5314	291400	291748	349
Ca22chr1_C_albicans_SC5314	292154	292363	210
Ca22chr1_C_albicans_SC5314	292637	292798	162
Ca22chr1_C_albicans_SC5314	293049	293366	318
Ca22chr1_C_albicans_SC5314	293538	294500	963
Ca22chr1_C_albicans_SC5314	295888	296170	283
Ca22chr1_C_albicans_SC5314	296821	296909	89
Ca22chr1_C_albicans_SC5314	297556	297766	211
Ca22chr1_C_albicans_SC5314	298158	298406	249
Ca22chr1_C_albicans_SC5314	298586	299436	851
Ca22chr1_C_albicans_SC5314	300144	300311	168
Ca22chr1_C_albicans_SC5314	300568	300680	113
Ca22chr1_C_albicans_SC5314	300785	300858	74
Ca22chr1_C_albicans_SC5314	301067	301252	186
Ca22chr1_C_albicans_SC5314	301447	301562	116
Ca22chr1_C_albicans_SC5314	301644	301762	119
Ca22chr1_C_albicans_SC5314	301952	302136	185
Ca22chr1_C_albicans_SC5314	302259	302937	679
Ca22chr1_C_albicans_SC5314	304578	304773	196
Ca22chr1_C_albicans_SC5314	304883	304969	87
Ca22chr1_C_albicans_SC5314	305290	305569	280
Ca22chr1_C_albicans_SC5314	306147	307016	870
Ca22chr1_C_albicans_SC5314	307243	307308	66
Ca22chr1_C_albicans_SC5314	307381	307557	177
Ca22chr1_C_albicans_SC5314	307739	307930	192
Ca22chr1_C_albicans_SC5314	308001	308068	68
Ca22chr1_C_albicans_SC5314	308304	308486	183
Ca22chr1_C_albicans_SC5314	308580	309201	622
Ca22chr1_C_albicans_SC5314	309298	309605	308
Ca22chr1_C_albicans_SC5314	310077	310181	105
Ca22chr1_C_albicans_SC5314	310669	310762	94
Ca22chr1_C_albicans_SC5314	310929	311127	199
Ca22chr1_C_albicans_SC5314	311204	311322	119
Ca22chr1_C_albicans_SC5314	311567	311872	306
Ca22chr1_C_albicans_SC5314	312533	312790	258
Ca22chr1_C_albicans_SC5314	312893	312986	94
Ca22chr1_C_albicans_SC5314	313104	313232	129
Ca22chr1_C_albicans_SC5314	313446	313643	198
Ca22chr1_C_albicans_SC5314	314079	314190	112
Ca22chr1_C_albicans_SC5314	314310	314524	215
Ca22chr1_C_albicans_SC5314	314958	315318	361
Ca22chr1_C_albicans_SC5314	316140	316332	193
Ca22chr1_C_albicans_SC5314	316486	316608	123
Ca22chr1_C_albicans_SC5314	317180	317545	366
Ca22chr1_C_albicans_SC5314	317901	318073	173
Ca22chr1_C_albicans_SC5314	318635	319348	714
Ca22chr1_C_albicans_SC5314	319930	320275	346
Ca22chr1_C_albicans_SC5314	320455	320651	197
Ca22chr1_C_albicans_SC5314	321027	321251	225
Ca22chr1_C_albicans_SC5314	321325	321482	158
Ca22chr1_C_albicans_SC5314	321581	321742	162
Ca22chr1_C_albicans_SC5314	322411	322518	108
Ca22chr1_C_albicans_SC5314	323351	323552	202
Ca22chr1_C_albicans_SC5314	323672	323885	214
Ca22chr1_C_albicans_SC5314	324145	324276	132
Ca22chr1_C_albicans_SC5314	325618	325754	137
Ca22chr1_C_albicans_SC5314	326048	326244	197
Ca22chr1_C_albicans_SC5314	326551	326619	69
Ca22chr1_C_albicans_SC5314	327194	327367	174
Ca22chr1_C_albicans_SC5314	327728	327889	162
Ca22chr1_C_albicans_SC5314	328005	328486	482
Ca22chr1_C_albicans_SC5314	328621	328960	340
Ca22chr1_C_albicans_SC5314	329053	330055	1003
Ca22chr1_C_albicans_SC5314	330221	330440	220
Ca22chr1_C_albicans_SC5314	330918	331133	216
Ca22chr1_C_albicans_SC5314	331522	331620	99
Ca22chr1_C_albicans_SC5314	331790	332004	215
Ca22chr1_C_albicans_SC5314	332306	332598	293
Ca22chr1_C_albicans_SC5314	333082	333152	71
Ca22chr1_C_albicans_SC5314	333398	333817	420
Ca22chr1_C_albicans_SC5314	334005	334082	78
Ca22chr1_C_albicans_SC5314	334269	334431	163
Ca22chr1_C_albicans_SC5314	334673	334796	124
Ca22chr1_C_albicans_SC5314	335704	335964	261
Ca22chr1_C_albicans_SC5314	336052	336294	243
Ca22chr1_C_albicans_SC5314	336543	336622	80
Ca22chr1_C_albicans_SC5314	336704	336807	104
Ca22chr1_C_albicans_SC5314	338119	338185	67
Ca22chr1_C_albicans_SC5314	338692	338770	79
Ca22chr1_C_albicans_SC5314	341234	341437	204
Ca22chr1_C_albicans_SC5314	341609	341695	87
Ca22chr1_C_albicans_SC5314	342531	342615	85
Ca22chr1_C_albicans_SC5314	343014	343360	347
Ca22chr1_C_albicans_SC5314	343659	343913	255
Ca22chr1_C_albicans_SC5314	344029	344970	942
Ca22chr1_C_albicans_SC5314	348912	349119	208
Ca22chr1_C_albicans_SC5314	349232	350050	819
Ca22chr1_C_albicans_SC5314	350125	350419	295
Ca22chr1_C_albicans_SC5314	350488	350767	280
Ca22chr1_C_albicans_SC5314	350887	351065	179
Ca22chr1_C_albicans_SC5314	351527	351673	147
Ca22chr1_C_albicans_SC5314	352178	352257	80
Ca22chr1_C_albicans_SC5314	353815	354359	545
Ca22chr1_C_albicans_SC5314	354554	354700	147
Ca22chr1_C_albicans_SC5314	354952	355201	250
Ca22chr1_C_albicans_SC5314	355631	355853	223
Ca22chr1_C_albicans_SC5314	356217	356662	446
Ca22chr1_C_albicans_SC5314	356766	356924	159
Ca22chr1_C_albicans_SC5314	357165	357516	352
Ca22chr1_C_albicans_SC5314	358015	358090	76
Ca22chr1_C_albicans_SC5314	358709	358898	190
Ca22chr1_C_albicans_SC5314	359046	359238	193
Ca22chr1_C_albicans_SC5314	359329	359468	140
Ca22chr1_C_albicans_SC5314	359607	359692	86
Ca22chr1_C_albicans_SC5314	360175	360456	282
Ca22chr1_C_albicans_SC5314	360558	360809	252
Ca22chr1_C_albicans_SC5314	361201	361542	342
Ca22chr1_C_albicans_SC5314	361953	362479	527
Ca22chr1_C_albicans_SC5314	362646	362750	105
Ca22chr1_C_albicans_SC5314	363464	363541	78
Ca22chr1_C_albicans_SC5314	363781	363901	121
Ca22chr1_C_albicans_SC5314	364293	364377	85
Ca22chr1_C_albicans_SC5314	364473	364837	365
Ca22chr1_C_albicans_SC5314	365102	365309	208
Ca22chr1_C_albicans_SC5314	365431	365577	147
Ca22chr1_C_albicans_SC5314	365852	365931	80
Ca22chr1_C_albicans_SC5314	366104	366293	190
Ca22chr1_C_albicans_SC5314	366451	366577	127
Ca22chr1_C_albicans_SC5314	368257	369009	753
Ca22chr1_C_albicans_SC5314	369231	369914	684
Ca22chr1_C_albicans_SC5314	370003	370174	172
Ca22chr1_C_albicans_SC5314	370338	370946	609
Ca22chr1_C_albicans_SC5314	371165	371256	92
Ca22chr1_C_albicans_SC5314	371718	372654	937
Ca22chr1_C_albicans_SC5314	372882	373384	503
Ca22chr1_C_albicans_SC5314	373458	373526	69
Ca22chr1_C_albicans_SC5314	373823	373893	71
Ca22chr1_C_albicans_SC5314	374085	374234	150
Ca22chr1_C_albicans_SC5314	374304	374441	138
Ca22chr1_C_albicans_SC5314	374564	374713	150
Ca22chr1_C_albicans_SC5314	374784	374850	67
Ca22chr1_C_albicans_SC5314	375589	375810	222
Ca22chr1_C_albicans_SC5314	375920	376011	92
Ca22chr1_C_albicans_SC5314	376477	376928	452
Ca22chr1_C_albicans_SC5314	377961	378071	111
Ca22chr1_C_albicans_SC5314	378267	378398	132
Ca22chr1_C_albicans_SC5314	378835	379052	218
Ca22chr1_C_albicans_SC5314	379594	379671	78
Ca22chr1_C_albicans_SC5314	379747	379872	126
Ca22chr1_C_albicans_SC5314	380569	380767	199
Ca22chr1_C_albicans_SC5314	381146	381419	274
Ca22chr1_C_albicans_SC5314	381501	381727	227
Ca22chr1_C_albicans_SC5314	381809	382038	230
Ca22chr1_C_albicans_SC5314	382158	382244	87
Ca22chr1_C_albicans_SC5314	382444	382673	230
Ca22chr1_C_albicans_SC5314	382847	382935	89
Ca22chr1_C_albicans_SC5314	383167	383265	99
Ca22chr1_C_albicans_SC5314	383394	383472	79
Ca22chr1_C_albicans_SC5314	383567	383918	352
Ca22chr1_C_albicans_SC5314	384223	384366	144
Ca22chr1_C_albicans_SC5314	384593	384703	111
Ca22chr1_C_albicans_SC5314	385317	385499	183
Ca22chr1_C_albicans_SC5314	385845	386203	359
Ca22chr1_C_albicans_SC5314	386360	386550	191
Ca22chr1_C_albicans_SC5314	387045	387185	141
Ca22chr1_C_albicans_SC5314	387417	387590	174
Ca22chr1_C_albicans_SC5314	387776	388008	233
Ca22chr1_C_albicans_SC5314	388083	388171	89
Ca22chr1_C_albicans_SC5314	388454	388633	180
Ca22chr1_C_albicans_SC5314	388751	389248	498
Ca22chr1_C_albicans_SC5314	389448	389739	292
Ca22chr1_C_albicans_SC5314	389948	390030	83
Ca22chr1_C_albicans_SC5314	390123	390280	158
Ca22chr1_C_albicans_SC5314	390656	391224	569
Ca22chr1_C_albicans_SC5314	391536	391707	172
Ca22chr1_C_albicans_SC5314	391831	391986	156
Ca22chr1_C_albicans_SC5314	392125	392758	634
Ca22chr1_C_albicans_SC5314	393254	393319	66
Ca22chr1_C_albicans_SC5314	393844	394033	190
Ca22chr1_C_albicans_SC5314	394429	395815	1387
Ca22chr1_C_albicans_SC5314	396092	396257	166
Ca22chr1_C_albicans_SC5314	397357	397557	201
Ca22chr1_C_albicans_SC5314	397971	398179	209
Ca22chr1_C_albicans_SC5314	398485	398961	477
Ca22chr1_C_albicans_SC5314	399070	399176	107
Ca22chr1_C_albicans_SC5314	399491	399695	205
Ca22chr1_C_albicans_SC5314	399923	400171	249
Ca22chr1_C_albicans_SC5314	401053	401130	78
Ca22chr1_C_albicans_SC5314	402575	402727	153
Ca22chr1_C_albicans_SC5314	403736	404801	1066
Ca22chr1_C_albicans_SC5314	404909	406594	1686
Ca22chr1_C_albicans_SC5314	406791	407028	238
Ca22chr1_C_albicans_SC5314	407456	407552	97
Ca22chr1_C_albicans_SC5314	408500	408661	162
Ca22chr1_C_albicans_SC5314	409391	409585	195
Ca22chr1_C_albicans_SC5314	409794	410061	268
Ca22chr1_C_albicans_SC5314	410185	410339	155
Ca22chr1_C_albicans_SC5314	410501	410588	88
Ca22chr1_C_albicans_SC5314	410765	411044	280
Ca22chr1_C_albicans_SC5314	411180	411274	95
Ca22chr1_C_albicans_SC5314	411342	411484	143
Ca22chr1_C_albicans_SC5314	412178	412406	229
Ca22chr1_C_albicans_SC5314	412691	412975	285
Ca22chr1_C_albicans_SC5314	413306	413732	427
Ca22chr1_C_albicans_SC5314	414192	414269	78
Ca22chr1_C_albicans_SC5314	415009	415080	72
Ca22chr1_C_albicans_SC5314	415234	415437	204
Ca22chr1_C_albicans_SC5314	416174	416505	332
Ca22chr1_C_albicans_SC5314	416700	416770	71
Ca22chr1_C_albicans_SC5314	417155	417652	498
Ca22chr1_C_albicans_SC5314	417780	417873	94
Ca22chr1_C_albicans_SC5314	419553	419684	132
Ca22chr1_C_albicans_SC5314	420146	420248	103
Ca22chr1_C_albicans_SC5314	420489	420607	119
Ca22chr1_C_albicans_SC5314	420707	421025	319
Ca22chr1_C_albicans_SC5314	421266	421539	274
Ca22chr1_C_albicans_SC5314	421661	421737	77
Ca22chr1_C_albicans_SC5314	422057	422245	189
Ca22chr1_C_albicans_SC5314	423414	423480	67
Ca22chr1_C_albicans_SC5314	423564	423688	125
Ca22chr1_C_albicans_SC5314	423793	423930	138
Ca22chr1_C_albicans_SC5314	424046	424210	165
Ca22chr1_C_albicans_SC5314	424403	424583	181
Ca22chr1_C_albicans_SC5314	424734	424886	153
Ca22chr1_C_albicans_SC5314	425304	425793	490
Ca22chr1_C_albicans_SC5314	426088	426223	136
Ca22chr1_C_albicans_SC5314	426365	426572	208
Ca22chr1_C_albicans_SC5314	426914	427656	743
Ca22chr1_C_albicans_SC5314	428101	428193	93
Ca22chr1_C_albicans_SC5314	429105	429284	180
Ca22chr1_C_albicans_SC5314	429459	429757	299
Ca22chr1_C_albicans_SC5314	430157	430308	152
Ca22chr1_C_albicans_SC5314	431051	431120	70
Ca22chr1_C_albicans_SC5314	431707	431843	137
Ca22chr1_C_albicans_SC5314	432056	432127	72
Ca22chr1_C_albicans_SC5314	432263	432450	188
Ca22chr1_C_albicans_SC5314	432722	432807	86
Ca22chr1_C_albicans_SC5314	434188	434276	89
Ca22chr1_C_albicans_SC5314	434471	434814	344
Ca22chr1_C_albicans_SC5314	434909	435217	309
Ca22chr1_C_albicans_SC5314	435318	435469	152
Ca22chr1_C_albicans_SC5314	435553	435620	68
Ca22chr1_C_albicans_SC5314	436146	436593	448
Ca22chr1_C_albicans_SC5314	436778	436963	186
Ca22chr1_C_albicans_SC5314	437204	437415	212
Ca22chr1_C_albicans_SC5314	437592	437705	114
Ca22chr1_C_albicans_SC5314	437801	437867	67
Ca22chr1_C_albicans_SC5314	438088	439119	1032
Ca22chr1_C_albicans_SC5314	439317	439720	404
Ca22chr1_C_albicans_SC5314	439814	440452	639
Ca22chr1_C_albicans_SC5314	441129	441215	87
Ca22chr1_C_albicans_SC5314	441512	441800	289
Ca22chr1_C_albicans_SC5314	441907	441988	82
Ca22chr1_C_albicans_SC5314	442098	442235	138
Ca22chr1_C_albicans_SC5314	444423	444639	217
Ca22chr1_C_albicans_SC5314	444803	446622	1820
Ca22chr1_C_albicans_SC5314	446930	447178	249
Ca22chr1_C_albicans_SC5314	448370	448442	73
Ca22chr1_C_albicans_SC5314	450956	452101	1146
Ca22chr1_C_albicans_SC5314	452397	452462	66
Ca22chr1_C_albicans_SC5314	452924	453078	155
Ca22chr1_C_albicans_SC5314	453519	453586	68
Ca22chr1_C_albicans_SC5314	453980	454078	99
Ca22chr1_C_albicans_SC5314	454277	454390	114
Ca22chr1_C_albicans_SC5314	455823	456635	813
Ca22chr1_C_albicans_SC5314	456845	456971	127
Ca22chr1_C_albicans_SC5314	457258	457369	112
Ca22chr1_C_albicans_SC5314	458069	458399	331
Ca22chr1_C_albicans_SC5314	458859	459036	178
Ca22chr1_C_albicans_SC5314	459146	459220	75
Ca22chr1_C_albicans_SC5314	459456	459530	75
Ca22chr1_C_albicans_SC5314	459795	459916	122
Ca22chr1_C_albicans_SC5314	460273	460624	352
Ca22chr1_C_albicans_SC5314	461490	461752	263
Ca22chr1_C_albicans_SC5314	462262	462350	89
Ca22chr1_C_albicans_SC5314	462428	462554	127
Ca22chr1_C_albicans_SC5314	462704	462800	97
Ca22chr1_C_albicans_SC5314	463390	463568	179
Ca22chr1_C_albicans_SC5314	463754	463958	205
Ca22chr1_C_albicans_SC5314	464248	464332	85
Ca22chr1_C_albicans_SC5314	464731	465123	393
Ca22chr1_C_albicans_SC5314	465705	465776	72
Ca22chr1_C_albicans_SC5314	465899	466004	106
Ca22chr1_C_albicans_SC5314	467006	467091	86
Ca22chr1_C_albicans_SC5314	467515	467636	122
Ca22chr1_C_albicans_SC5314	467993	468395	403
Ca22chr1_C_albicans_SC5314	468931	469099	169
Ca22chr1_C_albicans_SC5314	469557	469625	69
Ca22chr1_C_albicans_SC5314	470006	470074	69
Ca22chr1_C_albicans_SC5314	470371	470452	82
Ca22chr1_C_albicans_SC5314	470671	470876	206
Ca22chr1_C_albicans_SC5314	471087	471348	262
Ca22chr1_C_albicans_SC5314	471535	471908	374
Ca22chr1_C_albicans_SC5314	472309	472874	566
Ca22chr1_C_albicans_SC5314	473065	473454	390
Ca22chr1_C_albicans_SC5314	473700	473891	192
Ca22chr1_C_albicans_SC5314	473972	474247	276
Ca22chr1_C_albicans_SC5314	474349	474712	364
Ca22chr1_C_albicans_SC5314	475672	475767	96
Ca22chr1_C_albicans_SC5314	477153	477421	269
Ca22chr1_C_albicans_SC5314	477521	477769	249
Ca22chr1_C_albicans_SC5314	478096	478197	102
Ca22chr1_C_albicans_SC5314	478336	478518	183
Ca22chr1_C_albicans_SC5314	478647	478729	83
Ca22chr1_C_albicans_SC5314	479824	479960	137
Ca22chr1_C_albicans_SC5314	481250	481490	241
Ca22chr1_C_albicans_SC5314	481607	481694	88
Ca22chr1_C_albicans_SC5314	481923	482266	344
Ca22chr1_C_albicans_SC5314	482359	482433	75
Ca22chr1_C_albicans_SC5314	483017	483111	95
Ca22chr1_C_albicans_SC5314	483504	483589	86
Ca22chr1_C_albicans_SC5314	484433	484559	127
Ca22chr1_C_albicans_SC5314	485182	485281	100
Ca22chr1_C_albicans_SC5314	485927	486124	198
Ca22chr1_C_albicans_SC5314	486299	486422	124
Ca22chr1_C_albicans_SC5314	486553	487168	616
Ca22chr1_C_albicans_SC5314	488183	488851	669
Ca22chr1_C_albicans_SC5314	489454	489553	100
Ca22chr1_C_albicans_SC5314	490056	490352	297
Ca22chr1_C_albicans_SC5314	491080	491238	159
Ca22chr1_C_albicans_SC5314	492180	492392	213
Ca22chr1_C_albicans_SC5314	496816	496917	102
Ca22chr1_C_albicans_SC5314	497204	497406	203
Ca22chr1_C_albicans_SC5314	497536	497859	324
Ca22chr1_C_albicans_SC5314	498166	498277	112
Ca22chr1_C_albicans_SC5314	498723	498802	80
Ca22chr1_C_albicans_SC5314	499034	499102	69
Ca22chr1_C_albicans_SC5314	499346	499607	262
Ca22chr1_C_albicans_SC5314	499881	499955	75
Ca22chr1_C_albicans_SC5314	500320	500413	94
Ca22chr1_C_albicans_SC5314	501682	501912	231
Ca22chr1_C_albicans_SC5314	503263	503369	107
Ca22chr1_C_albicans_SC5314	503559	504055	497
Ca22chr1_C_albicans_SC5314	505389	505618	230
Ca22chr1_C_albicans_SC5314	505943	506038	96
Ca22chr1_C_albicans_SC5314	506647	507054	408
Ca22chr1_C_albicans_SC5314	507132	507355	224
Ca22chr1_C_albicans_SC5314	507603	507947	345
Ca22chr1_C_albicans_SC5314	508042	508211	170
Ca22chr1_C_albicans_SC5314	508764	508871	108
Ca22chr1_C_albicans_SC5314	509631	509789	159
Ca22chr1_C_albicans_SC5314	510496	510664	169
Ca22chr1_C_albicans_SC5314	511247	511651	405
Ca22chr1_C_albicans_SC5314	511816	511903	88
Ca22chr1_C_albicans_SC5314	512260	512372	113
Ca22chr1_C_albicans_SC5314	512498	512680	183
Ca22chr1_C_albicans_SC5314	513189	513745	557
Ca22chr1_C_albicans_SC5314	513835	515265	1431
Ca22chr1_C_albicans_SC5314	517327	517509	183
Ca22chr1_C_albicans_SC5314	517762	518060	299
Ca22chr1_C_albicans_SC5314	519231	519546	316
Ca22chr1_C_albicans_SC5314	520100	520167	68
Ca22chr1_C_albicans_SC5314	520622	521008	387
Ca22chr1_C_albicans_SC5314	521558	521734	177
Ca22chr1_C_albicans_SC5314	522097	522229	133
Ca22chr1_C_albicans_SC5314	522357	522430	74
Ca22chr1_C_albicans_SC5314	522816	522894	79
Ca22chr1_C_albicans_SC5314	523463	523547	85
Ca22chr1_C_albicans_SC5314	523650	524118	469
Ca22chr1_C_albicans_SC5314	524586	524683	98
Ca22chr1_C_albicans_SC5314	525617	525715	99
Ca22chr1_C_albicans_SC5314	526135	526227	93
Ca22chr1_C_albicans_SC5314	526896	527277	382
Ca22chr1_C_albicans_SC5314	527649	527744	96
Ca22chr1_C_albicans_SC5314	527900	527989	90
Ca22chr1_C_albicans_SC5314	528396	528464	69
Ca22chr1_C_albicans_SC5314	528805	528979	175
Ca22chr1_C_albicans_SC5314	529186	529711	526
Ca22chr1_C_albicans_SC5314	530230	530819	590
Ca22chr1_C_albicans_SC5314	530930	531134	205
Ca22chr1_C_albicans_SC5314	531247	531914	668
Ca22chr1_C_albicans_SC5314	532729	532894	166
Ca22chr1_C_albicans_SC5314	533064	533147	84
Ca22chr1_C_albicans_SC5314	533797	534146	350
Ca22chr1_C_albicans_SC5314	534405	535089	685
Ca22chr1_C_albicans_SC5314	535283	535487	205
Ca22chr1_C_albicans_SC5314	535624	535781	158
Ca22chr1_C_albicans_SC5314	535887	537006	1120
Ca22chr1_C_albicans_SC5314	537389	537475	87
Ca22chr1_C_albicans_SC5314	537773	537856	84
Ca22chr1_C_albicans_SC5314	539178	539301	124
Ca22chr1_C_albicans_SC5314	539708	539847	140
Ca22chr1_C_albicans_SC5314	540177	540288	112
Ca22chr1_C_albicans_SC5314	541002	541152	151
Ca22chr1_C_albicans_SC5314	541648	541785	138
Ca22chr1_C_albicans_SC5314	542050	542338	289
Ca22chr1_C_albicans_SC5314	542445	542521	77
Ca22chr1_C_albicans_SC5314	542917	542986	70
Ca22chr1_C_albicans_SC5314	543078	543188	111
Ca22chr1_C_albicans_SC5314	543416	543694	279
Ca22chr1_C_albicans_SC5314	543790	543935	146
Ca22chr1_C_albicans_SC5314	544077	544313	237
Ca22chr1_C_albicans_SC5314	544531	544686	156
Ca22chr1_C_albicans_SC5314	545375	545470	96
Ca22chr1_C_albicans_SC5314	545589	545716	128
Ca22chr1_C_albicans_SC5314	546444	546539	96
Ca22chr1_C_albicans_SC5314	546763	546973	211
Ca22chr1_C_albicans_SC5314	547292	547404	113
Ca22chr1_C_albicans_SC5314	547783	547861	79
Ca22chr1_C_albicans_SC5314	548200	548879	680
Ca22chr1_C_albicans_SC5314	549181	549256	76
Ca22chr1_C_albicans_SC5314	549493	549608	116
Ca22chr1_C_albicans_SC5314	550344	550423	80
Ca22chr1_C_albicans_SC5314	550647	550815	169
Ca22chr1_C_albicans_SC5314	550998	551382	385
Ca22chr1_C_albicans_SC5314	551588	551996	409
Ca22chr1_C_albicans_SC5314	552080	552321	242
Ca22chr1_C_albicans_SC5314	552507	552634	128
Ca22chr1_C_albicans_SC5314	553427	553937	511
Ca22chr1_C_albicans_SC5314	554046	554399	354
Ca22chr1_C_albicans_SC5314	554757	555093	337
Ca22chr1_C_albicans_SC5314	555217	555544	328
Ca22chr1_C_albicans_SC5314	555704	556567	864
Ca22chr1_C_albicans_SC5314	556659	556770	112
Ca22chr1_C_albicans_SC5314	556858	557039	182
Ca22chr1_C_albicans_SC5314	557153	557392	240
Ca22chr1_C_albicans_SC5314	557773	557979	207
Ca22chr1_C_albicans_SC5314	558799	559015	217
Ca22chr1_C_albicans_SC5314	559365	559646	282
Ca22chr1_C_albicans_SC5314	559767	559834	68
Ca22chr1_C_albicans_SC5314	559978	560060	83
Ca22chr1_C_albicans_SC5314	560608	561029	422
Ca22chr1_C_albicans_SC5314	561234	561573	340
Ca22chr1_C_albicans_SC5314	561706	561823	118
Ca22chr1_C_albicans_SC5314	562351	562676	326
Ca22chr1_C_albicans_SC5314	562835	563125	291
Ca22chr1_C_albicans_SC5314	563202	563799	598
Ca22chr1_C_albicans_SC5314	564168	564272	105
Ca22chr1_C_albicans_SC5314	564526	565198	673
Ca22chr1_C_albicans_SC5314	565279	565933	655
Ca22chr1_C_albicans_SC5314	566177	566425	249
Ca22chr1_C_albicans_SC5314	567003	567110	108
Ca22chr1_C_albicans_SC5314	567285	567460	176
Ca22chr1_C_albicans_SC5314	567609	567678	70
Ca22chr1_C_albicans_SC5314	567776	568035	260
Ca22chr1_C_albicans_SC5314	568845	568964	120
Ca22chr1_C_albicans_SC5314	569141	569456	316
Ca22chr1_C_albicans_SC5314	570156	570391	236
Ca22chr1_C_albicans_SC5314	570650	570765	116
Ca22chr1_C_albicans_SC5314	570863	570934	72
Ca22chr1_C_albicans_SC5314	571262	571417	156
Ca22chr1_C_albicans_SC5314	571523	571591	69
Ca22chr1_C_albicans_SC5314	572272	572525	254
Ca22chr1_C_albicans_SC5314	572616	572983	368
Ca22chr1_C_albicans_SC5314	573083	573527	445
Ca22chr1_C_albicans_SC5314	574364	574572	209
Ca22chr1_C_albicans_SC5314	575155	575272	118
Ca22chr1_C_albicans_SC5314	575664	575737	74
Ca22chr1_C_albicans_SC5314	576143	576333	191
Ca22chr1_C_albicans_SC5314	576473	576539	67
Ca22chr1_C_albicans_SC5314	576711	576938	228
Ca22chr1_C_albicans_SC5314	577261	577524	264
Ca22chr1_C_albicans_SC5314	577645	577884	240
Ca22chr1_C_albicans_SC5314	578167	578270	104
Ca22chr1_C_albicans_SC5314	578404	578719	316
Ca22chr1_C_albicans_SC5314	578832	578921	90
Ca22chr1_C_albicans_SC5314	579049	579214	166
Ca22chr1_C_albicans_SC5314	579394	579765	372
Ca22chr1_C_albicans_SC5314	579879	580282	404
Ca22chr1_C_albicans_SC5314	580555	580725	171
Ca22chr1_C_albicans_SC5314	580869	581136	268
Ca22chr1_C_albicans_SC5314	581620	582137	518
Ca22chr1_C_albicans_SC5314	582738	583568	831
Ca22chr1_C_albicans_SC5314	583640	583939	300
Ca22chr1_C_albicans_SC5314	584124	584227	104
Ca22chr1_C_albicans_SC5314	584621	584859	239
Ca22chr1_C_albicans_SC5314	585174	585243	70
Ca22chr1_C_albicans_SC5314	585375	585982	608
Ca22chr1_C_albicans_SC5314	586197	586514	318
Ca22chr1_C_albicans_SC5314	586783	586869	87
Ca22chr1_C_albicans_SC5314	587034	587138	105
Ca22chr1_C_albicans_SC5314	588006	588267	262
Ca22chr1_C_albicans_SC5314	588391	588775	385
Ca22chr1_C_albicans_SC5314	588952	589109	158
Ca22chr1_C_albicans_SC5314	590572	590806	235
Ca22chr1_C_albicans_SC5314	590882	590998	117
Ca22chr1_C_albicans_SC5314	592327	592541	215
Ca22chr1_C_albicans_SC5314	592627	592901	275
Ca22chr1_C_albicans_SC5314	593096	593180	85
Ca22chr1_C_albicans_SC5314	593284	593351	68
Ca22chr1_C_albicans_SC5314	593871	594012	142
Ca22chr1_C_albicans_SC5314	594133	594243	111
Ca22chr1_C_albicans_SC5314	594484	594584	101
Ca22chr1_C_albicans_SC5314	595132	595358	227
Ca22chr1_C_albicans_SC5314	595519	595828	310
Ca22chr1_C_albicans_SC5314	596057	596157	101
Ca22chr1_C_albicans_SC5314	596281	596842	562
Ca22chr1_C_albicans_SC5314	596948	597238	291
Ca22chr1_C_albicans_SC5314	597326	597762	437
Ca22chr1_C_albicans_SC5314	598094	598290	197
Ca22chr1_C_albicans_SC5314	598700	599287	588
Ca22chr1_C_albicans_SC5314	600079	600502	424
Ca22chr1_C_albicans_SC5314	600950	601100	151
Ca22chr1_C_albicans_SC5314	601697	601878	182
Ca22chr1_C_albicans_SC5314	602062	602143	82
Ca22chr1_C_albicans_SC5314	602368	602558	191
Ca22chr1_C_albicans_SC5314	603795	604040	246
Ca22chr1_C_albicans_SC5314	604150	604395	246
Ca22chr1_C_albicans_SC5314	604561	605103	543
Ca22chr1_C_albicans_SC5314	605746	605850	105
Ca22chr1_C_albicans_SC5314	606253	606551	299
Ca22chr1_C_albicans_SC5314	606648	606944	297
Ca22chr1_C_albicans_SC5314	607163	607339	177
Ca22chr1_C_albicans_SC5314	607640	607752	113
Ca22chr1_C_albicans_SC5314	607846	608471	626
Ca22chr1_C_albicans_SC5314	609364	609646	283
Ca22chr1_C_albicans_SC5314	609995	610370	376
Ca22chr1_C_albicans_SC5314	611017	611097	81
Ca22chr1_C_albicans_SC5314	611243	611312	70
Ca22chr1_C_albicans_SC5314	611399	611607	209
Ca22chr1_C_albicans_SC5314	611713	611968	256
Ca22chr1_C_albicans_SC5314	612110	612195	86
Ca22chr1_C_albicans_SC5314	612612	613020	409
Ca22chr1_C_albicans_SC5314	613452	613781	330
Ca22chr1_C_albicans_SC5314	613999	614124	126
Ca22chr1_C_albicans_SC5314	614268	614402	135
Ca22chr1_C_albicans_SC5314	614491	614605	115
Ca22chr1_C_albicans_SC5314	614673	615058	386
Ca22chr1_C_albicans_SC5314	615296	615679	384
Ca22chr1_C_albicans_SC5314	616233	616449	217
Ca22chr1_C_albicans_SC5314	617290	617505	216
Ca22chr1_C_albicans_SC5314	617673	618260	588
Ca22chr1_C_albicans_SC5314	618484	618729	246
Ca22chr1_C_albicans_SC5314	619362	619439	78
Ca22chr1_C_albicans_SC5314	619510	619607	98
Ca22chr1_C_albicans_SC5314	619683	619946	264
Ca22chr1_C_albicans_SC5314	620421	620641	221
Ca22chr1_C_albicans_SC5314	620826	621097	272
Ca22chr1_C_albicans_SC5314	621268	621570	303
Ca22chr1_C_albicans_SC5314	622269	622558	290
Ca22chr1_C_albicans_SC5314	622627	622759	133
Ca22chr1_C_albicans_SC5314	622988	623199	212
Ca22chr1_C_albicans_SC5314	624058	624393	336
Ca22chr1_C_albicans_SC5314	624492	624846	355
Ca22chr1_C_albicans_SC5314	624968	625103	136
Ca22chr1_C_albicans_SC5314	625434	626187	754
Ca22chr1_C_albicans_SC5314	626281	626639	359
Ca22chr1_C_albicans_SC5314	626732	626940	209
Ca22chr1_C_albicans_SC5314	627126	627393	268
Ca22chr1_C_albicans_SC5314	627686	627870	185
Ca22chr1_C_albicans_SC5314	628055	628218	164
Ca22chr1_C_albicans_SC5314	628520	628691	172
Ca22chr1_C_albicans_SC5314	628963	629059	97
Ca22chr1_C_albicans_SC5314	629181	629626	446
Ca22chr1_C_albicans_SC5314	629900	630125	226
Ca22chr1_C_albicans_SC5314	631021	631182	162
Ca22chr1_C_albicans_SC5314	631560	632092	533
Ca22chr1_C_albicans_SC5314	632175	632405	231
Ca22chr1_C_albicans_SC5314	633056	633247	192
Ca22chr1_C_albicans_SC5314	633341	633422	82
Ca22chr1_C_albicans_SC5314	633565	633663	99
Ca22chr1_C_albicans_SC5314	633808	634055	248
Ca22chr1_C_albicans_SC5314	634732	635016	285
Ca22chr1_C_albicans_SC5314	635664	635823	160
Ca22chr1_C_albicans_SC5314	636213	636364	152
Ca22chr1_C_albicans_SC5314	636497	636570	74
Ca22chr1_C_albicans_SC5314	636872	636939	68
Ca22chr1_C_albicans_SC5314	637234	637902	669
Ca22chr1_C_albicans_SC5314	638537	638653	117
Ca22chr1_C_albicans_SC5314	638774	638945	172
Ca22chr1_C_albicans_SC5314	639367	639529	163
Ca22chr1_C_albicans_SC5314	640223	640459	237
Ca22chr1_C_albicans_SC5314	640848	640933	86
Ca22chr1_C_albicans_SC5314	641338	641446	109
Ca22chr1_C_albicans_SC5314	641597	641678	82
Ca22chr1_C_albicans_SC5314	642079	642452	374
Ca22chr1_C_albicans_SC5314	642590	643171	582
Ca22chr1_C_albicans_SC5314	643339	643456	118
Ca22chr1_C_albicans_SC5314	644191	644263	73
Ca22chr1_C_albicans_SC5314	644493	644602	110
Ca22chr1_C_albicans_SC5314	644860	644945	86
Ca22chr1_C_albicans_SC5314	645379	645703	325
Ca22chr1_C_albicans_SC5314	645980	646055	76
Ca22chr1_C_albicans_SC5314	647190	647271	82
Ca22chr1_C_albicans_SC5314	647974	648107	134
Ca22chr1_C_albicans_SC5314	648284	648484	201
Ca22chr1_C_albicans_SC5314	648590	648669	80
Ca22chr1_C_albicans_SC5314	648805	648876	72
Ca22chr1_C_albicans_SC5314	649014	649267	254
Ca22chr1_C_albicans_SC5314	649439	649564	126
Ca22chr1_C_albicans_SC5314	649724	650188	465
Ca22chr1_C_albicans_SC5314	650541	650695	155
Ca22chr1_C_albicans_SC5314	651328	651414	87
Ca22chr1_C_albicans_SC5314	651632	651823	192
Ca22chr1_C_albicans_SC5314	652056	652214	159
Ca22chr1_C_albicans_SC5314	653784	654207	424
Ca22chr1_C_albicans_SC5314	654655	654946	292
Ca22chr1_C_albicans_SC5314	655401	655693	293
Ca22chr1_C_albicans_SC5314	655841	656006	166
Ca22chr1_C_albicans_SC5314	656837	657039	203
Ca22chr1_C_albicans_SC5314	657301	657442	142
Ca22chr1_C_albicans_SC5314	657743	657899	157
Ca22chr1_C_albicans_SC5314	657996	658127	132
Ca22chr1_C_albicans_SC5314	658300	658492	193
Ca22chr1_C_albicans_SC5314	658593	658798	206
Ca22chr1_C_albicans_SC5314	659307	659392	86
Ca22chr1_C_albicans_SC5314	659515	659599	85
Ca22chr1_C_albicans_SC5314	660640	660758	119
Ca22chr1_C_albicans_SC5314	660956	661056	101
Ca22chr1_C_albicans_SC5314	661222	661352	131
Ca22chr1_C_albicans_SC5314	661470	661588	119
Ca22chr1_C_albicans_SC5314	661710	661781	72
Ca22chr1_C_albicans_SC5314	662188	662504	317
Ca22chr1_C_albicans_SC5314	662697	662775	79
Ca22chr1_C_albicans_SC5314	663459	663737	279
Ca22chr1_C_albicans_SC5314	663886	663960	75
Ca22chr1_C_albicans_SC5314	664620	664985	366
Ca22chr1_C_albicans_SC5314	665092	665951	860
Ca22chr1_C_albicans_SC5314	666064	666409	346
Ca22chr1_C_albicans_SC5314	666478	667051	574
Ca22chr1_C_albicans_SC5314	667188	667528	341
Ca22chr1_C_albicans_SC5314	667685	667882	198
Ca22chr1_C_albicans_SC5314	667970	668433	464
Ca22chr1_C_albicans_SC5314	668971	669111	141
Ca22chr1_C_albicans_SC5314	670222	670348	127
Ca22chr1_C_albicans_SC5314	670875	670961	87
Ca22chr1_C_albicans_SC5314	671040	671105	66
Ca22chr1_C_albicans_SC5314	671402	671495	94
Ca22chr1_C_albicans_SC5314	671609	671958	350
Ca22chr1_C_albicans_SC5314	672936	673065	130
Ca22chr1_C_albicans_SC5314	673164	673232	69
Ca22chr1_C_albicans_SC5314	673948	674177	230
Ca22chr1_C_albicans_SC5314	674321	674510	190
Ca22chr1_C_albicans_SC5314	674713	674802	90
Ca22chr1_C_albicans_SC5314	674889	674973	85
Ca22chr1_C_albicans_SC5314	675081	675178	98
Ca22chr1_C_albicans_SC5314	675387	675471	85
Ca22chr1_C_albicans_SC5314	676225	676459	235
Ca22chr1_C_albicans_SC5314	676738	677614	877
Ca22chr1_C_albicans_SC5314	677840	677908	69
Ca22chr1_C_albicans_SC5314	678152	678263	112
Ca22chr1_C_albicans_SC5314	678512	678757	246
Ca22chr1_C_albicans_SC5314	679160	679353	194
Ca22chr1_C_albicans_SC5314	679573	680110	538
Ca22chr1_C_albicans_SC5314	680534	680605	72
Ca22chr1_C_albicans_SC5314	680697	680871	175
Ca22chr1_C_albicans_SC5314	681097	681211	115
Ca22chr1_C_albicans_SC5314	681458	681616	159
Ca22chr1_C_albicans_SC5314	681855	682034	180
Ca22chr1_C_albicans_SC5314	682163	682312	150
Ca22chr1_C_albicans_SC5314	682728	682923	196
Ca22chr1_C_albicans_SC5314	683354	684427	1074
Ca22chr1_C_albicans_SC5314	684692	684850	159
Ca22chr1_C_albicans_SC5314	685080	685360	281
Ca22chr1_C_albicans_SC5314	685724	685905	182
Ca22chr1_C_albicans_SC5314	686088	686251	164
Ca22chr1_C_albicans_SC5314	686332	686538	207
Ca22chr1_C_albicans_SC5314	686606	687233	628
Ca22chr1_C_albicans_SC5314	687305	687575	271
Ca22chr1_C_albicans_SC5314	688448	688674	227
Ca22chr1_C_albicans_SC5314	688898	689120	223
Ca22chr1_C_albicans_SC5314	689320	689401	82
Ca22chr1_C_albicans_SC5314	689482	689606	125
Ca22chr1_C_albicans_SC5314	689750	690411	662
Ca22chr1_C_albicans_SC5314	690566	690976	411
Ca22chr1_C_albicans_SC5314	691073	691578	506
Ca22chr1_C_albicans_SC5314	691693	691776	84
Ca22chr1_C_albicans_SC5314	692021	692142	122
Ca22chr1_C_albicans_SC5314	692822	693058	237
Ca22chr1_C_albicans_SC5314	693140	693255	116
Ca22chr1_C_albicans_SC5314	693430	693766	337
Ca22chr1_C_albicans_SC5314	693895	694006	112
Ca22chr1_C_albicans_SC5314	694164	694389	226
Ca22chr1_C_albicans_SC5314	694613	694694	82
Ca22chr1_C_albicans_SC5314	694811	694987	177
Ca22chr1_C_albicans_SC5314	695197	695295	99
Ca22chr1_C_albicans_SC5314	695455	695730	276
Ca22chr1_C_albicans_SC5314	695805	695965	161
Ca22chr1_C_albicans_SC5314	696512	696646	135
Ca22chr1_C_albicans_SC5314	696845	697133	289
Ca22chr1_C_albicans_SC5314	697684	697781	98
Ca22chr1_C_albicans_SC5314	697858	697950	93
Ca22chr1_C_albicans_SC5314	698085	698150	66
Ca22chr1_C_albicans_SC5314	698591	698674	84
Ca22chr1_C_albicans_SC5314	698759	699134	376
Ca22chr1_C_albicans_SC5314	699486	699614	129
Ca22chr1_C_albicans_SC5314	699911	700340	430
Ca22chr1_C_albicans_SC5314	700784	701063	280
Ca22chr1_C_albicans_SC5314	701142	701233	92
Ca22chr1_C_albicans_SC5314	701775	702052	278
Ca22chr1_C_albicans_SC5314	702175	702328	154
Ca22chr1_C_albicans_SC5314	702435	702815	381
Ca22chr1_C_albicans_SC5314	703104	703196	93
Ca22chr1_C_albicans_SC5314	703603	703711	109
Ca22chr1_C_albicans_SC5314	704372	704509	138
Ca22chr1_C_albicans_SC5314	704827	704897	71
Ca22chr1_C_albicans_SC5314	705147	705913	767
Ca22chr1_C_albicans_SC5314	706136	706283	148
Ca22chr1_C_albicans_SC5314	706494	706661	168
Ca22chr1_C_albicans_SC5314	708918	709330	413
Ca22chr1_C_albicans_SC5314	710094	710475	382
Ca22chr1_C_albicans_SC5314	710674	711141	468
Ca22chr1_C_albicans_SC5314	711232	711479	248
Ca22chr1_C_albicans_SC5314	712400	712554	155
Ca22chr1_C_albicans_SC5314	712987	713089	103
Ca22chr1_C_albicans_SC5314	713222	713299	78
Ca22chr1_C_albicans_SC5314	713682	713795	114
Ca22chr1_C_albicans_SC5314	713921	714012	92
Ca22chr1_C_albicans_SC5314	714148	714558	411
Ca22chr1_C_albicans_SC5314	714626	715109	484
Ca22chr1_C_albicans_SC5314	715781	716207	427
Ca22chr1_C_albicans_SC5314	716305	716604	300
Ca22chr1_C_albicans_SC5314	717117	717281	165
Ca22chr1_C_albicans_SC5314	717811	717987	177
Ca22chr1_C_albicans_SC5314	718524	718658	135
Ca22chr1_C_albicans_SC5314	719143	719295	153
Ca22chr1_C_albicans_SC5314	719385	719510	126
Ca22chr1_C_albicans_SC5314	719637	720201	565
Ca22chr1_C_albicans_SC5314	720346	720673	328
Ca22chr1_C_albicans_SC5314	720748	720827	80
Ca22chr1_C_albicans_SC5314	720981	721060	80
Ca22chr1_C_albicans_SC5314	721222	721410	189
Ca22chr1_C_albicans_SC5314	721564	721643	80
Ca22chr1_C_albicans_SC5314	721901	722173	273
Ca22chr1_C_albicans_SC5314	722271	722750	480
Ca22chr1_C_albicans_SC5314	722829	723013	185
Ca22chr1_C_albicans_SC5314	723115	723369	255
Ca22chr1_C_albicans_SC5314	723779	723892	114
Ca22chr1_C_albicans_SC5314	723997	724104	108
Ca22chr1_C_albicans_SC5314	724292	724516	225
Ca22chr1_C_albicans_SC5314	724728	724888	161
Ca22chr1_C_albicans_SC5314	725125	725202	78
Ca22chr1_C_albicans_SC5314	726464	726581	118
Ca22chr1_C_albicans_SC5314	726714	727014	301
Ca22chr1_C_albicans_SC5314	727104	727211	108
Ca22chr1_C_albicans_SC5314	727293	727649	357
Ca22chr1_C_albicans_SC5314	727828	727963	136
Ca22chr1_C_albicans_SC5314	728110	728193	84
Ca22chr1_C_albicans_SC5314	728262	728435	174
Ca22chr1_C_albicans_SC5314	728668	728781	114
Ca22chr1_C_albicans_SC5314	729972	730121	150
Ca22chr1_C_albicans_SC5314	730564	731143	580
Ca22chr1_C_albicans_SC5314	731407	731764	358
Ca22chr1_C_albicans_SC5314	732072	732237	166
Ca22chr1_C_albicans_SC5314	732310	732400	91
Ca22chr1_C_albicans_SC5314	732774	732852	79
Ca22chr1_C_albicans_SC5314	733395	733537	143
Ca22chr1_C_albicans_SC5314	733617	733750	134
Ca22chr1_C_albicans_SC5314	734074	734186	113
Ca22chr1_C_albicans_SC5314	734865	734995	131
Ca22chr1_C_albicans_SC5314	735501	735633	133
Ca22chr1_C_albicans_SC5314	735741	736002	262
Ca22chr1_C_albicans_SC5314	736138	736584	447
Ca22chr1_C_albicans_SC5314	736977	737284	308
Ca22chr1_C_albicans_SC5314	737697	738267	571
Ca22chr1_C_albicans_SC5314	738737	738859	123
Ca22chr1_C_albicans_SC5314	739109	739252	144
Ca22chr1_C_albicans_SC5314	739528	739665	138
Ca22chr1_C_albicans_SC5314	739851	739982	132
Ca22chr1_C_albicans_SC5314	740078	740695	618
Ca22chr1_C_albicans_SC5314	741264	741422	159
Ca22chr1_C_albicans_SC5314	741573	741644	72
Ca22chr1_C_albicans_SC5314	741787	741888	102
Ca22chr1_C_albicans_SC5314	742746	742817	72
Ca22chr1_C_albicans_SC5314	742950	743036	87
Ca22chr1_C_albicans_SC5314	743495	743570	76
Ca22chr1_C_albicans_SC5314	743909	744132	224
Ca22chr1_C_albicans_SC5314	744468	744671	204
Ca22chr1_C_albicans_SC5314	744756	744825	70
Ca22chr1_C_albicans_SC5314	745035	745203	169
Ca22chr1_C_albicans_SC5314	745366	745503	138
Ca22chr1_C_albicans_SC5314	745584	745709	126
Ca22chr1_C_albicans_SC5314	745864	746015	152
Ca22chr1_C_albicans_SC5314	746089	746323	235
Ca22chr1_C_albicans_SC5314	746664	747833	1170
Ca22chr1_C_albicans_SC5314	747919	748434	516
Ca22chr1_C_albicans_SC5314	748614	748755	142
Ca22chr1_C_albicans_SC5314	749085	749176	92
Ca22chr1_C_albicans_SC5314	749353	749591	239
Ca22chr1_C_albicans_SC5314	750069	750166	98
Ca22chr1_C_albicans_SC5314	750244	750424	181
Ca22chr1_C_albicans_SC5314	750576	750865	290
Ca22chr1_C_albicans_SC5314	751016	751097	82
Ca22chr1_C_albicans_SC5314	751173	751243	71
Ca22chr1_C_albicans_SC5314	751377	751474	98
Ca22chr1_C_albicans_SC5314	752198	752266	69
Ca22chr1_C_albicans_SC5314	752339	752793	455
Ca22chr1_C_albicans_SC5314	753281	753423	143
Ca22chr1_C_albicans_SC5314	753590	753663	74
Ca22chr1_C_albicans_SC5314	754297	754383	87
Ca22chr1_C_albicans_SC5314	754622	754761	140
Ca22chr1_C_albicans_SC5314	754943	755170	228
Ca22chr1_C_albicans_SC5314	755360	755441	82
Ca22chr1_C_albicans_SC5314	755517	755642	126
Ca22chr1_C_albicans_SC5314	756850	756987	138
Ca22chr1_C_albicans_SC5314	757287	757410	124
Ca22chr1_C_albicans_SC5314	757644	757923	280
Ca22chr1_C_albicans_SC5314	758035	758131	97
Ca22chr1_C_albicans_SC5314	758614	758815	202
Ca22chr1_C_albicans_SC5314	759035	759107	73
Ca22chr1_C_albicans_SC5314	759412	759484	73
Ca22chr1_C_albicans_SC5314	759567	759814	248
Ca22chr1_C_albicans_SC5314	759942	760192	251
Ca22chr1_C_albicans_SC5314	760566	760752	187
Ca22chr1_C_albicans_SC5314	760853	760989	137
Ca22chr1_C_albicans_SC5314	761122	761509	388
Ca22chr1_C_albicans_SC5314	761606	762200	595
Ca22chr1_C_albicans_SC5314	763022	763107	86
Ca22chr1_C_albicans_SC5314	763446	763700	255
Ca22chr1_C_albicans_SC5314	764019	764575	557
Ca22chr1_C_albicans_SC5314	765007	765212	206
Ca22chr1_C_albicans_SC5314	765547	765729	183
Ca22chr1_C_albicans_SC5314	765812	765934	123
Ca22chr1_C_albicans_SC5314	766007	766101	95
Ca22chr1_C_albicans_SC5314	766218	766872	655
Ca22chr1_C_albicans_SC5314	767174	767391	218
Ca22chr1_C_albicans_SC5314	767463	767665	203
Ca22chr1_C_albicans_SC5314	767834	767902	69
Ca22chr1_C_albicans_SC5314	768617	768944	328
Ca22chr1_C_albicans_SC5314	769027	769100	74
Ca22chr1_C_albicans_SC5314	769931	770004	74
Ca22chr1_C_albicans_SC5314	770819	770914	96
Ca22chr1_C_albicans_SC5314	771257	771337	81
Ca22chr1_C_albicans_SC5314	771556	771667	112
Ca22chr1_C_albicans_SC5314	771918	772167	250
Ca22chr1_C_albicans_SC5314	772372	772527	156
Ca22chr1_C_albicans_SC5314	772729	772948	220
Ca22chr1_C_albicans_SC5314	774121	774237	117
Ca22chr1_C_albicans_SC5314	774787	774959	173
Ca22chr1_C_albicans_SC5314	775260	775379	120
Ca22chr1_C_albicans_SC5314	775992	776223	232
Ca22chr1_C_albicans_SC5314	776371	776594	224
Ca22chr1_C_albicans_SC5314	777244	777411	168
Ca22chr1_C_albicans_SC5314	777822	777932	111
Ca22chr1_C_albicans_SC5314	778159	778456	298
Ca22chr1_C_albicans_SC5314	778790	778883	94
Ca22chr1_C_albicans_SC5314	779064	779242	179
Ca22chr1_C_albicans_SC5314	779585	779993	409
Ca22chr1_C_albicans_SC5314	780077	780318	242
Ca22chr1_C_albicans_SC5314	780629	780695	67
Ca22chr1_C_albicans_SC5314	780880	780953	74
Ca22chr1_C_albicans_SC5314	781060	781249	190
Ca22chr1_C_albicans_SC5314	782235	782324	90
Ca22chr1_C_albicans_SC5314	782410	782947	538
Ca22chr1_C_albicans_SC5314	783516	783798	283
Ca22chr1_C_albicans_SC5314	783881	783950	70
Ca22chr1_C_albicans_SC5314	784281	784422	142
Ca22chr1_C_albicans_SC5314	784516	784583	68
Ca22chr1_C_albicans_SC5314	784879	785001	123
Ca22chr1_C_albicans_SC5314	785103	785326	224
Ca22chr1_C_albicans_SC5314	785951	786072	122
Ca22chr1_C_albicans_SC5314	786489	786849	361
Ca22chr1_C_albicans_SC5314	786930	787104	175
Ca22chr1_C_albicans_SC5314	787192	787681	490
Ca22chr1_C_albicans_SC5314	788517	788798	282
Ca22chr1_C_albicans_SC5314	788925	789059	135
Ca22chr1_C_albicans_SC5314	789239	789496	258
Ca22chr1_C_albicans_SC5314	790484	790706	223
Ca22chr1_C_albicans_SC5314	790905	791062	158
Ca22chr1_C_albicans_SC5314	791324	791614	291
Ca22chr1_C_albicans_SC5314	792224	792362	139
Ca22chr1_C_albicans_SC5314	793438	793564	127
Ca22chr1_C_albicans_SC5314	794304	794829	526
Ca22chr1_C_albicans_SC5314	794920	795056	137
Ca22chr1_C_albicans_SC5314	796897	797171	275
Ca22chr1_C_albicans_SC5314	798275	798353	79
Ca22chr1_C_albicans_SC5314	798438	798612	175
Ca22chr1_C_albicans_SC5314	799444	799625	182
Ca22chr1_C_albicans_SC5314	799927	800048	122
Ca22chr1_C_albicans_SC5314	800508	800580	73
Ca22chr1_C_albicans_SC5314	801042	801614	573
Ca22chr1_C_albicans_SC5314	801722	801877	156
Ca22chr1_C_albicans_SC5314	803070	803185	116
Ca22chr1_C_albicans_SC5314	803542	803855	314
Ca22chr1_C_albicans_SC5314	804831	805422	592
Ca22chr1_C_albicans_SC5314	805821	805888	68
Ca22chr1_C_albicans_SC5314	806014	806117	104
Ca22chr1_C_albicans_SC5314	806950	807115	166
Ca22chr1_C_albicans_SC5314	808231	808352	122
Ca22chr1_C_albicans_SC5314	808594	808771	178
Ca22chr1_C_albicans_SC5314	808916	808999	84
Ca22chr1_C_albicans_SC5314	809856	810069	214
Ca22chr1_C_albicans_SC5314	810437	810532	96
Ca22chr1_C_albicans_SC5314	810695	810825	131
Ca22chr1_C_albicans_SC5314	810916	811071	156
Ca22chr1_C_albicans_SC5314	811683	811963	281
Ca22chr1_C_albicans_SC5314	812122	812253	132
Ca22chr1_C_albicans_SC5314	813188	813415	228
Ca22chr1_C_albicans_SC5314	813687	813756	70
Ca22chr1_C_albicans_SC5314	814062	814151	90
Ca22chr1_C_albicans_SC5314	815151	815301	151
Ca22chr1_C_albicans_SC5314	815901	816018	118
Ca22chr1_C_albicans_SC5314	816282	816390	109
Ca22chr1_C_albicans_SC5314	816568	816647	80
Ca22chr1_C_albicans_SC5314	817576	817978	403
Ca22chr1_C_albicans_SC5314	818070	819002	933
Ca22chr1_C_albicans_SC5314	819128	819241	114
Ca22chr1_C_albicans_SC5314	819425	819895	471
Ca22chr1_C_albicans_SC5314	820202	820414	213
Ca22chr1_C_albicans_SC5314	820535	821397	863
Ca22chr1_C_albicans_SC5314	821547	821682	136
Ca22chr1_C_albicans_SC5314	822044	822454	411
Ca22chr1_C_albicans_SC5314	823285	823602	318
Ca22chr1_C_albicans_SC5314	824062	824167	106
Ca22chr1_C_albicans_SC5314	824340	824433	94
Ca22chr1_C_albicans_SC5314	826323	826405	83
Ca22chr1_C_albicans_SC5314	827900	827973	74
Ca22chr1_C_albicans_SC5314	828286	828462	177
Ca22chr1_C_albicans_SC5314	829998	830137	140
Ca22chr1_C_albicans_SC5314	830244	830485	242
Ca22chr1_C_albicans_SC5314	830603	830754	152
Ca22chr1_C_albicans_SC5314	831719	832122	404
Ca22chr1_C_albicans_SC5314	832198	832454	257
Ca22chr1_C_albicans_SC5314	833574	833662	89
Ca22chr1_C_albicans_SC5314	833791	833918	128
Ca22chr1_C_albicans_SC5314	834679	834867	189
Ca22chr1_C_albicans_SC5314	835612	835750	139
Ca22chr1_C_albicans_SC5314	836165	836237	73
Ca22chr1_C_albicans_SC5314	836660	836759	100
Ca22chr1_C_albicans_SC5314	837456	837660	205
Ca22chr1_C_albicans_SC5314	838039	838274	236
Ca22chr1_C_albicans_SC5314	838940	839098	159
Ca22chr1_C_albicans_SC5314	841998	842223	226
Ca22chr1_C_albicans_SC5314	842441	842590	150
Ca22chr1_C_albicans_SC5314	842744	843313	570
Ca22chr1_C_albicans_SC5314	843398	843474	77
Ca22chr1_C_albicans_SC5314	843911	844296	386
Ca22chr1_C_albicans_SC5314	844707	844968	262
Ca22chr1_C_albicans_SC5314	845195	845282	88
Ca22chr1_C_albicans_SC5314	845631	845729	99
Ca22chr1_C_albicans_SC5314	845918	846232	315
Ca22chr1_C_albicans_SC5314	846318	846411	94
Ca22chr1_C_albicans_SC5314	846554	846681	128
Ca22chr1_C_albicans_SC5314	848222	848440	219
Ca22chr1_C_albicans_SC5314	848565	848865	301
Ca22chr1_C_albicans_SC5314	849241	849388	148
Ca22chr1_C_albicans_SC5314	849474	849575	102
Ca22chr1_C_albicans_SC5314	849808	850068	261
Ca22chr1_C_albicans_SC5314	850300	850387	88
Ca22chr1_C_albicans_SC5314	850794	850900	107
Ca22chr1_C_albicans_SC5314	851002	851188	187
Ca22chr1_C_albicans_SC5314	852152	852249	98
Ca22chr1_C_albicans_SC5314	852586	852767	182
Ca22chr1_C_albicans_SC5314	853708	853798	91
Ca22chr1_C_albicans_SC5314	853999	854075	77
Ca22chr1_C_albicans_SC5314	854346	854445	100
Ca22chr1_C_albicans_SC5314	854767	854918	152
Ca22chr1_C_albicans_SC5314	855251	855405	155
Ca22chr1_C_albicans_SC5314	855484	855608	125
Ca22chr1_C_albicans_SC5314	857149	857218	70
Ca22chr1_C_albicans_SC5314	857686	857845	160
Ca22chr1_C_albicans_SC5314	859002	859365	364
Ca22chr1_C_albicans_SC5314	859800	859942	143
Ca22chr1_C_albicans_SC5314	860052	860313	262
Ca22chr1_C_albicans_SC5314	860653	860772	120
Ca22chr1_C_albicans_SC5314	860883	861357	475
Ca22chr1_C_albicans_SC5314	861855	861979	125
Ca22chr1_C_albicans_SC5314	863005	863245	241
Ca22chr1_C_albicans_SC5314	863825	864023	199
Ca22chr1_C_albicans_SC5314	864245	864412	168
Ca22chr1_C_albicans_SC5314	865337	865434	98
Ca22chr1_C_albicans_SC5314	866366	866480	115
Ca22chr1_C_albicans_SC5314	866599	866665	67
Ca22chr1_C_albicans_SC5314	866811	867261	451
Ca22chr1_C_albicans_SC5314	867897	867999	103
Ca22chr1_C_albicans_SC5314	868241	868350	110
Ca22chr1_C_albicans_SC5314	868854	869310	457
Ca22chr1_C_albicans_SC5314	870146	870243	98
Ca22chr1_C_albicans_SC5314	870366	870454	89
Ca22chr1_C_albicans_SC5314	870661	871062	402
Ca22chr1_C_albicans_SC5314	871203	871749	547
Ca22chr1_C_albicans_SC5314	871924	872056	133
Ca22chr1_C_albicans_SC5314	873406	873494	89
Ca22chr1_C_albicans_SC5314	873565	873634	70
Ca22chr1_C_albicans_SC5314	873801	873923	123
Ca22chr1_C_albicans_SC5314	874016	874135	120
Ca22chr1_C_albicans_SC5314	874376	874667	292
Ca22chr1_C_albicans_SC5314	875283	875407	125
Ca22chr1_C_albicans_SC5314	875644	875803	160
Ca22chr1_C_albicans_SC5314	876026	876290	265
Ca22chr1_C_albicans_SC5314	876366	876471	106
Ca22chr1_C_albicans_SC5314	876898	876982	85
Ca22chr1_C_albicans_SC5314	877352	877598	247
Ca22chr1_C_albicans_SC5314	878192	878525	334
Ca22chr1_C_albicans_SC5314	878767	878896	130
Ca22chr1_C_albicans_SC5314	878997	879560	564
Ca22chr1_C_albicans_SC5314	879684	879801	118
Ca22chr1_C_albicans_SC5314	880935	881025	91
Ca22chr1_C_albicans_SC5314	881428	882048	621
Ca22chr1_C_albicans_SC5314	882189	882280	92
Ca22chr1_C_albicans_SC5314	882706	882831	126
Ca22chr1_C_albicans_SC5314	882900	883123	224
Ca22chr1_C_albicans_SC5314	884132	884233	102
Ca22chr1_C_albicans_SC5314	884354	884594	241
Ca22chr1_C_albicans_SC5314	885748	885880	133
Ca22chr1_C_albicans_SC5314	886007	886077	71
Ca22chr1_C_albicans_SC5314	886548	886628	81
Ca22chr1_C_albicans_SC5314	886900	887139	240
Ca22chr1_C_albicans_SC5314	887462	887845	384
Ca22chr1_C_albicans_SC5314	887928	888030	103
Ca22chr1_C_albicans_SC5314	888369	888435	67
Ca22chr1_C_albicans_SC5314	888947	889072	126
Ca22chr1_C_albicans_SC5314	889289	889541	253
Ca22chr1_C_albicans_SC5314	889615	889995	381
Ca22chr1_C_albicans_SC5314	890068	890190	123
Ca22chr1_C_albicans_SC5314	890385	890546	162
Ca22chr1_C_albicans_SC5314	891109	891231	123
Ca22chr1_C_albicans_SC5314	891745	891881	137
Ca22chr1_C_albicans_SC5314	892110	892269	160
Ca22chr1_C_albicans_SC5314	892511	892848	338
Ca22chr1_C_albicans_SC5314	893672	893884	213
Ca22chr1_C_albicans_SC5314	894244	894371	128
Ca22chr1_C_albicans_SC5314	894831	894953	123
Ca22chr1_C_albicans_SC5314	895823	896728	906
Ca22chr1_C_albicans_SC5314	896860	897738	879
Ca22chr1_C_albicans_SC5314	898992	899068	77
Ca22chr1_C_albicans_SC5314	899424	899498	75
Ca22chr1_C_albicans_SC5314	900013	900105	93
Ca22chr1_C_albicans_SC5314	901345	901881	537
Ca22chr1_C_albicans_SC5314	902345	902460	116
Ca22chr1_C_albicans_SC5314	902563	903449	887
Ca22chr1_C_albicans_SC5314	903544	903735	192
Ca22chr1_C_albicans_SC5314	903829	903915	87
Ca22chr1_C_albicans_SC5314	904239	904492	254
Ca22chr1_C_albicans_SC5314	904588	905052	465
Ca22chr1_C_albicans_SC5314	905595	905774	180
Ca22chr1_C_albicans_SC5314	905938	906311	374
Ca22chr1_C_albicans_SC5314	906615	906779	165
Ca22chr1_C_albicans_SC5314	906933	907028	96
Ca22chr1_C_albicans_SC5314	907682	907840	159
Ca22chr1_C_albicans_SC5314	909015	909136	122
Ca22chr1_C_albicans_SC5314	909610	909868	259
Ca22chr1_C_albicans_SC5314	910854	910997	144
Ca22chr1_C_albicans_SC5314	911132	911444	313
Ca22chr1_C_albicans_SC5314	911877	911957	81
Ca22chr1_C_albicans_SC5314	913032	913262	231
Ca22chr1_C_albicans_SC5314	913603	914097	495
Ca22chr1_C_albicans_SC5314	914182	914270	89
Ca22chr1_C_albicans_SC5314	914358	914787	430
Ca22chr1_C_albicans_SC5314	914872	914977	106
Ca22chr1_C_albicans_SC5314	915081	915323	243
Ca22chr1_C_albicans_SC5314	915391	915456	66
Ca22chr1_C_albicans_SC5314	915604	915730	127
Ca22chr1_C_albicans_SC5314	915812	915965	154
Ca22chr1_C_albicans_SC5314	916505	916663	159
Ca22chr1_C_albicans_SC5314	916772	916870	99
Ca22chr1_C_albicans_SC5314	917002	917148	147
Ca22chr1_C_albicans_SC5314	917408	917592	185
Ca22chr1_C_albicans_SC5314	918508	919533	1026
Ca22chr1_C_albicans_SC5314	919673	920355	683
Ca22chr1_C_albicans_SC5314	920489	920677	189
Ca22chr1_C_albicans_SC5314	920831	920918	88
Ca22chr1_C_albicans_SC5314	921019	921287	269
Ca22chr1_C_albicans_SC5314	921411	921583	173
Ca22chr1_C_albicans_SC5314	921685	921833	149
Ca22chr1_C_albicans_SC5314	922117	922279	163
Ca22chr1_C_albicans_SC5314	922434	922756	323
Ca22chr1_C_albicans_SC5314	922842	923047	206
Ca22chr1_C_albicans_SC5314	923488	923675	188
Ca22chr1_C_albicans_SC5314	924078	924167	90
Ca22chr1_C_albicans_SC5314	924315	924382	68
Ca22chr1_C_albicans_SC5314	925111	925185	75
Ca22chr1_C_albicans_SC5314	925373	925727	355
Ca22chr1_C_albicans_SC5314	926155	926561	407
Ca22chr1_C_albicans_SC5314	926689	926763	75
Ca22chr1_C_albicans_SC5314	926881	927008	128
Ca22chr1_C_albicans_SC5314	927773	928597	825
Ca22chr1_C_albicans_SC5314	928732	928986	255
Ca22chr1_C_albicans_SC5314	929107	929183	77
Ca22chr1_C_albicans_SC5314	929384	929716	333
Ca22chr1_C_albicans_SC5314	930061	930420	360
Ca22chr1_C_albicans_SC5314	930560	930753	194
Ca22chr1_C_albicans_SC5314	931030	931130	101
Ca22chr1_C_albicans_SC5314	931373	931599	227
Ca22chr1_C_albicans_SC5314	931920	932100	181
Ca22chr1_C_albicans_SC5314	932296	932366	71
Ca22chr1_C_albicans_SC5314	932509	932587	79
Ca22chr1_C_albicans_SC5314	932784	932918	135
Ca22chr1_C_albicans_SC5314	933090	933355	266
Ca22chr1_C_albicans_SC5314	933672	933753	82
Ca22chr1_C_albicans_SC5314	933841	934566	726
Ca22chr1_C_albicans_SC5314	934654	934817	164
Ca22chr1_C_albicans_SC5314	934901	935042	142
Ca22chr1_C_albicans_SC5314	935112	935188	77
Ca22chr1_C_albicans_SC5314	935426	935694	269
Ca22chr1_C_albicans_SC5314	935821	935927	107
Ca22chr1_C_albicans_SC5314	936274	936409	136
Ca22chr1_C_albicans_SC5314	936573	936926	354
Ca22chr1_C_albicans_SC5314	937303	937384	82
Ca22chr1_C_albicans_SC5314	937527	937707	181
Ca22chr1_C_albicans_SC5314	938702	939104	403
Ca22chr1_C_albicans_SC5314	939192	939318	127
Ca22chr1_C_albicans_SC5314	939570	939848	279
Ca22chr1_C_albicans_SC5314	939921	940131	211
Ca22chr1_C_albicans_SC5314	940211	940527	317
Ca22chr1_C_albicans_SC5314	940727	940880	154
Ca22chr1_C_albicans_SC5314	941224	941289	66
Ca22chr1_C_albicans_SC5314	941412	941477	66
Ca22chr1_C_albicans_SC5314	941582	941710	129
Ca22chr1_C_albicans_SC5314	942922	943042	121
Ca22chr1_C_albicans_SC5314	943130	943216	87
Ca22chr1_C_albicans_SC5314	943656	943901	246
Ca22chr1_C_albicans_SC5314	943981	944141	161
Ca22chr1_C_albicans_SC5314	944380	945119	740
Ca22chr1_C_albicans_SC5314	945218	946164	947
Ca22chr1_C_albicans_SC5314	946322	946401	80
Ca22chr1_C_albicans_SC5314	946763	947114	352
Ca22chr1_C_albicans_SC5314	947884	948133	250
Ca22chr1_C_albicans_SC5314	948806	948902	97
Ca22chr1_C_albicans_SC5314	948971	949194	224
Ca22chr1_C_albicans_SC5314	949308	949525	218
Ca22chr1_C_albicans_SC5314	949890	949982	93
Ca22chr1_C_albicans_SC5314	950104	950242	139
Ca22chr1_C_albicans_SC5314	950318	950402	85
Ca22chr1_C_albicans_SC5314	950571	950741	171
Ca22chr1_C_albicans_SC5314	950834	950923	90
Ca22chr1_C_albicans_SC5314	951974	952077	104
Ca22chr1_C_albicans_SC5314	954194	954274	81
Ca22chr1_C_albicans_SC5314	954613	954804	192
Ca22chr1_C_albicans_SC5314	956115	956249	135
Ca22chr1_C_albicans_SC5314	956879	957081	203
Ca22chr1_C_albicans_SC5314	957536	957666	131
Ca22chr1_C_albicans_SC5314	957851	957950	100
Ca22chr1_C_albicans_SC5314	958226	958319	94
Ca22chr1_C_albicans_SC5314	958591	958909	319
Ca22chr1_C_albicans_SC5314	959011	959158	148
Ca22chr1_C_albicans_SC5314	959470	959665	196
Ca22chr1_C_albicans_SC5314	960364	960461	98
Ca22chr1_C_albicans_SC5314	961048	961281	234
Ca22chr1_C_albicans_SC5314	961353	961419	67
Ca22chr1_C_albicans_SC5314	961950	962460	511
Ca22chr1_C_albicans_SC5314	962866	963000	135
Ca22chr1_C_albicans_SC5314	963085	963409	325
Ca22chr1_C_albicans_SC5314	964293	964596	304
Ca22chr1_C_albicans_SC5314	964761	964954	194
Ca22chr1_C_albicans_SC5314	965266	965677	412
Ca22chr1_C_albicans_SC5314	966109	966228	120
Ca22chr1_C_albicans_SC5314	966324	966471	148
Ca22chr1_C_albicans_SC5314	967176	967277	102
Ca22chr1_C_albicans_SC5314	967463	967655	193
Ca22chr1_C_albicans_SC5314	967820	968279	460
Ca22chr1_C_albicans_SC5314	968408	968608	201
Ca22chr1_C_albicans_SC5314	969276	969468	193
Ca22chr1_C_albicans_SC5314	969845	970061	217
Ca22chr1_C_albicans_SC5314	970674	970873	200
Ca22chr1_C_albicans_SC5314	972084	972164	81
Ca22chr1_C_albicans_SC5314	972281	973056	776
Ca22chr1_C_albicans_SC5314	973150	973341	192
Ca22chr1_C_albicans_SC5314	973472	973620	149
Ca22chr1_C_albicans_SC5314	974012	974127	116
Ca22chr1_C_albicans_SC5314	974595	974672	78
Ca22chr1_C_albicans_SC5314	974818	974912	95
Ca22chr1_C_albicans_SC5314	975835	975921	87
Ca22chr1_C_albicans_SC5314	976054	976251	198
Ca22chr1_C_albicans_SC5314	976727	976817	91
Ca22chr1_C_albicans_SC5314	978546	978826	281
Ca22chr1_C_albicans_SC5314	979114	979254	141
Ca22chr1_C_albicans_SC5314	979733	979886	154
Ca22chr1_C_albicans_SC5314	980407	980610	204
Ca22chr1_C_albicans_SC5314	980907	981063	157
Ca22chr1_C_albicans_SC5314	981210	981327	118
Ca22chr1_C_albicans_SC5314	981498	981707	210
Ca22chr1_C_albicans_SC5314	982012	982139	128
Ca22chr1_C_albicans_SC5314	982758	983211	454
Ca22chr1_C_albicans_SC5314	983433	983730	298
Ca22chr1_C_albicans_SC5314	983917	984236	320
Ca22chr1_C_albicans_SC5314	984304	984601	298
Ca22chr1_C_albicans_SC5314	985168	985303	136
Ca22chr1_C_albicans_SC5314	985380	985494	115
Ca22chr1_C_albicans_SC5314	986483	986772	290
Ca22chr1_C_albicans_SC5314	987080	987165	86
Ca22chr1_C_albicans_SC5314	988432	988693	262
Ca22chr1_C_albicans_SC5314	989558	989724	167
Ca22chr1_C_albicans_SC5314	990530	990817	288
Ca22chr1_C_albicans_SC5314	991705	992175	471
Ca22chr1_C_albicans_SC5314	992857	992998	142
Ca22chr1_C_albicans_SC5314	993272	994059	788
Ca22chr1_C_albicans_SC5314	994183	994332	150
Ca22chr1_C_albicans_SC5314	996453	996523	71
Ca22chr1_C_albicans_SC5314	996933	997194	262
Ca22chr1_C_albicans_SC5314	997310	997384	75
Ca22chr1_C_albicans_SC5314	997713	997955	243
Ca22chr1_C_albicans_SC5314	998088	998208	121
Ca22chr1_C_albicans_SC5314	998300	998397	98
Ca22chr1_C_albicans_SC5314	998475	998705	231
Ca22chr1_C_albicans_SC5314	999109	999196	88
Ca22chr1_C_albicans_SC5314	999350	999415	66
Ca22chr1_C_albicans_SC5314	999499	999572	74
Ca22chr1_C_albicans_SC5314	1000455	1000553	99
Ca22chr1_C_albicans_SC5314	1000799	1000870	72
Ca22chr1_C_albicans_SC5314	1001406	1001869	464
Ca22chr1_C_albicans_SC5314	1002326	1002431	106
Ca22chr1_C_albicans_SC5314	1002955	1003287	333
Ca22chr1_C_albicans_SC5314	1004183	1004704	522
Ca22chr1_C_albicans_SC5314	1006500	1006672	173
Ca22chr1_C_albicans_SC5314	1006779	1006864	86
Ca22chr1_C_albicans_SC5314	1007560	1007698	139
Ca22chr1_C_albicans_SC5314	1007959	1008051	93
Ca22chr1_C_albicans_SC5314	1008124	1008218	95
Ca22chr1_C_albicans_SC5314	1008323	1008398	76
Ca22chr1_C_albicans_SC5314	1008497	1008842	346
Ca22chr1_C_albicans_SC5314	1009525	1009702	178
Ca22chr1_C_albicans_SC5314	1009894	1009998	105
Ca22chr1_C_albicans_SC5314	1011214	1011308	95
Ca22chr1_C_albicans_SC5314	1012008	1012093	86
Ca22chr1_C_albicans_SC5314	1012301	1012587	287
Ca22chr1_C_albicans_SC5314	1013014	1013101	88
Ca22chr1_C_albicans_SC5314	1013189	1013767	579
Ca22chr1_C_albicans_SC5314	1014557	1014713	157
Ca22chr1_C_albicans_SC5314	1015238	1015318	81
Ca22chr1_C_albicans_SC5314	1015530	1015680	151
Ca22chr1_C_albicans_SC5314	1015793	1015947	155
Ca22chr1_C_albicans_SC5314	1016739	1016810	72
Ca22chr1_C_albicans_SC5314	1016878	1017257	380
Ca22chr1_C_albicans_SC5314	1017349	1017424	76
Ca22chr1_C_albicans_SC5314	1017546	1017675	130
Ca22chr1_C_albicans_SC5314	1017766	1017963	198
Ca22chr1_C_albicans_SC5314	1019059	1019184	126
Ca22chr1_C_albicans_SC5314	1019287	1019356	70
Ca22chr1_C_albicans_SC5314	1020567	1020744	178
Ca22chr1_C_albicans_SC5314	1021188	1021640	453
Ca22chr1_C_albicans_SC5314	1021727	1021819	93
Ca22chr1_C_albicans_SC5314	1021928	1022148	221
Ca22chr1_C_albicans_SC5314	1022478	1022804	327
Ca22chr1_C_albicans_SC5314	1023442	1023569	128
Ca22chr1_C_albicans_SC5314	1023781	1024307	527
Ca22chr1_C_albicans_SC5314	1024435	1024517	83
Ca22chr1_C_albicans_SC5314	1024828	1025230	403
Ca22chr1_C_albicans_SC5314	1025523	1025642	120
Ca22chr1_C_albicans_SC5314	1025722	1025814	93
Ca22chr1_C_albicans_SC5314	1026211	1026325	115
Ca22chr1_C_albicans_SC5314	1026654	1026746	93
Ca22chr1_C_albicans_SC5314	1027321	1027397	77
Ca22chr1_C_albicans_SC5314	1027615	1027843	229
Ca22chr1_C_albicans_SC5314	1028196	1028307	112
Ca22chr1_C_albicans_SC5314	1031468	1031762	295
Ca22chr1_C_albicans_SC5314	1031980	1032053	74
Ca22chr1_C_albicans_SC5314	1032758	1032908	151
Ca22chr1_C_albicans_SC5314	1033121	1033749	629
Ca22chr1_C_albicans_SC5314	1033839	1033971	133
Ca22chr1_C_albicans_SC5314	1034361	1034475	115
Ca22chr1_C_albicans_SC5314	1035010	1035175	166
Ca22chr1_C_albicans_SC5314	1035922	1036115	194
Ca22chr1_C_albicans_SC5314	1036296	1036722	427
Ca22chr1_C_albicans_SC5314	1040747	1040860	114
Ca22chr1_C_albicans_SC5314	1041656	1041798	143
Ca22chr1_C_albicans_SC5314	1042507	1042851	345
Ca22chr1_C_albicans_SC5314	1042941	1043021	81
Ca22chr1_C_albicans_SC5314	1043383	1043771	389
Ca22chr1_C_albicans_SC5314	1043931	1044215	285
Ca22chr1_C_albicans_SC5314	1044301	1044392	92
Ca22chr1_C_albicans_SC5314	1044880	1045094	215
Ca22chr1_C_albicans_SC5314	1045365	1045452	88
Ca22chr1_C_albicans_SC5314	1045563	1045751	189
Ca22chr1_C_albicans_SC5314	1045838	1045937	100
Ca22chr1_C_albicans_SC5314	1046237	1047000	764
Ca22chr1_C_albicans_SC5314	1047224	1047566	343
Ca22chr1_C_albicans_SC5314	1048355	1048477	123
Ca22chr1_C_albicans_SC5314	1049034	1049187	154
Ca22chr1_C_albicans_SC5314	1049711	1049848	138
Ca22chr1_C_albicans_SC5314	1050228	1050322	95
Ca22chr1_C_albicans_SC5314	1050610	1050703	94
Ca22chr1_C_albicans_SC5314	1051593	1051946	354
Ca22chr1_C_albicans_SC5314	1052119	1052394	276
Ca22chr1_C_albicans_SC5314	1052506	1052631	126
Ca22chr1_C_albicans_SC5314	1053636	1053723	88
Ca22chr1_C_albicans_SC5314	1053796	1053996	201
Ca22chr1_C_albicans_SC5314	1054588	1054665	78
Ca22chr1_C_albicans_SC5314	1054864	1055243	380
Ca22chr1_C_albicans_SC5314	1055348	1055731	384
Ca22chr1_C_albicans_SC5314	1055961	1056034	74
Ca22chr1_C_albicans_SC5314	1056250	1056690	441
Ca22chr1_C_albicans_SC5314	1056771	1057067	297
Ca22chr1_C_albicans_SC5314	1057566	1057917	352
Ca22chr1_C_albicans_SC5314	1058778	1058985	208
Ca22chr1_C_albicans_SC5314	1059612	1059702	91
Ca22chr1_C_albicans_SC5314	1061016	1061143	128
Ca22chr1_C_albicans_SC5314	1061485	1061550	66
Ca22chr1_C_albicans_SC5314	1061749	1062096	348
Ca22chr1_C_albicans_SC5314	1062273	1062748	476
Ca22chr1_C_albicans_SC5314	1063247	1063628	382
Ca22chr1_C_albicans_SC5314	1064036	1064305	270
Ca22chr1_C_albicans_SC5314	1064443	1064508	66
Ca22chr1_C_albicans_SC5314	1065084	1065286	203
Ca22chr1_C_albicans_SC5314	1065552	1065693	142
Ca22chr1_C_albicans_SC5314	1065934	1066063	130
Ca22chr1_C_albicans_SC5314	1066325	1066598	274
Ca22chr1_C_albicans_SC5314	1066889	1067027	139
Ca22chr1_C_albicans_SC5314	1067699	1067780	82
Ca22chr1_C_albicans_SC5314	1068152	1068262	111
Ca22chr1_C_albicans_SC5314	1068567	1069096	530
Ca22chr1_C_albicans_SC5314	1069228	1069639	412
Ca22chr1_C_albicans_SC5314	1069857	1070547	691
Ca22chr1_C_albicans_SC5314	1071019	1071205	187
Ca22chr1_C_albicans_SC5314	1071711	1071916	206
Ca22chr1_C_albicans_SC5314	1072236	1072313	78
Ca22chr1_C_albicans_SC5314	1072464	1072589	126
Ca22chr1_C_albicans_SC5314	1072979	1073139	161
Ca22chr1_C_albicans_SC5314	1073241	1073329	89
Ca22chr1_C_albicans_SC5314	1073805	1073958	154
Ca22chr1_C_albicans_SC5314	1074094	1074159	66
Ca22chr1_C_albicans_SC5314	1074277	1074414	138
Ca22chr1_C_albicans_SC5314	1074872	1075515	644
Ca22chr1_C_albicans_SC5314	1075593	1075711	119
Ca22chr1_C_albicans_SC5314	1075916	1076017	102
Ca22chr1_C_albicans_SC5314	1076177	1076289	113
Ca22chr1_C_albicans_SC5314	1076732	1076871	140
Ca22chr1_C_albicans_SC5314	1077279	1077353	75
Ca22chr1_C_albicans_SC5314	1078645	1079178	534
Ca22chr1_C_albicans_SC5314	1079675	1079863	189
Ca22chr1_C_albicans_SC5314	1080156	1081778	1623
Ca22chr1_C_albicans_SC5314	1081850	1081921	72
Ca22chr1_C_albicans_SC5314	1082109	1082269	161
Ca22chr1_C_albicans_SC5314	1084463	1084594	132
Ca22chr1_C_albicans_SC5314	1085463	1085559	97
Ca22chr1_C_albicans_SC5314	1085681	1085776	96
Ca22chr1_C_albicans_SC5314	1085927	1086309	383
Ca22chr1_C_albicans_SC5314	1086382	1086476	95
Ca22chr1_C_albicans_SC5314	1086547	1086973	427
Ca22chr1_C_albicans_SC5314	1087436	1087785	350
Ca22chr1_C_albicans_SC5314	1088020	1088416	397
Ca22chr1_C_albicans_SC5314	1088553	1089732	1180
Ca22chr1_C_albicans_SC5314	1089880	1090395	516
Ca22chr1_C_albicans_SC5314	1090610	1090777	168
Ca22chr1_C_albicans_SC5314	1090882	1091240	359
Ca22chr1_C_albicans_SC5314	1091484	1091579	96
Ca22chr1_C_albicans_SC5314	1091718	1091893	176
Ca22chr1_C_albicans_SC5314	1093422	1093569	148
Ca22chr1_C_albicans_SC5314	1094017	1094561	545
Ca22chr1_C_albicans_SC5314	1094696	1094878	183
Ca22chr1_C_albicans_SC5314	1095466	1095548	83
Ca22chr1_C_albicans_SC5314	1096007	1096180	174
Ca22chr1_C_albicans_SC5314	1096644	1096760	117
Ca22chr1_C_albicans_SC5314	1097643	1097817	175
Ca22chr1_C_albicans_SC5314	1097892	1097960	69
Ca22chr1_C_albicans_SC5314	1098431	1098585	155
Ca22chr1_C_albicans_SC5314	1099579	1101044	1466
Ca22chr1_C_albicans_SC5314	1101547	1101908	362
Ca22chr1_C_albicans_SC5314	1102373	1102706	334
Ca22chr1_C_albicans_SC5314	1103162	1103517	356
Ca22chr1_C_albicans_SC5314	1103796	1103903	108
Ca22chr1_C_albicans_SC5314	1104049	1104131	83
Ca22chr1_C_albicans_SC5314	1104556	1104809	254
Ca22chr1_C_albicans_SC5314	1105011	1105107	97
Ca22chr1_C_albicans_SC5314	1105197	1105878	682
Ca22chr1_C_albicans_SC5314	1106245	1106898	654
Ca22chr1_C_albicans_SC5314	1107193	1107376	184
Ca22chr1_C_albicans_SC5314	1107682	1107919	238
Ca22chr1_C_albicans_SC5314	1108135	1108305	171
Ca22chr1_C_albicans_SC5314	1108383	1108538	156
Ca22chr1_C_albicans_SC5314	1108765	1108852	88
Ca22chr1_C_albicans_SC5314	1108929	1109037	109
Ca22chr1_C_albicans_SC5314	1109301	1109636	336
Ca22chr1_C_albicans_SC5314	1109728	1109831	104
Ca22chr1_C_albicans_SC5314	1110249	1110337	89
Ca22chr1_C_albicans_SC5314	1110940	1111015	76
Ca22chr1_C_albicans_SC5314	1111221	1111322	102
Ca22chr1_C_albicans_SC5314	1111918	1112027	110
Ca22chr1_C_albicans_SC5314	1112422	1112490	69
Ca22chr1_C_albicans_SC5314	1113084	1113175	92
Ca22chr1_C_albicans_SC5314	1113301	1113383	83
Ca22chr1_C_albicans_SC5314	1113523	1113597	75
Ca22chr1_C_albicans_SC5314	1113746	1113950	205
Ca22chr1_C_albicans_SC5314	1115240	1115653	414
Ca22chr1_C_albicans_SC5314	1115994	1116393	400
Ca22chr1_C_albicans_SC5314	1116604	1116825	222
Ca22chr1_C_albicans_SC5314	1116937	1117013	77
Ca22chr1_C_albicans_SC5314	1117092	1117162	71
Ca22chr1_C_albicans_SC5314	1117277	1117352	76
Ca22chr1_C_albicans_SC5314	1117457	1117600	144
Ca22chr1_C_albicans_SC5314	1117796	1117928	133
Ca22chr1_C_albicans_SC5314	1118263	1118444	182
Ca22chr1_C_albicans_SC5314	1118525	1118783	259
Ca22chr1_C_albicans_SC5314	1119222	1119598	377
Ca22chr1_C_albicans_SC5314	1119719	1119811	93
Ca22chr1_C_albicans_SC5314	1119970	1120154	185
Ca22chr1_C_albicans_SC5314	1120313	1120553	241
Ca22chr1_C_albicans_SC5314	1120781	1120917	137
Ca22chr1_C_albicans_SC5314	1121006	1121267	262
Ca22chr1_C_albicans_SC5314	1121527	1121806	280
Ca22chr1_C_albicans_SC5314	1122009	1122207	199
Ca22chr1_C_albicans_SC5314	1122442	1123407	966
Ca22chr1_C_albicans_SC5314	1124162	1124263	102
Ca22chr1_C_albicans_SC5314	1124333	1125103	771
Ca22chr1_C_albicans_SC5314	1125825	1126146	322
Ca22chr1_C_albicans_SC5314	1126320	1126452	133
Ca22chr1_C_albicans_SC5314	1126799	1126873	75
Ca22chr1_C_albicans_SC5314	1127120	1127187	68
Ca22chr1_C_albicans_SC5314	1127804	1128037	234
Ca22chr1_C_albicans_SC5314	1128135	1128333	199
Ca22chr1_C_albicans_SC5314	1129121	1129187	67
Ca22chr1_C_albicans_SC5314	1129295	1129422	128
Ca22chr1_C_albicans_SC5314	1131302	1131552	251
Ca22chr1_C_albicans_SC5314	1131675	1131801	127
Ca22chr1_C_albicans_SC5314	1132206	1132419	214
Ca22chr1_C_albicans_SC5314	1132553	1132816	264
Ca22chr1_C_albicans_SC5314	1133176	1133525	350
Ca22chr1_C_albicans_SC5314	1133732	1133928	197
Ca22chr1_C_albicans_SC5314	1134030	1134096	67
Ca22chr1_C_albicans_SC5314	1134845	1134911	67
Ca22chr1_C_albicans_SC5314	1135228	1135331	104
Ca22chr1_C_albicans_SC5314	1135912	1136098	187
Ca22chr1_C_albicans_SC5314	1136777	1136914	138
Ca22chr1_C_albicans_SC5314	1137187	1137271	85
Ca22chr1_C_albicans_SC5314	1137371	1137560	190
Ca22chr1_C_albicans_SC5314	1138360	1138463	104
Ca22chr1_C_albicans_SC5314	1139088	1139505	418
Ca22chr1_C_albicans_SC5314	1139813	1139886	74
Ca22chr1_C_albicans_SC5314	1140350	1140453	104
Ca22chr1_C_albicans_SC5314	1141587	1141663	77
Ca22chr1_C_albicans_SC5314	1141813	1142001	189
Ca22chr1_C_albicans_SC5314	1142951	1143195	245
Ca22chr1_C_albicans_SC5314	1143370	1143797	428
Ca22chr1_C_albicans_SC5314	1143914	1144029	116
Ca22chr1_C_albicans_SC5314	1144216	1144356	141
Ca22chr1_C_albicans_SC5314	1144620	1144870	251
Ca22chr1_C_albicans_SC5314	1145173	1145254	82
Ca22chr1_C_albicans_SC5314	1145388	1145687	300
Ca22chr1_C_albicans_SC5314	1147074	1147208	135
Ca22chr1_C_albicans_SC5314	1147326	1147414	89
Ca22chr1_C_albicans_SC5314	1147714	1147962	249
Ca22chr1_C_albicans_SC5314	1148331	1148636	306
Ca22chr1_C_albicans_SC5314	1148754	1148989	236
Ca22chr1_C_albicans_SC5314	1149225	1149331	107
Ca22chr1_C_albicans_SC5314	1149539	1149767	229
Ca22chr1_C_albicans_SC5314	1150023	1150105	83
Ca22chr1_C_albicans_SC5314	1150289	1150745	457
Ca22chr1_C_albicans_SC5314	1151256	1151347	92
Ca22chr1_C_albicans_SC5314	1151931	1152015	85
Ca22chr1_C_albicans_SC5314	1152377	1152716	340
Ca22chr1_C_albicans_SC5314	1152801	1153056	256
Ca22chr1_C_albicans_SC5314	1153836	1153923	88
Ca22chr1_C_albicans_SC5314	1154084	1154462	379
Ca22chr1_C_albicans_SC5314	1155227	1155397	171
Ca22chr1_C_albicans_SC5314	1155915	1156380	466
Ca22chr1_C_albicans_SC5314	1156650	1156804	155
Ca22chr1_C_albicans_SC5314	1156908	1157356	449
Ca22chr1_C_albicans_SC5314	1157426	1158234	809
Ca22chr1_C_albicans_SC5314	1158704	1158771	68
Ca22chr1_C_albicans_SC5314	1158839	1159021	183
Ca22chr1_C_albicans_SC5314	1159845	1159953	109
Ca22chr1_C_albicans_SC5314	1160622	1160784	163
Ca22chr1_C_albicans_SC5314	1160875	1161046	172
Ca22chr1_C_albicans_SC5314	1162983	1163296	314
Ca22chr1_C_albicans_SC5314	1163616	1163719	104
Ca22chr1_C_albicans_SC5314	1164612	1165465	854
Ca22chr1_C_albicans_SC5314	1165610	1166409	800
Ca22chr1_C_albicans_SC5314	1166759	1166905	147
Ca22chr1_C_albicans_SC5314	1167117	1167207	91
Ca22chr1_C_albicans_SC5314	1167421	1167574	154
Ca22chr1_C_albicans_SC5314	1167963	1168473	511
Ca22chr1_C_albicans_SC5314	1168709	1169191	483
Ca22chr1_C_albicans_SC5314	1169648	1169972	325
Ca22chr1_C_albicans_SC5314	1170710	1170898	189
Ca22chr1_C_albicans_SC5314	1170983	1171061	79
Ca22chr1_C_albicans_SC5314	1172352	1172471	120
Ca22chr1_C_albicans_SC5314	1172628	1172770	143
Ca22chr1_C_albicans_SC5314	1173017	1173106	90
Ca22chr1_C_albicans_SC5314	1174128	1174208	81
Ca22chr1_C_albicans_SC5314	1174432	1174624	193
Ca22chr1_C_albicans_SC5314	1174722	1174844	123
Ca22chr1_C_albicans_SC5314	1174974	1175096	123
Ca22chr1_C_albicans_SC5314	1176035	1176117	83
Ca22chr1_C_albicans_SC5314	1176291	1176368	78
Ca22chr1_C_albicans_SC5314	1176444	1176892	449
Ca22chr1_C_albicans_SC5314	1177035	1177123	89
Ca22chr1_C_albicans_SC5314	1177944	1178069	126
Ca22chr1_C_albicans_SC5314	1178779	1178880	102
Ca22chr1_C_albicans_SC5314	1179408	1179625	218
Ca22chr1_C_albicans_SC5314	1180413	1180516	104
Ca22chr1_C_albicans_SC5314	1180686	1181023	338
Ca22chr1_C_albicans_SC5314	1181240	1181326	87
Ca22chr1_C_albicans_SC5314	1181554	1181778	225
Ca22chr1_C_albicans_SC5314	1181907	1182070	164
Ca22chr1_C_albicans_SC5314	1182632	1182716	85
Ca22chr1_C_albicans_SC5314	1182977	1183081	105
Ca22chr1_C_albicans_SC5314	1184578	1184653	76
Ca22chr1_C_albicans_SC5314	1185557	1185628	72
Ca22chr1_C_albicans_SC5314	1185771	1185866	96
Ca22chr1_C_albicans_SC5314	1187397	1187483	87
Ca22chr1_C_albicans_SC5314	1187567	1187639	73
Ca22chr1_C_albicans_SC5314	1187750	1187874	125
Ca22chr1_C_albicans_SC5314	1188006	1188280	275
Ca22chr1_C_albicans_SC5314	1188654	1188884	231
Ca22chr1_C_albicans_SC5314	1189854	1190727	874
Ca22chr1_C_albicans_SC5314	1190796	1190877	82
Ca22chr1_C_albicans_SC5314	1190946	1191277	332
Ca22chr1_C_albicans_SC5314	1191404	1191569	166
Ca22chr1_C_albicans_SC5314	1191840	1191923	84
Ca22chr1_C_albicans_SC5314	1192124	1192240	117
Ca22chr1_C_albicans_SC5314	1192492	1192882	391
Ca22chr1_C_albicans_SC5314	1193278	1193374	97
Ca22chr1_C_albicans_SC5314	1193582	1193770	189
Ca22chr1_C_albicans_SC5314	1193840	1194019	180
Ca22chr1_C_albicans_SC5314	1194438	1194525	88
Ca22chr1_C_albicans_SC5314	1194598	1194693	96
Ca22chr1_C_albicans_SC5314	1194827	1195133	307
Ca22chr1_C_albicans_SC5314	1195215	1195500	286
Ca22chr1_C_albicans_SC5314	1196125	1196295	171
Ca22chr1_C_albicans_SC5314	1196393	1196652	260
Ca22chr1_C_albicans_SC5314	1197077	1197152	76
Ca22chr1_C_albicans_SC5314	1197365	1197433	69
Ca22chr1_C_albicans_SC5314	1198212	1198438	227
Ca22chr1_C_albicans_SC5314	1198518	1198602	85
Ca22chr1_C_albicans_SC5314	1198985	1199335	351
Ca22chr1_C_albicans_SC5314	1199847	1199928	82
Ca22chr1_C_albicans_SC5314	1202638	1202796	159
Ca22chr1_C_albicans_SC5314	1203005	1203113	109
Ca22chr1_C_albicans_SC5314	1203517	1203643	127
Ca22chr1_C_albicans_SC5314	1204219	1204470	252
Ca22chr1_C_albicans_SC5314	1205264	1205403	140
Ca22chr1_C_albicans_SC5314	1206481	1206569	89
Ca22chr1_C_albicans_SC5314	1206842	1207125	284
Ca22chr1_C_albicans_SC5314	1207840	1208044	205
Ca22chr1_C_albicans_SC5314	1208134	1208394	261
Ca22chr1_C_albicans_SC5314	1208508	1208707	200
Ca22chr1_C_albicans_SC5314	1209225	1209295	71
Ca22chr1_C_albicans_SC5314	1209577	1209807	231
Ca22chr1_C_albicans_SC5314	1210081	1210239	159
Ca22chr1_C_albicans_SC5314	1210496	1210823	328
Ca22chr1_C_albicans_SC5314	1211333	1211695	363
Ca22chr1_C_albicans_SC5314	1211775	1211950	176
Ca22chr1_C_albicans_SC5314	1212139	1212222	84
Ca22chr1_C_albicans_SC5314	1212367	1212451	85
Ca22chr1_C_albicans_SC5314	1212522	1212877	356
Ca22chr1_C_albicans_SC5314	1213207	1213451	245
Ca22chr1_C_albicans_SC5314	1213709	1213858	150
[truncated: 20,806 more rows]
